# Supplementary material for: Continuous activation of the IL-17F driven inflammatory pathway in acute and chronic digital dermatitis lesions in dairy cattle
Source: Sci Rep. 2022 Aug 18;12:14070. doi: 10.1038/s41598-022-17111-4 (PMC9388621; doi:10.1038/s41598-022-17111-4)
Supplement: Supplementary file 1 — Supplementary Information 1. [file 41598_2022_17111_MOESM1_ESM.xlsx]

## Sheet: Legend
Supplementary file 1
The supplementary file 1 contains the entire list of statistically significant DEG (PAdj ≤ 0.05 ) in all disease stages.
The tables contain the Ensembl ID, gene symbol, description, fold change (FC), P-value and the adjusted P-value.
The fold change thresholds for the up-and downregulated genes were set at 2 and -2, respectively.
The following datasets can be respectively found in this file.
Upregulated genes in the M1 stage (UP_M1)
Downregulated genes in the M1 stage (DOWN_M1)
Upregulated genes in the M2 stage (UP_M2)
Downregulated genes in the M2 stage (DOWN_M2)
Upregulated genes in the M3 stage (UP_M3)
Downregulated genes in the M3 stage (DOWN_M3)
Upregulated genes in the M4 stage (UP_M4)
Downregulated genes in the M4 stage (DOWN_M4)
Upregulated genes in the M4.1 stage (UP_M4,1)
Downregulated genes in the M4.1 stage (DOWN_M4,1)

## Sheet: UP_M1
Ensembl ID	symbol	description	FC	PValue	PAdj
ENSBTAG00000039028	PI3	peptidase inhibitor 3, skin-derived (SKALP) [Source:NCBI gene;Acc:783871]	2111.21	4.78688e-05	0.000426765
ENSBTAG00000004097	A2ML1	alpha-2-macroglobulin like 1 [Source:VGNC Symbol;Acc:VGNC:25435]	1515.58	4.88988e-08	2.28091e-06
ENSBTAG00000048171	TAP	tracheal antimicrobial peptide [Source:NCBI gene;Acc:286837]	570.175	0.000295507	0.00170325
ENSBTAG00000014921	IL6	interleukin 6 [Source:VGNC Symbol;Acc:VGNC:30166]	550.355	5.77385e-05	0.000487997
ENSBTAG00000004129	CCL11	chemokine (C-C motif) ligand 11 [Source:NCBI gene;Acc:404072]	528.516	4.2463e-07	1.12843e-05
ENSBTAG00000020580	TCN1	transcobalamin 1 [Source:VGNC Symbol;Acc:VGNC:35698]	523.441	0.000187574	0.00120683
ENSBTAG00000019716	CXCL8	C-X-C motif chemokine ligand 8 [Source:VGNC Symbol;Acc:VGNC:27853]	384.032	0.000107821	0.000781611
ENSBTAG00000039446	NA	elafin-like [Source:NCBI gene;Acc:100850808]	298.488	0.0001652	0.00109097
ENSBTAG00000053889	LAP	lingual antimicrobial peptide [Source:NCBI gene;Acc:403090]	235.344	0.000403349	0.00216878
ENSBTAG00000010330	LYZL1	lysozyme-like 1 [Source:NCBI gene;Acc:512087]	224.192	6.60376e-06	9.17496e-05
ENSBTAG00000038033	KRT6B	keratin 6B [Source:NCBI gene;Acc:404115]	217.443	1.07927e-05	0.0001326
ENSBTAG00000027513	CXCL2	chemokine (C-X-C motif) ligand 2 [Source:NCBI gene;Acc:281214]	203.739	0.000122743	0.000865821
ENSBTAG00000002087	IL36A	interleukin 36 alpha [Source:VGNC Symbol;Acc:VGNC:59221]	167.876	3.52573e-05	0.000339013
ENSBTAG00000037558	GRO1	chemokine (C-X-C motif) ligand 1 (melanoma growth stimulating activity, alpha) [Source:NCBI gene;Acc:281212]	162.586	9.84838e-07	2.17748e-05
ENSBTAG00000009812	CXCL5	chemokine (C-X-C motif) ligand 5 [Source:NCBI gene;Acc:281735]	162.553	7.90642e-07	1.82857e-05
ENSBTAG00000012403	ARG1	arginase 1 [Source:VGNC Symbol;Acc:VGNC:26070]	103.188	0.00143156	0.0058942
ENSBTAG00000014127	PTGS2	prostaglandin-endoperoxide synthase 2 [Source:VGNC Symbol;Acc:VGNC:33512]	95.935	4.06692e-06	6.3413e-05
ENSBTAG00000009393	GAL	galanin and GMAP prepropeptide [Source:VGNC Symbol;Acc:VGNC:29212]	82.512	2.06633e-09	2.19647e-07
ENSBTAG00000015818	NA	interstitial collagenase-like [Source:NCBI gene;Acc:112441463]	79.678	0.000369436	0.00202385
ENSBTAG00000048029	MMP1	matrix metallopeptidase 1 (interstitial collagenase) [Source:NCBI gene;Acc:281308]	76.898	0.000452141	0.00239045
ENSBTAG00000012780	LPO	lactoperoxidase [Source:VGNC Symbol;Acc:VGNC:30970]	71.691	0.000959598	0.0042862
ENSBTAG00000020676	MMP9	matrix metallopeptidase 9 [Source:VGNC Symbol;Acc:VGNC:31531]	70.119	5.3883e-05	0.000465009
ENSBTAG00000052516	CDA	cytidine deaminase [Source:NCBI gene;Acc:616377]	58.232	1.81734e-08	1.08015e-06
ENSBTAG00000005471	RHCG	Rh family C glycoprotein [Source:VGNC Symbol;Acc:VGNC:33938]	53.862	0.00116869	0.0050311
ENSBTAG00000049929	NA	lysozyme [Source:NCBI gene;Acc:781146]	49.077	0.00439626	0.0145424
ENSBTAG00000006538	PTHLH	parathyroid hormone like hormone [Source:VGNC Symbol;Acc:VGNC:33517]	45.57	1.76513e-07	5.72244e-06
ENSBTAG00000004602	PITX1	paired like homeodomain 1 [Source:VGNC Symbol;Acc:VGNC:32924]	44.465	5.62789e-07	1.40443e-05
ENSBTAG00000048377	TMPRSS11BNL	TMPRSS11B N terminal-like [Source:NCBI gene;Acc:785585]	43.395	0.000257956	0.00153731
ENSBTAG00000002188	C25H16orf89	chromosome 25 C16orf89 homolog [Source:VGNC Symbol;Acc:VGNC:58591]	42.314	7.86059e-08	3.18311e-06
ENSBTAG00000040584	DSC2	desmocollin 2 [Source:VGNC Symbol;Acc:VGNC:28213]	42.213	1.70897e-09	1.95331e-07
ENSBTAG00000001321	IL1B	interleukin 1 beta [Source:VGNC Symbol;Acc:VGNC:52787]	39.121	0.000965316	0.00430653
ENSBTAG00000013125	PLAUR	plasminogen activator, urokinase receptor [Source:VGNC Symbol;Acc:VGNC:32976]	37.978	4.09671e-06	6.36977e-05
ENSBTAG00000037768	MMP3	matrix metallopeptidase 3 [Source:NCBI gene;Acc:281309]	36.729	0.00473889	0.0154038
ENSBTAG00000008428	UPP1	uridine phosphorylase 1 [Source:VGNC Symbol;Acc:VGNC:36688]	35.105	7.15089e-06	9.69976e-05
ENSBTAG00000001785	TGM3	transglutaminase 3 [Source:VGNC Symbol;Acc:VGNC:35811]	34.964	1.20844e-06	2.49241e-05
ENSBTAG00000039037	SERPINB4	Bos taurus serpin peptidase inhibitor, clade B like (LOC786410), mRNA. [Source:RefSeq mRNA;Acc:NM_001206713]	33.516	2.20909e-05	0.000235729
ENSBTAG00000016819	FABP3	fatty acid binding protein 3 [Source:VGNC Symbol;Acc:VGNC:28697]	32.379	3.74243e-09	3.28353e-07
ENSBTAG00000049569	NA	serpin B3-like [Source:NCBI gene;Acc:107131803]	32.235	2.38976e-09	2.40171e-07
ENSBTAG00000020564	NA	lysozyme C, tracheal isozyme-like [Source:NCBI gene;Acc:112446693]	32.046	0.00622953	0.0192045
ENSBTAG00000053542	MMP12	matrix metallopeptidase 12 [Source:NCBI gene;Acc:526981]	31.754	6.08533e-07	1.48835e-05
ENSBTAG00000052422	NA	beta-defensin 103A-like [Source:NCBI gene;Acc:107131528]	28.16	0.000261678	0.0015553
ENSBTAG00000017425	GJB2	gap junction protein beta 2 [Source:VGNC Symbol;Acc:VGNC:29377]	27.675	1.79154e-09	1.96717e-07
ENSBTAG00000037526	FABP4	fatty acid binding protein 4, adipocyte [Source:NCBI gene;Acc:281759]	25.32	0.000547076	0.00275909
ENSBTAG00000007446	NGF	nerve growth factor [Source:VGNC Symbol;Acc:VGNC:32061]	24.197	1.46649e-06	2.87959e-05
ENSBTAG00000048835	NA	NA	23.488	0.00081827	0.00379112
ENSBTAG00000009658	PLEK	pleckstrin [Source:VGNC Symbol;Acc:VGNC:33001]	21.853	0.00124323	0.00529833
ENSBTAG00000004630	COMP	cartilage oligomeric matrix protein [Source:VGNC Symbol;Acc:VGNC:27590]	21.007	4.40205e-06	6.74026e-05
ENSBTAG00000052665	CYP3A4	cytochrome P450, subfamily IIIA, polypeptide 4 [Source:NCBI gene;Acc:507988]	20.972	0.00132828	0.00556219
ENSBTAG00000031750	PLAC8B	placenta specific 8 B [Source:VGNC Symbol;Acc:VGNC:56782]	19.294	1.49623e-05	0.000173565
ENSBTAG00000010991	TTR	transthyretin [Source:VGNC Symbol;Acc:VGNC:36499]	19.215	5.7527e-05	0.000486953
ENSBTAG00000013371	RUBCNL	rubicon like autophagy enhancer [Source:VGNC Symbol;Acc:VGNC:34213]	18.889	0.00336519	0.0116951
ENSBTAG00000039425	KRT6A	keratin 6A [Source:NCBI gene;Acc:614456]	18.692	1.82989e-08	1.08179e-06
ENSBTAG00000005596	IGFBP2	insulin like growth factor binding protein 2 [Source:VGNC Symbol;Acc:VGNC:30084]	17.749	0.000235322	0.00143175
ENSBTAG00000008494	TMEM171	transmembrane protein 171 [Source:VGNC Symbol;Acc:VGNC:35996]	17.747	1.83776e-06	3.44347e-05
ENSBTAG00000016913	AVIL	advillin [Source:VGNC Symbol;Acc:VGNC:26354]	17.248	7.94523e-08	3.19398e-06
ENSBTAG00000052579	NA	beta-defensin 103B-like [Source:NCBI gene;Acc:789175]	17.127	7.54199e-05	0.000594274
ENSBTAG00000001945	ARG2	arginase 2 [Source:VGNC Symbol;Acc:VGNC:26071]	16.944	2.31314e-06	4.08495e-05
ENSBTAG00000011515	SELL	selectin L [Source:NCBI gene;Acc:281485]	16.873	0.00115045	0.00497776
ENSBTAG00000040019	NA	keratin 6C [Source:NCBI gene;Acc:540546]	16.028	3.09492e-08	1.56946e-06
ENSBTAG00000054278	M-SAA3.2	mammary serum amyloid A3.2 [Source:NCBI gene;Acc:618238]	15.856	0.00232322	0.00862722
ENSBTAG00000023026	NA	serpin family B member 2-like [Source:NCBI gene;Acc:281376]	15.639	1.43788e-06	2.84361e-05
ENSBTAG00000026753	CXCR1	chemokine (C-X-C motif) receptor 1 [Source:NCBI gene;Acc:281863]	15.598	0.000332753	0.0018692
ENSBTAG00000002605	NA	tripartite motif containing 16 [Source:NCBI gene;Acc:100848152]	15.452	7.8617e-06	0.000104085
ENSBTAG00000033441	SHCBP1	SHC binding and spindle associated 1 [Source:VGNC Symbol;Acc:VGNC:34592]	15.325	3.12001e-05	0.000306865
ENSBTAG00000011941	LYZ1	lysozyme 1 [Source:NCBI gene;Acc:281287]	14.906	0.0171589	0.0433911
ENSBTAG00000013108	HK2	hexokinase 2 [Source:VGNC Symbol;Acc:VGNC:29865]	14.36	2.324e-07	7.0972e-06
ENSBTAG00000015505	FADS2	fatty acid desaturase 2 [Source:VGNC Symbol;Acc:VGNC:28702]	14.341	0.000200063	0.00126997
ENSBTAG00000052055	PRSS35	serine protease 35 [Source:NCBI gene;Acc:614940]	14.285	4.1998e-06	6.48447e-05
ENSBTAG00000012640	S100A8	S100 calcium binding protein A8 [Source:VGNC Symbol;Acc:VGNC:34246]	14.045	0.000249057	0.00149394
ENSBTAG00000014329	NA	antileukoproteinase [Source:NCBI gene;Acc:512548]	13.983	0.0126371	0.0341173
ENSBTAG00000010349	IL1A	interleukin 1 alpha [Source:VGNC Symbol;Acc:VGNC:30130]	13.597	3.11708e-05	0.000306851
ENSBTAG00000018134	AREG	amphiregulin [Source:VGNC Symbol;Acc:VGNC:50208]	13.15	2.55159e-06	4.4006e-05
ENSBTAG00000011007	TTYH2	tweety family member 2 [Source:VGNC Symbol;Acc:VGNC:36501]	13.103	1.99119e-09	2.13715e-07
ENSBTAG00000016315	COTL1	coactosin like F-actin binding protein 1 [Source:VGNC Symbol;Acc:VGNC:27626]	12.835	9.99444e-11	2.77572e-08
ENSBTAG00000006505	S100A9	S100 calcium binding protein A9 [Source:VGNC Symbol;Acc:VGNC:34247]	12.341	0.00166391	0.00665744
ENSBTAG00000006194	FOSL1	FOS like 1, AP-1 transcription factor subunit [Source:VGNC Symbol;Acc:VGNC:29075]	12.334	7.62023e-06	0.000101557
ENSBTAG00000037651	S100A2	S100 calcium binding protein A2 [Source:VGNC Symbol;Acc:VGNC:34242]	12.168	1.286e-08	8.31388e-07
ENSBTAG00000021462	CSF3	colony stimulating factor 3 [Source:VGNC Symbol;Acc:VGNC:27757]	12.118	0.000455733	0.00240369
ENSBTAG00000006806	KRT17	keratin 17 [Source:VGNC Symbol;Acc:VGNC:50398]	11.934	5.08844e-10	8.65426e-08
ENSBTAG00000012638	S100A12	S100 calcium binding protein A12 [Source:VGNC Symbol;Acc:VGNC:59189]	11.721	2.52993e-06	4.39064e-05
ENSBTAG00000021326	CCL20	C-C motif chemokine ligand 20 [Source:VGNC Symbol;Acc:VGNC:26947]	11.699	0.00301558	0.010699
ENSBTAG00000038337	MZB1	marginal zone B and B1 cell specific protein [Source:VGNC Symbol;Acc:VGNC:31849]	11.586	2.84713e-05	0.000287969
ENSBTAG00000018773	RND1	Rho family GTPase 1 [Source:VGNC Symbol;Acc:VGNC:34004]	11.535	8.51633e-05	0.00065426
ENSBTAG00000007449	HS3ST1	heparan sulfate-glucosamine 3-sulfotransferase 1 [Source:VGNC Symbol;Acc:VGNC:29958]	11.415	1.98487e-07	6.26937e-06
ENSBTAG00000051134	VPREB3	V-set pre-B cell surrogate light chain 3 [Source:NCBI gene;Acc:615795]	11.382	4.20615e-05	0.00038603
ENSBTAG00000017446	E2F8	E2F transcription factor 8 [Source:VGNC Symbol;Acc:VGNC:28292]	11.05	2.72266e-05	0.000278436
ENSBTAG00000050197	C10orf99	chromosome 28 C10orf99 homolog [Source:NCBI gene;Acc:100336125]	11.018	0.00038629	0.00209967
ENSBTAG00000012020	TRAF5	TNF receptor associated factor 5 [Source:VGNC Symbol;Acc:VGNC:36277]	10.979	7.54825e-08	3.12448e-06
ENSBTAG00000053508	NA	NA	10.966	0.00410052	0.0138121
ENSBTAG00000013334	CSF3R	colony stimulating factor 3 receptor [Source:VGNC Symbol;Acc:VGNC:27758]	10.874	7.13458e-05	0.000572924
ENSBTAG00000039992	TUBA1C	tubulin alpha 1c [Source:NCBI gene;Acc:504244]	10.762	1.55476e-06	3.01542e-05
ENSBTAG00000006282	POU2AF1	POU class 2 homeobox associating factor 1 [Source:VGNC Symbol;Acc:VGNC:33173]	10.644	0.000188479	0.00121071
ENSBTAG00000019708	ACSL6	acyl-CoA synthetase long chain family member 6 [Source:VGNC Symbol;Acc:VGNC:55153]	10.123	0.00109918	0.00480484
ENSBTAG00000005776	ZNF185	zinc finger protein 185 with LIM domain [Source:VGNC Symbol;Acc:VGNC:37219]	10.11	0.000368946	0.00202216
ENSBTAG00000037775	NA	tubulin alpha-1C chain-like [Source:NCBI gene;Acc:100141266]	10.077	3.33922e-11	1.57818e-08
ENSBTAG00000005607	ERCC6L	ERCC excision repair 6 like, spindle assembly checkpoint helicase [Source:VGNC Symbol;Acc:VGNC:28573]	9.948	2.04973e-05	0.000223911
ENSBTAG00000038662	GJB6	gap junction protein beta 6 [Source:VGNC Symbol;Acc:VGNC:29381]	9.879	3.05104e-08	1.55434e-06
ENSBTAG00000046862	MARCKSL1	MARCKS like 1 [Source:VGNC Symbol;Acc:VGNC:31245]	9.845	1.94192e-09	2.10469e-07
ENSBTAG00000021518	TMPRSS4	transmembrane serine protease 4 [Source:VGNC Symbol;Acc:VGNC:36142]	9.652	1.01625e-05	0.000127377
ENSBTAG00000032719	TFRC	transferrin receptor [Source:VGNC Symbol;Acc:VGNC:35797]	9.345	0.000201724	0.00127797
ENSBTAG00000016835	IL17F	interleukin 17F [Source:VGNC Symbol;Acc:VGNC:30121]	9.216	0.00185206	0.00719683
ENSBTAG00000024105	BCL2L11	BCL2 like 11 [Source:VGNC Symbol;Acc:VGNC:50256]	9.183	1.77575e-05	0.000200316
ENSBTAG00000054367	WNT5B	Wnt family member 5B [Source:NCBI gene;Acc:508008]	9.166	0.000397697	0.00214887
ENSBTAG00000015978	ANXA1	annexin A1 [Source:VGNC Symbol;Acc:VGNC:50196]	9.074	1.27252e-11	7.8154e-09
ENSBTAG00000015258	P2RX5	purinergic receptor P2X 5 [Source:NCBI gene;Acc:338035]	8.885	3.33073e-09	3.06408e-07
ENSBTAG00000008074	C1QTNF6	C1q and TNF related 6 [Source:VGNC Symbol;Acc:VGNC:26626]	8.595	0.000324658	0.00183586
ENSBTAG00000014113	CCL8	chemokine (C-C motif) ligand 8 [Source:NCBI gene;Acc:281044]	8.574	0.00543561	0.0171835
ENSBTAG00000020371	ACOT8	acyl-CoA thioesterase 8 [Source:VGNC Symbol;Acc:VGNC:25550]	8.557	6.69772e-09	4.90353e-07
ENSBTAG00000004995	C1GALT1	core 1 synthase, glycoprotein-N-acetylgalactosamine 3-beta-galactosyltransferase 1 [Source:VGNC Symbol;Acc:VGNC:26615]	8.336	0.000544063	0.00274854
ENSBTAG00000014889	DCBLD2	discoidin, CUB and LCCL domain containing 2 [Source:VGNC Symbol;Acc:VGNC:27909]	8.263	3.73419e-08	1.84292e-06
ENSBTAG00000015939	NECTIN1	nectin cell adhesion molecule 1 [Source:VGNC Symbol;Acc:VGNC:54888]	8.223	9.83612e-08	3.69858e-06
ENSBTAG00000053635	NA	immunoglobulin heavy variable 4-59 [Source:NCBI gene;Acc:104968484]	8.149	0.000303218	0.00173953
ENSBTAG00000017827	IVL	involucrin [Source:VGNC Symbol;Acc:VGNC:55240]	7.997	0.000358654	0.00198445
ENSBTAG00000004322	FOS	Fos proto-oncogene, AP-1 transcription factor subunit [Source:VGNC Symbol;Acc:VGNC:29073]	7.989	4.46793e-07	1.17602e-05
ENSBTAG00000004796	GRP	gastrin releasing peptide [Source:VGNC Symbol;Acc:VGNC:29664]	7.932	0.0134218	0.0357452
ENSBTAG00000039483	DSG3	desmoglein 3 [Source:VGNC Symbol;Acc:VGNC:28222]	7.856	3.43426e-09	3.09333e-07
ENSBTAG00000051969	HIST1H2AG	histone cluster 1, H2ag [Source:NCBI gene;Acc:616790]	7.798	0.000565977	0.00282603
ENSBTAG00000048135	NA	NA	7.792	0.00205827	0.00781392
ENSBTAG00000003191	FSCN1	fascin actin-bundling protein 1 [Source:VGNC Symbol;Acc:VGNC:29126]	7.743	1.00433e-10	2.77572e-08
ENSBTAG00000017162	STK39	serine/threonine kinase 39 [Source:VGNC Symbol;Acc:VGNC:56152]	7.665	0.000217201	0.00134582
ENSBTAG00000012314	LDLR	low density lipoprotein receptor [Source:VGNC Symbol;Acc:VGNC:55214]	7.658	3.91244e-09	3.37907e-07
ENSBTAG00000011905	RRAS2	RAS related 2 [Source:VGNC Symbol;Acc:VGNC:49569]	7.517	1.46079e-08	9.21663e-07
ENSBTAG00000004150	NRG1	neuregulin 1 [Source:VGNC Symbol;Acc:VGNC:32261]	7.488	1.79687e-05	0.000202031
ENSBTAG00000002135	CD69	CD69 molecule [Source:VGNC Symbol;Acc:VGNC:27043]	7.408	0.00246747	0.00905338
ENSBTAG00000009223	SFN	stratifin [Source:VGNC Symbol;Acc:VGNC:34517]	7.309	8.29636e-12	5.73227e-09
ENSBTAG00000001823	STC2	stanniocalcin 2 [Source:VGNC Symbol;Acc:VGNC:35378]	7.289	0.00300519	0.0106737
ENSBTAG00000013406	CSRP2	cysteine and glycine rich protein 2 [Source:VGNC Symbol;Acc:VGNC:27774]	7.284	2.93543e-10	5.5002e-08
ENSBTAG00000015177	PRSS23	serine protease 23 [Source:VGNC Symbol;Acc:VGNC:33416]	7.25	2.92264e-06	4.85933e-05
ENSBTAG00000050062	NA	NA	7.213	0.00948195	0.0270581
ENSBTAG00000050485	NA	NA	7.213	0.00948195	0.0270581
ENSBTAG00000007567	TMX3	thioredoxin related transmembrane protein 3 [Source:VGNC Symbol;Acc:VGNC:36151]	7.175	1.76858e-08	1.06259e-06
ENSBTAG00000048908	NA	NA	7.083	0.00605472	0.0187703
ENSBTAG00000019600	OOEP	oocyte expressed protein [Source:VGNC Symbol;Acc:VGNC:32431]	7.071	0.00119122	0.00511413
ENSBTAG00000012737	GPR65	G protein-coupled receptor 65 [Source:VGNC Symbol;Acc:VGNC:29596]	7.045	0.000310783	0.00177556
ENSBTAG00000037778	CXCL3	chemokine (C-X-C motif) ligand 3 [Source:NCBI gene;Acc:613667]	6.915	1.5658e-10	3.57647e-08
ENSBTAG00000010060	SLC43A3	solute carrier family 43 member 3 [Source:VGNC Symbol;Acc:VGNC:54892]	6.881	6.25988e-06	8.83819e-05
ENSBTAG00000017819	PMVK	phosphomevalonate kinase [Source:VGNC Symbol;Acc:VGNC:33078]	6.831	3.22776e-09	2.99856e-07
ENSBTAG00000045757	TNNC1	troponin C1, slow skeletal and cardiac type [Source:VGNC Symbol;Acc:VGNC:36189]	6.794	0.00407825	0.0137496
ENSBTAG00000034985	PHLDA1	pleckstrin homology like domain family A member 1 [Source:VGNC Symbol;Acc:VGNC:32835]	6.711	2.78128e-08	1.44352e-06
ENSBTAG00000026080	NA	leukocyte associated immunoglobulin like receptor 1 [Source:NCBI gene;Acc:615295]	6.676	0.000486974	0.0025346
ENSBTAG00000055118	VPREB1	pre-B lymphocyte 1 [Source:NCBI gene;Acc:407114]	6.663	0.00156411	0.00634308
ENSBTAG00000051340	NA	NA	6.65	0.0010968	0.00480204
ENSBTAG00000019300	TPMT	thiopurine S-methyltransferase [Source:VGNC Symbol;Acc:VGNC:36255]	6.627	1.72591e-09	1.95331e-07
ENSBTAG00000034656	NA	NA	6.566	0.0027598	0.00994123
ENSBTAG00000016388	SLCO4A1	solute carrier organic anion transporter family member 4A1 [Source:VGNC Symbol;Acc:VGNC:34954]	6.498	8.7793e-07	1.98072e-05
ENSBTAG00000018347	IL33	interleukin 33 [Source:VGNC Symbol;Acc:VGNC:30155]	6.435	4.78215e-06	7.17322e-05
ENSBTAG00000005998	NOCT	nocturnin [Source:VGNC Symbol;Acc:VGNC:32149]	6.303	3.52966e-05	0.000339013
ENSBTAG00000011839	HMGCS1	3-hydroxy-3-methylglutaryl-CoA synthase 1 [Source:VGNC Symbol;Acc:VGNC:29880]	6.292	3.6086e-10	6.64884e-08
ENSBTAG00000050602	HAS3	hyaluronan synthase 3 [Source:NCBI gene;Acc:286824]	6.251	0.00123842	0.00528598
ENSBTAG00000032591	CTHRC1	collagen triple helix repeat containing 1 [Source:VGNC Symbol;Acc:VGNC:27796]	6.18	0.000412515	0.00221161
ENSBTAG00000007583	KRT14	keratin 14 [Source:VGNC Symbol;Acc:VGNC:50205]	6.165	4.57197e-10	8.15212e-08
ENSBTAG00000015936	BRINP1	BMP/retinoic acid inducible neural specific 1 [Source:VGNC Symbol;Acc:VGNC:26567]	6.152	0.000222916	0.00137365
ENSBTAG00000001864	NR4A3	nuclear receptor subfamily 4 group A member 3 [Source:VGNC Symbol;Acc:VGNC:32247]	6.149	0.00205561	0.00780653
ENSBTAG00000042482	NA	NA	6.117	0.00996702	0.0281588
ENSBTAG00000031004	CNFN	cornifelin [Source:VGNC Symbol;Acc:VGNC:27496]	6.102	0.00763102	0.0227327
ENSBTAG00000018941	CPXM2	carboxypeptidase X, M14 family member 2 [Source:VGNC Symbol;Acc:VGNC:27682]	6.08	5.54942e-11	2.04496e-08
ENSBTAG00000003548	GSTP1	glutathione S-transferase pi 1 [Source:VGNC Symbol;Acc:VGNC:56267]	6.079	4.56742e-05	0.00041118
ENSBTAG00000000735	BCL2A1	BCL2 related protein A1 [Source:VGNC Symbol;Acc:VGNC:57345]	6.068	0.000693456	0.00332156
ENSBTAG00000051461	SERTM1	serine rich and transmembrane domain containing 1 [Source:NCBI gene;Acc:100297762]	6.066	0.000112429	0.000806574
ENSBTAG00000027875	CCDC141	coiled-coil domain containing 141 [Source:VGNC Symbol;Acc:VGNC:26852]	5.971	3.12407e-07	8.83288e-06
ENSBTAG00000007932	HCK	HCK proto-oncogene, Src family tyrosine kinase [Source:VGNC Symbol;Acc:VGNC:29774]	5.962	0.000879961	0.00399014
ENSBTAG00000019496	CDKN3	cyclin dependent kinase inhibitor 3 [Source:VGNC Symbol;Acc:VGNC:27148]	5.957	0.000170709	0.00111404
ENSBTAG00000046350	PKP1	plakophilin 1 [Source:NCBI gene;Acc:281405]	5.937	4.74737e-09	3.88757e-07
ENSBTAG00000050723	NA	NA	5.923	0.00366009	0.012562
ENSBTAG00000013569	CD38	CD38 molecule [Source:VGNC Symbol;Acc:VGNC:27027]	5.917	0.00199652	0.0076214
ENSBTAG00000002240	GPR18	G protein-coupled receptor 18 [Source:VGNC Symbol;Acc:VGNC:29574]	5.877	0.000588228	0.00290696
ENSBTAG00000015716	ERO1A	endoplasmic reticulum oxidoreductase 1 alpha [Source:VGNC Symbol;Acc:VGNC:28594]	5.821	0.0112529	0.0310798
ENSBTAG00000016619	MIS18A	MIS18 kinetochore protein A [Source:VGNC Symbol;Acc:VGNC:31485]	5.809	0.00025845	0.00153942
ENSBTAG00000032873	NA	NA	5.789	0.000543072	0.00274641
ENSBTAG00000052229	NA	small proline-rich protein 2E-like [Source:NCBI gene;Acc:100848648]	5.748	0.00453689	0.0148873
ENSBTAG00000031532	DACT2	dishevelled binding antagonist of beta catenin 2 [Source:VGNC Symbol;Acc:VGNC:27868]	5.729	7.37345e-06	9.90444e-05
ENSBTAG00000027064	BTBD11	BTB domain containing 11 [Source:VGNC Symbol;Acc:VGNC:26585]	5.698	3.66456e-07	1.00775e-05
ENSBTAG00000005090	CEMIP2	cell migration inducing hyaluronidase 2 [Source:VGNC Symbol;Acc:VGNC:36021]	5.68	1.88635e-06	3.51662e-05
ENSBTAG00000023730	TUBB3	tubulin beta 3 class III [Source:NCBI gene;Acc:768070]	5.666	3.77208e-07	1.03219e-05
ENSBTAG00000005042	SYN1	synapsin I [Source:NCBI gene;Acc:281510]	5.641	0.000642647	0.00311053
ENSBTAG00000037811	CCL2	chemokine (C-C motif) ligand 2 [Source:NCBI gene;Acc:281043]	5.624	7.62283e-05	0.000598937
ENSBTAG00000021766	HBEGF	heparin binding EGF like growth factor [Source:VGNC Symbol;Acc:VGNC:29765]	5.588	3.64028e-06	5.80711e-05
ENSBTAG00000054195	GPX1	glutathione peroxidase 1 [Source:NCBI gene;Acc:281209]	5.584	9.99511e-11	2.77572e-08
ENSBTAG00000018223	CHI3L1	chitinase 3 like 1 [Source:VGNC Symbol;Acc:VGNC:55039]	5.518	0.000329898	0.00185788
ENSBTAG00000054776	TXNDC17	thioredoxin domain containing 17 [Source:NCBI gene;Acc:404159]	5.517	2.57942e-08	1.37756e-06
ENSBTAG00000000379	GOLT1B	golgi transport 1B [Source:VGNC Symbol;Acc:VGNC:29495]	5.501	2.79682e-05	0.00028392
ENSBTAG00000016906	CYP27B1	cytochrome P450, family 27, subfamily B, polypeptide 1 [Source:NCBI gene;Acc:539630]	5.481	3.05964e-05	0.000303357
ENSBTAG00000009336	LXN	latexin [Source:VGNC Symbol;Acc:VGNC:31087]	5.461	2.05178e-10	4.53649e-08
ENSBTAG00000019428	CCR1	chemokine (C-C motif) receptor 1 [Source:NCBI gene;Acc:407771]	5.454	0.000984418	0.00436357
ENSBTAG00000026704	CENPW	centromere protein W [Source:VGNC Symbol;Acc:VGNC:27187]	5.442	6.56376e-08	2.78587e-06
ENSBTAG00000018703	OSTN	osteocrin [Source:VGNC Symbol;Acc:VGNC:32481]	5.424	0.00282332	0.0101173
ENSBTAG00000006072	LRRC59	leucine rich repeat containing 59 [Source:VGNC Symbol;Acc:VGNC:55843]	5.422	0.000101423	0.00074254
ENSBTAG00000031194	PHLDA2	pleckstrin homology like domain family A member 2 [Source:VGNC Symbol;Acc:VGNC:32836]	5.407	0.0029471	0.0104996
ENSBTAG00000034785	DNAJC15	DnaJ heat shock protein family (Hsp40) member C15 [Source:VGNC Symbol;Acc:VGNC:53812]	5.405	8.62744e-06	0.000111682
ENSBTAG00000054306	NA	NA	5.396	3.46854e-06	5.58169e-05
ENSBTAG00000018725	FBLIM1	filamin binding LIM protein 1 [Source:VGNC Symbol;Acc:VGNC:28880]	5.392	1.51917e-08	9.4884e-07
ENSBTAG00000017158	VSNL1	visinin like 1 [Source:VGNC Symbol;Acc:VGNC:36841]	5.382	4.05593e-06	6.33309e-05
ENSBTAG00000020345	CNN3	calponin 3 [Source:NCBI gene;Acc:538975]	5.372	1.46732e-08	9.21663e-07
ENSBTAG00000008611	IGFBP4	insulin like growth factor binding protein 4 [Source:VGNC Symbol;Acc:VGNC:30086]	5.342	5.47174e-07	1.37791e-05
ENSBTAG00000007335	TPD52	tumor protein D52 [Source:NCBI gene;Acc:540235]	5.34	0.000360111	0.00198808
ENSBTAG00000008022	PTGFRN	prostaglandin F2 receptor inhibitor [Source:VGNC Symbol;Acc:VGNC:33508]	5.324	1.77447e-07	5.7359e-06
ENSBTAG00000011726	CRYL1	crystallin lambda 1 [Source:VGNC Symbol;Acc:VGNC:27744]	5.306	3.37508e-08	1.6883e-06
ENSBTAG00000015462	BNC1	basonuclin 1 [Source:VGNC Symbol;Acc:VGNC:26530]	5.283	4.03428e-07	1.0825e-05
ENSBTAG00000005843	REXO2	RNA exonuclease 2 [Source:VGNC Symbol;Acc:VGNC:33884]	5.269	6.57819e-11	2.34587e-08
ENSBTAG00000040151	GCH1	GTP cyclohydrolase 1 [Source:VGNC Symbol;Acc:VGNC:29286]	5.265	0.000102202	0.000747252
ENSBTAG00000013210	ADAMTS4	ADAM metallopeptidase with thrombospondin type 1 motif 4 [Source:VGNC Symbol;Acc:VGNC:25627]	5.234	1.79827e-05	0.000202031
ENSBTAG00000010365	SQOR	sulfide quinone oxidoreductase [Source:NCBI gene;Acc:507858]	5.225	8.16759e-11	2.7242e-08
ENSBTAG00000002953	TXN	thioredoxin [Source:VGNC Symbol;Acc:VGNC:56751]	5.221	2.76426e-10	5.45695e-08
ENSBTAG00000021057	TMEM190	transmembrane protein 190 [Source:VGNC Symbol;Acc:VGNC:36016]	5.188	0.00163488	0.00658335
ENSBTAG00000053050	SAMD9	sterile alpha motif domain containing 9 [Source:NCBI gene;Acc:514205]	5.14	2.59884e-07	7.79147e-06
ENSBTAG00000007307	SELE	selectin E [Source:VGNC Symbol;Acc:VGNC:34421]	5.132	0.000167124	0.00109817
ENSBTAG00000013688	PGF	placental growth factor [Source:VGNC Symbol;Acc:VGNC:32787]	5.111	0.000553634	0.00278708
ENSBTAG00000006563	KLHL40	kelch like family member 40 [Source:VGNC Symbol;Acc:VGNC:30665]	5.085	3.02439e-05	0.00030075
ENSBTAG00000014791	CTH	cystathionine gamma-lyase [Source:VGNC Symbol;Acc:VGNC:27795]	5.077	8.85738e-05	0.000674833
ENSBTAG00000012016	LMTK3	lemur tyrosine kinase 3 [Source:VGNC Symbol;Acc:VGNC:30942]	5.069	3.79215e-06	5.99745e-05
ENSBTAG00000047262	KRT42	keratin 42 [Source:VGNC Symbol;Acc:VGNC:50431]	5.014	2.97491e-05	0.000297496
ENSBTAG00000009848	GPR171	G protein-coupled receptor 171 [Source:VGNC Symbol;Acc:VGNC:29569]	4.991	0.000334514	0.00187623
ENSBTAG00000023832	ADAM8	ADAM metallopeptidase domain 8 [Source:VGNC Symbol;Acc:VGNC:25612]	4.94	3.07834e-05	0.000304665
ENSBTAG00000013314	PBX3	PBX homeobox 3 [Source:VGNC Symbol;Acc:VGNC:32609]	4.937	1.0413e-05	0.000129396
ENSBTAG00000031217	MYL6B	myosin light chain 6B [Source:VGNC Symbol;Acc:VGNC:31803]	4.906	0.000338749	0.00189326
ENSBTAG00000033510	MPZL2	myelin protein zero like 2 [Source:VGNC Symbol;Acc:VGNC:31593]	4.865	1.43337e-08	9.10687e-07
ENSBTAG00000010273	EREG	epiregulin [Source:VGNC Symbol;Acc:VGNC:28575]	4.862	0.00118732	0.00510335
ENSBTAG00000006259	MOB1A	MOB kinase activator 1A [Source:VGNC Symbol;Acc:VGNC:31541]	4.857	0.000159267	0.00106093
ENSBTAG00000002827	ACAT2	acetyl-CoA acetyltransferase 2 [Source:VGNC Symbol;Acc:VGNC:25530]	4.836	1.7392e-09	1.95331e-07
ENSBTAG00000009080	ITGB6	integrin subunit beta 6 [Source:VGNC Symbol;Acc:VGNC:30331]	4.829	0.000847767	0.00388721
ENSBTAG00000000236	YWHAZ	tyrosine 3-monooxygenase/tryptophan 5-monooxygenase activation protein zeta [Source:VGNC Symbol;Acc:VGNC:53885]	4.815	2.31397e-10	5.01587e-08
ENSBTAG00000007799	MTFR2	mitochondrial fission regulator 2 [Source:VGNC Symbol;Acc:VGNC:31728]	4.786	7.90224e-07	1.82857e-05
ENSBTAG00000013294	DYRK3	dual specificity tyrosine phosphorylation regulated kinase 3 [Source:VGNC Symbol;Acc:VGNC:28281]	4.783	9.50872e-06	0.000120826
ENSBTAG00000017674	SCNN1D	sodium channel epithelial 1 delta subunit [Source:VGNC Symbol;Acc:VGNC:34357]	4.774	0.0131736	0.035254
ENSBTAG00000003234	HSD17B2	hydroxysteroid 17-beta dehydrogenase 2 [Source:VGNC Symbol;Acc:VGNC:29973]	4.756	0.00152141	0.00620863
ENSBTAG00000020665	GFRA2	GDNF family receptor alpha 2 [Source:VGNC Symbol;Acc:VGNC:29333]	4.742	2.22625e-05	0.000237102
ENSBTAG00000012525	ABO	ABO, alpha 1-3-N-acetylgalactosaminyltransferase and alpha 1-3-galactosyltransferase [Source:VGNC Symbol;Acc:VGNC:25510]	4.729	0.00163855	0.00659176
ENSBTAG00000000009	FOXF1	forkhead box F1 [Source:VGNC Symbol;Acc:VGNC:29084]	4.725	0.000554059	0.00278795
ENSBTAG00000014162	ACKR2	atypical chemokine receptor 2 [Source:VGNC Symbol;Acc:VGNC:25540]	4.72	0.00584044	0.0182133
ENSBTAG00000016041	B3GNT8	UDP-GlcNAc:betaGal beta-1,3-N-acetylglucosaminyltransferase 8 [Source:VGNC Symbol;Acc:VGNC:26384]	4.717	2.68181e-05	0.000275277
ENSBTAG00000004943	CCNA2	cyclin A2 [Source:VGNC Symbol;Acc:VGNC:26957]	4.695	4.78169e-07	1.24674e-05
ENSBTAG00000024470	SH2D2A	SH2 domain containing 2A [Source:VGNC Symbol;Acc:VGNC:34557]	4.685	0.00116629	0.00502606
ENSBTAG00000001992	CYP51A1	cytochrome P450, family 51, subfamily A, polypeptide 1 [Source:NCBI gene;Acc:505060]	4.674	2.43066e-10	5.06999e-08
ENSBTAG00000006185	SPC24	SPC24 component of NDC80 kinetochore complex [Source:VGNC Symbol;Acc:VGNC:35195]	4.663	1.90798e-06	3.53906e-05
ENSBTAG00000010048	SPC25	SPC25 component of NDC80 kinetochore complex [Source:VGNC Symbol;Acc:VGNC:35196]	4.65	0.000168767	0.00110466
ENSBTAG00000007036	SLC17A7	solute carrier family 17 member 7 [Source:VGNC Symbol;Acc:VGNC:34702]	4.646	0.00381746	0.0130414
ENSBTAG00000014239	CCNB1	cyclin B1 [Source:VGNC Symbol;Acc:VGNC:26958]	4.63	5.75901e-06	8.2683e-05
ENSBTAG00000013009	AURKA	aurora kinase A [Source:VGNC Symbol;Acc:VGNC:26349]	4.63	6.29869e-06	8.87032e-05
ENSBTAG00000010161	CCL21	C-C motif chemokine ligand 21 [Source:VGNC Symbol;Acc:VGNC:26948]	4.603	0.000833032	0.00384035
ENSBTAG00000039050	P2RY2	purinergic receptor P2Y2 [Source:VGNC Symbol;Acc:VGNC:32528]	4.589	0.000974004	0.00433335
ENSBTAG00000051981	NA	tyrosine-protein phosphatase non-receptor type substrate 1-like [Source:NCBI gene;Acc:104973826]	4.582	0.0198238	0.0488199
ENSBTAG00000021069	PBK	PDZ binding kinase [Source:VGNC Symbol;Acc:VGNC:59199]	4.581	3.49843e-07	9.74185e-06
ENSBTAG00000039129	NA	tumor necrosis factor receptor superfamily member 26 [Source:NCBI gene;Acc:510798]	4.574	0.000102366	0.00074766
ENSBTAG00000055240	NA	NA	4.568	0.00114627	0.00496357
ENSBTAG00000000752	SGO1	shugoshin 1 [Source:VGNC Symbol;Acc:VGNC:34545]	4.536	0.000213604	0.00132812
ENSBTAG00000011256	MYO1B	myosin IB [Source:VGNC Symbol;Acc:VGNC:31817]	4.53	9.83017e-10	1.30931e-07
ENSBTAG00000020755	SELP	selectin P [Source:VGNC Symbol;Acc:VGNC:34424]	4.529	0.00406789	0.0137357
ENSBTAG00000008180	SPDL1	spindle apparatus coiled-coil protein 1 [Source:VGNC Symbol;Acc:VGNC:50114]	4.505	2.62003e-05	0.000270443
ENSBTAG00000013999	FAM20B	FAM20B glycosaminoglycan xylosylkinase [Source:VGNC Symbol;Acc:VGNC:28786]	4.501	0.000268931	0.00158731
ENSBTAG00000009959	SLC6A8	solute carrier family 6 member 8 [Source:NCBI gene;Acc:282367]	4.48	9.69316e-06	0.000122466
ENSBTAG00000009769	NA	retinol-binding protein 1 [Source:NCBI gene;Acc:101906939]	4.476	2.20089e-06	3.93997e-05
ENSBTAG00000011094	NA	NA	4.464	0.000171843	0.00111946
ENSBTAG00000016357	VNN2	vanin 2 [Source:VGNC Symbol;Acc:VGNC:36808]	4.452	0.000528137	0.00269182
ENSBTAG00000005129	CEP55	centrosomal protein 55 [Source:VGNC Symbol;Acc:VGNC:27206]	4.444	1.60593e-07	5.29783e-06
ENSBTAG00000050007	NA	NA	4.441	0.000507752	0.00261688
ENSBTAG00000002756	CDCA2	cell division cycle associated 2 [Source:VGNC Symbol;Acc:VGNC:59194]	4.431	1.01849e-05	0.000127513
ENSBTAG00000001920	POLQ	DNA polymerase theta [Source:VGNC Symbol;Acc:VGNC:33130]	4.429	0.00264093	0.00958486
ENSBTAG00000020705	PRSS12	serine protease 12 [Source:VGNC Symbol;Acc:VGNC:33413]	4.416	2.13378e-05	0.000229912
ENSBTAG00000004339	NA	uncharacterized LOC508153 [Source:NCBI gene;Acc:508153]	4.395	0.00205053	0.00779966
ENSBTAG00000017844	STIL	STIL centriolar assembly protein [Source:VGNC Symbol;Acc:VGNC:35382]	4.364	0.000640466	0.0031027
ENSBTAG00000019960	TM4SF18	transmembrane 4 L six family member 18 [Source:VGNC Symbol;Acc:VGNC:35904]	4.349	1.03592e-06	2.24551e-05
ENSBTAG00000011088	SLC6A6	solute carrier family 6 member 6 [Source:VGNC Symbol;Acc:VGNC:34922]	4.335	7.03385e-05	0.000568831
ENSBTAG00000020801	FAM49B	family with sequence similarity 49 member B [Source:VGNC Symbol;Acc:VGNC:28819]	4.328	0.00387549	0.013203
ENSBTAG00000014204	S100A16	S100 calcium binding protein A16 [Source:VGNC Symbol;Acc:VGNC:34241]	4.326	5.98842e-09	4.56566e-07
ENSBTAG00000005947	PLAU	plasminogen activator, urokinase [Source:VGNC Symbol;Acc:VGNC:32975]	4.32	0.000161253	0.00107002
ENSBTAG00000036016	FAM111B	family with sequence similarity 111 member B [Source:VGNC Symbol;Acc:VGNC:28718]	4.312	2.26497e-08	1.24551e-06
ENSBTAG00000027630	CISD2	CDGSH iron sulfur domain 2 [Source:VGNC Symbol;Acc:VGNC:27372]	4.296	4.48426e-06	6.82433e-05
ENSBTAG00000005654	TMSB10	thymosin beta 10 [Source:NCBI gene;Acc:282385]	4.295	1.32419e-07	4.57467e-06
ENSBTAG00000006305	AK1	adenylate kinase 1 [Source:VGNC Symbol;Acc:VGNC:25770]	4.264	4.62411e-08	2.1846e-06
ENSBTAG00000010109	CDK1	cyclin dependent kinase 1 [Source:VGNC Symbol;Acc:VGNC:27115]	4.258	0.00030054	0.00172686
ENSBTAG00000011416	ARHGEF39	Rho guanine nucleotide exchange factor 39 [Source:VGNC Symbol;Acc:VGNC:26117]	4.254	9.92446e-05	0.000732241
ENSBTAG00000006969	TUBB	tubulin beta class I [Source:NCBI gene;Acc:615087]	4.236	2.37645e-08	1.28155e-06
ENSBTAG00000027516	APLNR	apelin receptor [Source:VGNC Symbol;Acc:VGNC:26018]	4.22	7.06766e-05	0.000570314
ENSBTAG00000004720	SULF1	sulfatase 1 [Source:VGNC Symbol;Acc:VGNC:53880]	4.196	0.0127326	0.0343232
ENSBTAG00000039709	PARPBP	PARP1 binding protein [Source:VGNC Symbol;Acc:VGNC:32588]	4.187	0.00769022	0.0228721
ENSBTAG00000015127	SDC4	syndecan 4 [Source:VGNC Symbol;Acc:VGNC:34381]	4.184	2.16809e-06	3.89755e-05
ENSBTAG00000005183	MVK	mevalonate kinase [Source:VGNC Symbol;Acc:VGNC:31768]	4.171	8.4972e-06	0.00011069
ENSBTAG00000017627	STMN4	stathmin 4 [Source:VGNC Symbol;Acc:VGNC:35406]	4.166	0.00667969	0.0204158
ENSBTAG00000019567	IL21R	interleukin 21 receptor [Source:VGNC Symbol;Acc:VGNC:30142]	4.165	0.00629624	0.019394
ENSBTAG00000008756	ELF3	E74 like ETS transcription factor 3 [Source:VGNC Symbol;Acc:VGNC:28428]	4.159	0.0060441	0.0187479
ENSBTAG00000006831	C8H9orf85	chromosome 8 C9orf85 homolog [Source:NCBI gene;Acc:614778]	4.157	0.0114356	0.0315029
ENSBTAG00000000815	EPHA2	EPH receptor A2 [Source:VGNC Symbol;Acc:VGNC:28534]	4.149	3.70043e-05	0.000352658
ENSBTAG00000005865	MAPK6	mitogen-activated protein kinase 6 [Source:VGNC Symbol;Acc:VGNC:31221]	4.145	2.93451e-10	5.5002e-08
ENSBTAG00000012703	GLO1	glyoxalase I [Source:VGNC Symbol;Acc:VGNC:50185]	4.137	2.74578e-08	1.43182e-06
ENSBTAG00000004729	PKMYT1	protein kinase, membrane associated tyrosine/threonine 1 [Source:VGNC Symbol;Acc:VGNC:32944]	4.136	0.000896306	0.00404931
ENSBTAG00000004221	ESM1	endothelial cell specific molecule 1 [Source:VGNC Symbol;Acc:VGNC:28602]	4.123	0.000128857	0.00089875
ENSBTAG00000039657	HIST1H2AC	histone cluster 1, H2ac [Source:NCBI gene;Acc:506900]	4.095	0.000318874	0.0018087
ENSBTAG00000009051	MMP19	matrix metallopeptidase 19 [Source:VGNC Symbol;Acc:VGNC:31523]	4.081	0.000323727	0.00183246
ENSBTAG00000016711	PPIF	peptidylprolyl isomerase F [Source:VGNC Symbol;Acc:VGNC:33198]	4.055	0.000651266	0.003144
ENSBTAG00000005039	ARAF	A-Raf proto-oncogene, serine/threonine kinase [Source:VGNC Symbol;Acc:VGNC:26054]	4.045	0.00120171	0.00514918
ENSBTAG00000039509	GPRC5A	G protein-coupled receptor class C group 5 member A [Source:VGNC Symbol;Acc:VGNC:29606]	4.044	0.00255744	0.00932122
ENSBTAG00000051755	ARF3	ADP ribosylation factor 3 [Source:NCBI gene;Acc:510994]	4.03	1.15124e-05	0.000140164
ENSBTAG00000051298	PVR	PVR cell adhesion molecule [Source:NCBI gene;Acc:526865]	4.03	0.000174829	0.00113623
ENSBTAG00000000394	BACE2	beta-secretase 2 [Source:VGNC Symbol;Acc:VGNC:26401]	4.008	0.000370102	0.00202565
ENSBTAG00000018517	VLDLR	very low density lipoprotein receptor [Source:VGNC Symbol;Acc:VGNC:36803]	3.985	2.4939e-06	4.34174e-05
ENSBTAG00000012909	CRABP1	cellular retinoic acid binding protein 1 [Source:VGNC Symbol;Acc:VGNC:27685]	3.985	0.00122986	0.00525352
ENSBTAG00000006086	MMP28	matrix metallopeptidase 28 [Source:VGNC Symbol;Acc:VGNC:31528]	3.981	2.60743e-07	7.79147e-06
ENSBTAG00000021767	UBE2N	ubiquitin conjugating enzyme E2 N [Source:VGNC Symbol;Acc:VGNC:36590]	3.975	2.31484e-09	2.34776e-07
ENSBTAG00000013750	B3GALNT2	beta-1,3-N-acetylgalactosaminyltransferase 2 [Source:VGNC Symbol;Acc:VGNC:26371]	3.964	9.57309e-06	0.000121365
ENSBTAG00000008703	EIF2AK2	eukaryotic translation initiation factor 2 alpha kinase 2 [Source:VGNC Symbol;Acc:VGNC:28381]	3.95	0.000816835	0.00378793
ENSBTAG00000020485	ARRB1	arrestin beta 1 [Source:VGNC Symbol;Acc:VGNC:26169]	3.944	0.000637986	0.00309475
ENSBTAG00000000161	TMEM40	transmembrane protein 40 [Source:VGNC Symbol;Acc:VGNC:36084]	3.936	0.00191825	0.00739926
ENSBTAG00000009426	EZH2	enhancer of zeste 2 polycomb repressive complex 2 subunit [Source:VGNC Symbol;Acc:VGNC:28675]	3.934	4.11909e-09	3.45749e-07
ENSBTAG00000007659	CORO2A	coronin 2A [Source:VGNC Symbol;Acc:VGNC:27623]	3.933	6.13875e-07	1.49711e-05
ENSBTAG00000040006	SRSF3	serine and arginine rich splicing factor 3 [Source:VGNC Symbol;Acc:VGNC:35301]	3.916	1.06962e-08	7.12326e-07
ENSBTAG00000007522	RAP1GDS1	Rap1 GTPase-GDP dissociation stimulator 1 [Source:VGNC Symbol;Acc:VGNC:33718]	3.905	2.99869e-07	8.63294e-06
ENSBTAG00000008934	ESPL1	extra spindle pole bodies like 1, separase [Source:VGNC Symbol;Acc:VGNC:28603]	3.905	1.55333e-05	0.000179062
ENSBTAG00000023938	CENPA	centromere protein A [Source:NCBI gene;Acc:613898]	3.904	3.11336e-07	8.83288e-06
ENSBTAG00000005489	WDR36	WD repeat domain 36 [Source:VGNC Symbol;Acc:VGNC:36894]	3.904	0.00812587	0.0239104
ENSBTAG00000001631	KIFC1	kinesin family member C1 [Source:VGNC Symbol;Acc:VGNC:30611]	3.903	1.56821e-06	3.02558e-05
ENSBTAG00000049919	TFPI	tissue factor pathway inhibitor [Source:NCBI gene;Acc:508763]	3.9	0.00135346	0.00564665
ENSBTAG00000005979	HELLS	helicase, lymphoid specific [Source:VGNC Symbol;Acc:VGNC:29805]	3.896	3.78351e-05	0.000358412
ENSBTAG00000055207	SCD	stearoyl-CoA desaturase [Source:NCBI gene;Acc:280924]	3.891	0.000227864	0.00139481
ENSBTAG00000008124	GK	glycerol kinase [Source:NCBI gene;Acc:505987]	3.885	0.000154727	0.00104109
ENSBTAG00000008329	CYTIP	cytohesin 1 interacting protein [Source:VGNC Symbol;Acc:VGNC:49051]	3.884	8.6672e-05	0.000663545
ENSBTAG00000000246	ME3	malic enzyme 3 [Source:VGNC Symbol;Acc:VGNC:31341]	3.867	0.000985955	0.00436863
ENSBTAG00000000711	NDRG1	N-myc downstream regulated 1 [Source:VGNC Symbol;Acc:VGNC:53868]	3.864	0.000184124	0.00118687
ENSBTAG00000005877	FAM83A	family with sequence similarity 83 member A [Source:VGNC Symbol;Acc:VGNC:28832]	3.857	0.000222639	0.00137271
ENSBTAG00000020935	HIF1A	hypoxia inducible factor 1 subunit alpha [Source:VGNC Symbol;Acc:VGNC:29848]	3.847	3.76364e-11	1.57818e-08
ENSBTAG00000009231	NSDHL	NAD(P) dependent steroid dehydrogenase-like [Source:VGNC Symbol;Acc:VGNC:56932]	3.839	6.23963e-08	2.6945e-06
ENSBTAG00000010153	ANXA3	annexin A3 [Source:VGNC Symbol;Acc:VGNC:25965]	3.837	5.97306e-07	1.47723e-05
ENSBTAG00000012697	PGAM1	phosphoglycerate mutase 1 [Source:VGNC Symbol;Acc:VGNC:55961]	3.831	1.08513e-08	7.18332e-07
ENSBTAG00000004736	GRB2	growth factor receptor bound protein 2 [Source:VGNC Symbol;Acc:VGNC:29631]	3.826	9.18143e-10	1.28482e-07
ENSBTAG00000020350	DUSP2	dual specificity phosphatase 2 [Source:VGNC Symbol;Acc:VGNC:28255]	3.824	0.00473823	0.0154038
ENSBTAG00000039153	RPS6KA4	ribosomal protein S6 kinase A4 [Source:VGNC Symbol;Acc:VGNC:34143]	3.819	3.6028e-07	9.95724e-06
ENSBTAG00000013162	HSPA8	heat shock protein family A (Hsp70) member 8 [Source:VGNC Symbol;Acc:VGNC:54632]	3.811	7.89785e-09	5.66953e-07
ENSBTAG00000005432	CAPG	capping actin protein, gelsolin like [Source:VGNC Symbol;Acc:VGNC:26739]	3.809	1.11463e-06	2.36257e-05
ENSBTAG00000011635	CENPN	centromere protein N [Source:VGNC Symbol;Acc:VGNC:27182]	3.8	3.55524e-06	5.67965e-05
ENSBTAG00000001717	AURKB	aurora kinase B [Source:VGNC Symbol;Acc:VGNC:26351]	3.8	1.80706e-05	0.000202607
ENSBTAG00000019665	IL1RN	interleukin 1 receptor antagonist [Source:VGNC Symbol;Acc:VGNC:30136]	3.8	0.000604624	0.00296808
ENSBTAG00000014465	SERPINE1	serpin family E member 1 [Source:VGNC Symbol;Acc:VGNC:34476]	3.778	0.0198514	0.0488505
ENSBTAG00000004553	TPM4	tropomyosin 4 [Source:VGNC Symbol;Acc:VGNC:36254]	3.775	1.0159e-06	2.21901e-05
ENSBTAG00000009104	SERP1	stress associated endoplasmic reticulum protein 1 [Source:VGNC Symbol;Acc:VGNC:34464]	3.764	1.00007e-06	2.18927e-05
ENSBTAG00000016726	KIF15	kinesin family member 15 [Source:VGNC Symbol;Acc:VGNC:30584]	3.763	4.20775e-05	0.00038603
ENSBTAG00000016185	ENAH	ENAH actin regulator [Source:VGNC Symbol;Acc:VGNC:59333]	3.761	8.55e-08	3.33994e-06
ENSBTAG00000012184	PTTG1	PTTG1 regulator of sister chromatid separation, securin [Source:NCBI gene;Acc:508043]	3.759	2.7272e-07	8.01841e-06
ENSBTAG00000021494	EN1	engrailed homeobox 1 [Source:VGNC Symbol;Acc:VGNC:28487]	3.759	0.0124714	0.0337462
ENSBTAG00000021106	CASP14	caspase 14 [Source:VGNC Symbol;Acc:VGNC:26779]	3.735	0.0172626	0.0435802
ENSBTAG00000001835	GJA1	gap junction protein alpha 1 [Source:VGNC Symbol;Acc:VGNC:29370]	3.734	1.88375e-07	5.98415e-06
ENSBTAG00000020783	MAPK14	mitogen-activated protein kinase 14 [Source:VGNC Symbol;Acc:VGNC:31216]	3.716	1.12561e-06	2.37927e-05
ENSBTAG00000002298	CKAP2L	cytoskeleton associated protein 2 like [Source:VGNC Symbol;Acc:VGNC:27381]	3.715	0.000150534	0.00101907
ENSBTAG00000001829	SLC17A9	solute carrier family 17 member 9 [Source:VGNC Symbol;Acc:VGNC:34704]	3.704	0.000751257	0.00355376
ENSBTAG00000013799	NA	NA	3.7	8.50073e-06	0.00011069
ENSBTAG00000055257	RAP2B	RAP2B, member of RAS oncogene family [Source:NCBI gene;Acc:784133]	3.687	5.38565e-09	4.31437e-07
ENSBTAG00000012050	ORAI2	ORAI calcium release-activated calcium modulator 2 [Source:VGNC Symbol;Acc:VGNC:32444]	3.664	0.000167882	0.00110145
ENSBTAG00000008216	RRM2	ribonucleotide reductase regulatory subunit M2 [Source:VGNC Symbol;Acc:VGNC:34165]	3.658	5.3494e-05	0.000462736
ENSBTAG00000016411	RNF122	ring finger protein 122 [Source:VGNC Symbol;Acc:VGNC:34015]	3.653	0.00186171	0.00722148
ENSBTAG00000018216	SKA1	spindle and kinetochore associated complex subunit 1 [Source:VGNC Symbol;Acc:VGNC:34643]	3.651	5.95599e-06	8.49593e-05
ENSBTAG00000021416	PRXL2A	peroxiredoxin like 2A [Source:VGNC Symbol;Acc:VGNC:28791]	3.643	0.000258771	0.0015405
ENSBTAG00000048508	INHBA	inhibin subunit beta A [Source:NCBI gene;Acc:281867]	3.637	0.00124306	0.00529833
ENSBTAG00000003920	TGM1	transglutaminase 1 [Source:VGNC Symbol;Acc:VGNC:35809]	3.637	0.0156764	0.0403782
ENSBTAG00000033248	CDH3	cadherin 3 [Source:VGNC Symbol;Acc:VGNC:27103]	3.629	6.52598e-10	1.05444e-07
ENSBTAG00000000277	IL18	interleukin 18 [Source:VGNC Symbol;Acc:VGNC:30126]	3.62	0.000114429	0.000817699
ENSBTAG00000019777	CDCA3	cell division cycle associated 3 [Source:VGNC Symbol;Acc:VGNC:27084]	3.619	7.0665e-05	0.000570314
ENSBTAG00000016406	MCM10	minichromosome maintenance 10 replication initiation factor [Source:VGNC Symbol;Acc:VGNC:31307]	3.613	3.34202e-05	0.00032352
ENSBTAG00000000281	MND1	meiotic nuclear divisions 1 [Source:VGNC Symbol;Acc:VGNC:31538]	3.606	2.9779e-06	4.94305e-05
ENSBTAG00000009383	KIF11	kinesin family member 11 [Source:VGNC Symbol;Acc:VGNC:30580]	3.594	1.88651e-05	0.000208764
ENSBTAG00000011140	FAM162A	family with sequence similarity 162 member A [Source:VGNC Symbol;Acc:VGNC:28744]	3.586	6.02219e-08	2.62108e-06
ENSBTAG00000012866	THBS4	thrombospondin 4 [Source:VGNC Symbol;Acc:VGNC:35831]	3.575	0.000729177	0.00346414
ENSBTAG00000014725	CD27	CD27 molecule [Source:VGNC Symbol;Acc:VGNC:27018]	3.574	0.00942773	0.0269451
ENSBTAG00000021820	DDX39A	DExD-box helicase 39A [Source:VGNC Symbol;Acc:VGNC:27964]	3.57	2.00153e-08	1.14056e-06
ENSBTAG00000038476	NA	NA	3.564	0.000156004	0.00104646
ENSBTAG00000012082	TNFRSF12A	TNF receptor superfamily member 12A [Source:VGNC Symbol;Acc:VGNC:36162]	3.56	1.65689e-07	5.43529e-06
ENSBTAG00000007814	WWTR1	WW domain containing transcription regulator 1 [Source:VGNC Symbol;Acc:VGNC:36980]	3.554	7.01027e-05	0.000567755
ENSBTAG00000018189	CSTB	cystatin B (stefin B) [Source:NCBI gene;Acc:514170]	3.549	0.000579098	0.00287598
ENSBTAG00000000720	CTSL	cathepsin L [Source:NCBI gene;Acc:515200]	3.542	0.0181571	0.0454029
ENSBTAG00000046373	NA	NA	3.527	0.00131574	0.00552642
ENSBTAG00000055063	NA	NA	3.522	0.00272228	0.00983169
ENSBTAG00000004269	SGK1	serum/glucocorticoid regulated kinase 1 [Source:VGNC Symbol;Acc:VGNC:34541]	3.52	5.74647e-06	8.26101e-05
ENSBTAG00000012621	RTN4RL2	reticulon 4 receptor like 2 [Source:VGNC Symbol;Acc:VGNC:34208]	3.516	0.000817447	0.00378905
ENSBTAG00000015311	PTPRR	protein tyrosine phosphatase receptor type R [Source:VGNC Symbol;Acc:VGNC:33557]	3.516	0.013135	0.0351676
ENSBTAG00000004422	ALG14	ALG14 UDP-N-acetylglucosaminyltransferase subunit [Source:VGNC Symbol;Acc:VGNC:25826]	3.498	5.8249e-08	2.56129e-06
ENSBTAG00000020490	NACC2	NACC family member 2 [Source:VGNC Symbol;Acc:VGNC:31862]	3.494	0.00435951	0.0144511
ENSBTAG00000004575	FAM126A	family with sequence similarity 126 member A [Source:VGNC Symbol;Acc:VGNC:28724]	3.488	7.61923e-05	0.000598937
ENSBTAG00000013030	LRRC8A	leucine rich repeat containing 8 VRAC subunit A [Source:VGNC Symbol;Acc:VGNC:31029]	3.483	6.67619e-09	4.90353e-07
ENSBTAG00000008204	CARNMT1	carnosine N-methyltransferase 1 [Source:VGNC Symbol;Acc:VGNC:26771]	3.483	0.00510809	0.0163593
ENSBTAG00000048155	FCN1	ficolin 1 [Source:NCBI gene;Acc:497016]	3.481	0.0106808	0.0297795
ENSBTAG00000010077	FANCD2	FA complementation group D2 [Source:VGNC Symbol;Acc:VGNC:28855]	3.473	0.000123655	0.000870703
ENSBTAG00000009218	ANLN	anillin actin binding protein [Source:VGNC Symbol;Acc:VGNC:25950]	3.469	9.59122e-05	0.000715458
ENSBTAG00000020605	SMTNL2	smoothelin like 2 [Source:VGNC Symbol;Acc:VGNC:35037]	3.468	1.18214e-06	2.4473e-05
ENSBTAG00000014731	GAPDH	glyceraldehyde-3-phosphate dehydrogenase [Source:NCBI gene;Acc:281181]	3.467	1.61211e-08	9.90107e-07
ENSBTAG00000003838	NA	NA	3.452	0.00160609	0.00649666
ENSBTAG00000020465	FERMT1	fermitin family member 1 [Source:VGNC Symbol;Acc:VGNC:28952]	3.449	2.91965e-05	0.000294227
ENSBTAG00000020736	CD40	CD40 molecule [Source:VGNC Symbol;Acc:VGNC:27033]	3.449	0.00377573	0.0129228
ENSBTAG00000019939	SLC35D2	solute carrier family 35 member D2 [Source:VGNC Symbol;Acc:VGNC:52827]	3.446	0.00182756	0.00712936
ENSBTAG00000021686	MELK	maternal embryonic leucine zipper kinase [Source:VGNC Symbol;Acc:VGNC:50031]	3.442	9.23065e-07	2.06568e-05
ENSBTAG00000016252	LSM12	LSM12 homolog [Source:VGNC Symbol;Acc:VGNC:31052]	3.43	7.66128e-08	3.12448e-06
ENSBTAG00000049416	RAB20	RAB20, member RAS oncogene family [Source:NCBI gene;Acc:615760]	3.427	3.67476e-05	0.000350816
ENSBTAG00000003661	NA	solute carrier family 35 member F2 [Source:NCBI gene;Acc:533008]	3.426	4.38484e-05	0.000397984
ENSBTAG00000006078	NA	interleukin 15 receptor subunit alpha [Source:NCBI gene;Acc:615030]	3.425	0.000192929	0.00123305
ENSBTAG00000015129	KLK10	kallikrein related peptidase 10 [Source:VGNC Symbol;Acc:VGNC:30672]	3.423	1.21966e-07	4.26687e-06
ENSBTAG00000006738	GPR68	G protein-coupled receptor 68 [Source:VGNC Symbol;Acc:VGNC:29597]	3.415	0.000766086	0.00360873
ENSBTAG00000016771	PLK2	polo like kinase 2 [Source:VGNC Symbol;Acc:VGNC:33034]	3.414	4.36107e-06	6.6977e-05
ENSBTAG00000008306	MKRN1	makorin ring finger protein 1 [Source:NCBI gene;Acc:514986]	3.409	3.46786e-05	0.00033453
ENSBTAG00000005269	CCNB2	cyclin B2 [Source:VGNC Symbol;Acc:VGNC:26960]	3.409	0.000399179	0.0021516
ENSBTAG00000026199	ACTB	actin beta [Source:NCBI gene;Acc:280979]	3.405	2.01337e-06	3.69731e-05
ENSBTAG00000002331	DLGAP5	DLG associated protein 5 [Source:VGNC Symbol;Acc:VGNC:28091]	3.405	7.7048e-05	0.000603633
ENSBTAG00000008683	LDHA	lactate dehydrogenase A [Source:NCBI gene;Acc:281274]	3.402	3.9536e-07	1.06863e-05
ENSBTAG00000004379	ETHE1	ETHE1 persulfide dioxygenase [Source:VGNC Symbol;Acc:VGNC:28623]	3.4	3.76496e-06	5.97155e-05
ENSBTAG00000023218	UBE2V2	ubiquitin conjugating enzyme E2 V2 [Source:VGNC Symbol;Acc:VGNC:36597]	3.399	8.43915e-08	3.30833e-06
ENSBTAG00000002613	MIS18BP1	MIS18 binding protein 1 [Source:VGNC Symbol;Acc:VGNC:59350]	3.393	1.08505e-06	2.32558e-05
ENSBTAG00000006523	SOD2	superoxide dismutase 2 [Source:NCBI gene;Acc:281496]	3.392	0.00611389	0.018906
ENSBTAG00000048565	BASP1	brain abundant membrane attached signal protein 1 [Source:NCBI gene;Acc:286842]	3.384	0.00186566	0.00723174
ENSBTAG00000007172	GOT2	glutamic-oxaloacetic transaminase 2 [Source:VGNC Symbol;Acc:VGNC:29503]	3.38	1.22998e-08	8.04583e-07
ENSBTAG00000044006	GINS2	GINS complex subunit 2 [Source:VGNC Symbol;Acc:VGNC:29361]	3.375	7.77099e-06	0.000103069
ENSBTAG00000019177	BIN1	bridging integrator 1 [Source:VGNC Symbol;Acc:VGNC:26497]	3.371	0.000544487	0.00274854
ENSBTAG00000002980	GPT2	glutamic--pyruvic transaminase 2 [Source:VGNC Symbol;Acc:VGNC:29617]	3.364	4.26637e-06	6.57806e-05
ENSBTAG00000021181	BUB1	BUB1 mitotic checkpoint serine/threonine kinase [Source:VGNC Symbol;Acc:VGNC:26604]	3.364	2.96652e-05	0.000297496
ENSBTAG00000047186	NME2	non-metastatic cells 2, protein (NM23B) expressed in [Source:NCBI gene;Acc:615447]	3.358	1.74923e-09	1.95331e-07
ENSBTAG00000039462	PCLAF	PCNA clamp associated factor [Source:NCBI gene;Acc:540737]	3.351	6.01399e-06	8.55658e-05
ENSBTAG00000024663	LAD1	ladinin 1 [Source:VGNC Symbol;Acc:VGNC:30766]	3.35	2.20996e-08	1.22156e-06
ENSBTAG00000011358	IER3	immediate early response 3 [Source:VGNC Symbol;Acc:VGNC:30039]	3.349	6.6063e-06	9.17496e-05
ENSBTAG00000020747	ASS1	argininosuccinate synthase 1 [Source:VGNC Symbol;Acc:VGNC:26224]	3.346	2.09948e-06	3.80421e-05
ENSBTAG00000010922	TRAPPC2	trafficking protein particle complex 2 [Source:NCBI gene;Acc:616748]	3.345	0.00025376	0.00151766
ENSBTAG00000001446	ABRACL	ABRA C-terminal like [Source:VGNC Symbol;Acc:VGNC:25513]	3.333	9.44861e-07	2.1017e-05
ENSBTAG00000015637	IMPAD1	inositol monophosphatase domain containing 1 [Source:VGNC Symbol;Acc:VGNC:30187]	3.332	1.60086e-07	5.29783e-06
ENSBTAG00000009902	AKR1B1	aldo-keto reductase family 1, member B1 (aldose reductase) [Source:NCBI gene;Acc:317748]	3.326	0.000459755	0.00242144
ENSBTAG00000008054	ZNF706	zinc finger protein 706 [Source:VGNC Symbol;Acc:VGNC:37336]	3.325	1.83894e-07	5.87557e-06
ENSBTAG00000008844	EXTL3	exostosin like glycosyltransferase 3 [Source:VGNC Symbol;Acc:VGNC:28669]	3.318	0.0047426	0.0154114
ENSBTAG00000024162	SLC19A1	solute carrier family 19 member 1 [Source:VGNC Symbol;Acc:VGNC:34709]	3.317	0.00827968	0.024279
ENSBTAG00000006882	IQGAP3	IQ motif containing GTPase activating protein 3 [Source:VGNC Symbol;Acc:VGNC:30260]	3.306	0.000165461	0.00109204
ENSBTAG00000009997	ANO1	anoctamin 1 [Source:VGNC Symbol;Acc:VGNC:50077]	3.296	1.28229e-06	2.61544e-05
ENSBTAG00000012861	KIF4A	kinesin family member 4A [Source:NCBI gene;Acc:537127]	3.296	0.00123921	0.00528731
ENSBTAG00000047441	NA	60 kDa heat shock protein, mitochondrial [Source:UniProtKB/Swiss-Prot;Acc:P31081]	3.292	0.00118579	0.00509875
ENSBTAG00000009211	UBE2S	ubiquitin conjugating enzyme E2 S [Source:VGNC Symbol;Acc:VGNC:36595]	3.287	1.19262e-07	4.21228e-06
ENSBTAG00000012069	CCDC167	coiled-coil domain containing 167 [Source:NCBI gene;Acc:507353]	3.283	3.19779e-05	0.0003134
ENSBTAG00000012225	KPNA2	karyopherin subunit alpha 2 [Source:VGNC Symbol;Acc:VGNC:30701]	3.282	2.85714e-08	1.47597e-06
ENSBTAG00000011415	ETF1	eukaryotic translation termination factor 1 [Source:VGNC Symbol;Acc:VGNC:28617]	3.273	1.11846e-09	1.43774e-07
ENSBTAG00000010548	LRRC6	leucine rich repeat containing 6 [Source:VGNC Symbol;Acc:VGNC:53865]	3.271	0.0119409	0.032562
ENSBTAG00000003908	MAPRE1	microtubule associated protein RP/EB family member 1 [Source:VGNC Symbol;Acc:VGNC:31232]	3.27	3.815e-07	1.03879e-05
ENSBTAG00000054533	GNG12	G protein subunit gamma 12 [Source:NCBI gene;Acc:286850]	3.27	6.63707e-06	9.20612e-05
ENSBTAG00000003948	FDPS	farnesyl diphosphate synthase [Source:NCBI gene;Acc:281156]	3.268	2.17683e-09	2.27027e-07
ENSBTAG00000002929	IRF4	interferon regulatory factor 4 [Source:VGNC Symbol;Acc:VGNC:30275]	3.267	3.52718e-05	0.000339013
ENSBTAG00000004428	H2AFZ	H2A histone family, member Z [Source:NCBI gene;Acc:287016]	3.26	3.4297e-07	9.59882e-06
ENSBTAG00000016858	SAR1A	secretion associated Ras related GTPase 1A [Source:VGNC Symbol;Acc:VGNC:34286]	3.259	8.34985e-06	0.000109472
ENSBTAG00000012955	TRUB1	TruB pseudouridine synthase family member 1 [Source:VGNC Symbol;Acc:VGNC:36404]	3.248	0.0180216	0.0451254
ENSBTAG00000032705	CALM	calmodulin-like [Source:NCBI gene;Acc:326597]	3.244	3.97396e-06	6.2315e-05
ENSBTAG00000025471	TNF	tumor necrosis factor [Source:VGNC Symbol;Acc:VGNC:36153]	3.239	0.0203382	0.0498217
ENSBTAG00000013368	ANKRD22	ankyrin repeat domain 22 [Source:VGNC Symbol;Acc:VGNC:25916]	3.233	0.00333169	0.0116152
ENSBTAG00000047338	DCBLD1	discoidin, CUB and LCCL domain containing 1 [Source:VGNC Symbol;Acc:VGNC:27908]	3.225	7.26332e-05	0.000579754
ENSBTAG00000009846	MTHFD1L	methylenetetrahydrofolate dehydrogenase (NADP+ dependent) 1 like [Source:VGNC Symbol;Acc:VGNC:53798]	3.217	0.000150955	0.00102005
ENSBTAG00000007584	INPP1	inositol polyphosphate-1-phosphatase [Source:VGNC Symbol;Acc:VGNC:30208]	3.209	1.01039e-07	3.76091e-06
ENSBTAG00000017021	MCM4	minichromosome maintenance complex component 4 [Source:NCBI gene;Acc:504367]	3.208	1.0504e-05	0.000129999
ENSBTAG00000012902	ARL8B	ADP ribosylation factor like GTPase 8B [Source:VGNC Symbol;Acc:VGNC:26154]	3.207	0.017711	0.0444973
ENSBTAG00000022520	BRCA1	BRCA1 DNA repair associated [Source:VGNC Symbol;Acc:VGNC:55781]	3.205	0.00726721	0.0218016
ENSBTAG00000031797	MANF	mesencephalic astrocyte derived neurotrophic factor [Source:VGNC Symbol;Acc:VGNC:31171]	3.198	2.22425e-06	3.9596e-05
ENSBTAG00000007952	MVP	major vault protein [Source:VGNC Symbol;Acc:VGNC:31769]	3.197	2.60773e-07	7.79147e-06
ENSBTAG00000015692	HSPA4L	heat shock protein family A (Hsp70) member 4 like [Source:VGNC Symbol;Acc:VGNC:53906]	3.194	9.80543e-07	2.17233e-05
ENSBTAG00000007783	MYBL2	MYB proto-oncogene like 2 [Source:VGNC Symbol;Acc:VGNC:31779]	3.188	2.75654e-05	0.000280938
ENSBTAG00000005498	SQLE	squalene epoxidase [Source:VGNC Symbol;Acc:VGNC:35264]	3.185	5.41207e-08	2.46216e-06
ENSBTAG00000003938	FNDC1	fibronectin type III domain containing 1 [Source:VGNC Symbol;Acc:VGNC:58376]	3.184	1.22109e-05	0.000146668
ENSBTAG00000013166	SMYD2	SET and MYND domain containing 2 [Source:VGNC Symbol;Acc:VGNC:35043]	3.183	7.24324e-06	9.76542e-05
ENSBTAG00000021377	S100A14	S100 calcium binding protein A14 [Source:VGNC Symbol;Acc:VGNC:34240]	3.181	2.01623e-08	1.14305e-06
ENSBTAG00000006735	STAC	SH3 and cysteine rich domain [Source:VGNC Symbol;Acc:VGNC:35350]	3.18	0.000101348	0.00074254
ENSBTAG00000011316	ZC3H12A	zinc finger CCCH-type containing 12A [Source:VGNC Symbol;Acc:VGNC:37097]	3.178	0.0054437	0.0171992
ENSBTAG00000000894	PGK1	phosphoglycerate kinase 1 [Source:VGNC Symbol;Acc:VGNC:32789]	3.176	9.95654e-08	3.73117e-06
ENSBTAG00000000738	DAPK1	death associated protein kinase 1 [Source:VGNC Symbol;Acc:VGNC:27877]	3.176	0.0144218	0.0377894
ENSBTAG00000001938	CKS2	CDC28 protein kinase regulatory subunit 2 [Source:VGNC Symbol;Acc:VGNC:27388]	3.172	6.74347e-05	0.000551806
ENSBTAG00000009554	EHBP1L1	EH domain binding protein 1 like 1 [Source:VGNC Symbol;Acc:VGNC:28371]	3.171	5.85637e-06	8.38324e-05
ENSBTAG00000009819	CDC20	cell division cycle 20 [Source:VGNC Symbol;Acc:VGNC:27060]	3.171	0.00475358	0.0154425
ENSBTAG00000043582	NA	NA	3.171	0.00673318	0.0205438
ENSBTAG00000009035	CENPE	centromere protein E [Source:VGNC Symbol;Acc:VGNC:27175]	3.165	0.000262484	0.00155841
ENSBTAG00000000436	TNFAIP3	TNF alpha induced protein 3 [Source:VGNC Symbol;Acc:VGNC:36155]	3.161	0.000565214	0.00282351
ENSBTAG00000046335	NA	NA	3.157	0.000564944	0.00282344
ENSBTAG00000008994	FPGS	folylpolyglutamate synthase [Source:VGNC Symbol;Acc:VGNC:55047]	3.153	0.000205551	0.00129701
ENSBTAG00000017826	SCLY	selenocysteine lyase [Source:VGNC Symbol;Acc:VGNC:55677]	3.153	0.00490531	0.0158609
ENSBTAG00000004243	LYPLA1	lysophospholipase 1 [Source:NCBI gene;Acc:539992]	3.149	6.53781e-06	9.12569e-05
ENSBTAG00000019054	EPSTI1	epithelial stromal interaction 1 [Source:VGNC Symbol;Acc:VGNC:28557]	3.149	7.3808e-05	0.000585093
ENSBTAG00000033412	B3GLCT	beta 3-glucosyltransferase [Source:HGNC Symbol;Acc:HGNC:20207]	3.147	0.00158181	0.00640548
ENSBTAG00000016297	CCNYL1	cyclin Y like 1 [Source:VGNC Symbol;Acc:VGNC:55332]	3.144	0.00494949	0.015971
ENSBTAG00000010552	PSMG2	proteasome assembly chaperone 2 [Source:VGNC Symbol;Acc:VGNC:33479]	3.137	2.62584e-08	1.39271e-06
ENSBTAG00000014981	OTUB2	OTU deubiquitinase, ubiquitin aldehyde binding 2 [Source:VGNC Symbol;Acc:VGNC:32492]	3.132	0.0096986	0.0275625
ENSBTAG00000010597	GGCT	gamma-glutamylcyclotransferase [Source:NCBI gene;Acc:533374]	3.126	9.84925e-05	0.000730271
ENSBTAG00000003733	TM4SF5	transmembrane 4 L six family member 5 [Source:VGNC Symbol;Acc:VGNC:35907]	3.125	1.92915e-06	3.57233e-05
ENSBTAG00000007394	RPL22L1	ribosomal protein L22 like 1 [Source:NCBI gene;Acc:614872]	3.124	1.00636e-08	6.90125e-07
ENSBTAG00000011805	PLIN3	perilipin 3 [Source:VGNC Symbol;Acc:VGNC:33031]	3.122	8.03419e-07	1.85037e-05
ENSBTAG00000015437	NTMT1	N-terminal Xaa-Pro-Lys N-methyltransferase 1 [Source:VGNC Symbol;Acc:VGNC:32303]	3.121	0.000821604	0.00379887
ENSBTAG00000008330	RNF19B	ring finger protein 19B [Source:VGNC Symbol;Acc:VGNC:34045]	3.112	1.39544e-07	4.74663e-06
ENSBTAG00000006731	SLC7A5	solute carrier family 7 member 5 [Source:VGNC Symbol;Acc:VGNC:52250]	3.111	8.80594e-07	1.98268e-05
ENSBTAG00000008758	KIF20A	kinesin family member 20A [Source:VGNC Symbol;Acc:VGNC:30594]	3.107	1.61627e-06	3.10206e-05
ENSBTAG00000053991	NA	NA	3.105	0.0197106	0.0485608
ENSBTAG00000003314	SKA3	spindle and kinetochore associated complex subunit 3 [Source:VGNC Symbol;Acc:VGNC:34645]	3.1	1.91065e-05	0.000210801
ENSBTAG00000002019	SERPINB5	serpin family B member 5 [Source:VGNC Symbol;Acc:VGNC:34473]	3.097	0.00253857	0.0092694
ENSBTAG00000031146	PYM1	PYM homolog 1, exon junction complex associated factor [Source:VGNC Symbol;Acc:VGNC:33592]	3.094	0.00395707	0.0134271
ENSBTAG00000020752	CEP78	centrosomal protein 78 [Source:VGNC Symbol;Acc:VGNC:27214]	3.082	2.50322e-05	0.00026043
ENSBTAG00000015874	CASP3	caspase 3 [Source:VGNC Symbol;Acc:VGNC:26781]	3.078	4.40426e-05	0.000399091
ENSBTAG00000011554	SURF6	surfeit 6 [Source:VGNC Symbol;Acc:VGNC:35485]	3.077	4.67573e-06	7.0615e-05
ENSBTAG00000004256	ODC1	ornithine decarboxylase 1 [Source:NCBI gene;Acc:281365]	3.072	7.23037e-06	9.76542e-05
ENSBTAG00000008951	ALPL	alkaline phosphatase, biomineralization associated [Source:VGNC Symbol;Acc:VGNC:25850]	3.072	0.000121512	0.000858345
ENSBTAG00000000704	GUSB	glucuronidase beta [Source:NCBI gene;Acc:515687]	3.066	5.85052e-07	1.45017e-05
ENSBTAG00000013669	KIF22	kinesin family member 22 [Source:VGNC Symbol;Acc:VGNC:30596]	3.061	0.00021438	0.00133219
ENSBTAG00000020034	LYN	LYN proto-oncogene, Src family tyrosine kinase [Source:VGNC Symbol;Acc:VGNC:31098]	3.059	0.000169672	0.00110858
ENSBTAG00000007828	SLA	Src like adaptor [Source:VGNC Symbol;Acc:VGNC:34650]	3.056	0.00127099	0.00538138
ENSBTAG00000012046	JUNB	JunB proto-oncogene, AP-1 transcription factor subunit [Source:VGNC Symbol;Acc:VGNC:30387]	3.055	5.67287e-09	4.44563e-07
ENSBTAG00000005456	TTK	TTK protein kinase [Source:VGNC Symbol;Acc:VGNC:36487]	3.045	0.000206104	0.00129828
ENSBTAG00000008631	CORO1A	coronin 1A [Source:VGNC Symbol;Acc:VGNC:27620]	3.033	0.000167184	0.00109817
ENSBTAG00000003708	SEC23A	Sec23 homolog A, COPII coat complex component [Source:VGNC Symbol;Acc:VGNC:34410]	3.024	0.0012955	0.00545859
ENSBTAG00000015595	MCM5	minichromosome maintenance complex component 5 [Source:VGNC Symbol;Acc:VGNC:31311]	3.023	0.000506487	0.00261401
ENSBTAG00000020764	CNN2	calponin 2 [Source:VGNC Symbol;Acc:VGNC:27509]	3.02	2.98632e-09	2.79778e-07
ENSBTAG00000011454	FKBP10	FKBP prolyl isomerase 10 [Source:VGNC Symbol;Acc:VGNC:29017]	3.015	0.000291764	0.00168784
ENSBTAG00000007237	BUB1B	BUB1 mitotic checkpoint serine/threonine kinase B [Source:VGNC Symbol;Acc:VGNC:26605]	3.012	0.000126862	0.000888195
ENSBTAG00000001862	PPP2R2B	protein phosphatase 2 regulatory subunit Bbeta [Source:VGNC Symbol;Acc:VGNC:33256]	3.011	4.53034e-05	0.000408506
ENSBTAG00000007121	TK1	thymidine kinase 1 [Source:VGNC Symbol;Acc:VGNC:35884]	3.005	8.0944e-08	3.23046e-06
ENSBTAG00000026851	FMNL2	formin like 2 [Source:VGNC Symbol;Acc:VGNC:29047]	3.003	7.72714e-07	1.80218e-05
ENSBTAG00000009493	BCL3	BCL3 transcription coactivator [Source:VGNC Symbol;Acc:VGNC:58663]	3.002	1.35584e-07	4.64049e-06
ENSBTAG00000010207	NUDT21	nudix hydrolase 21 [Source:VGNC Symbol;Acc:VGNC:32336]	2.998	2.62041e-07	7.80826e-06
ENSBTAG00000007502	CKMT1A	creatine kinase, mitochondrial 1A [Source:NCBI gene;Acc:281692]	2.994	1.20733e-09	1.49966e-07
ENSBTAG00000015051	POLRMT	RNA polymerase mitochondrial [Source:VGNC Symbol;Acc:VGNC:33154]	2.986	0.000380984	0.00207784
ENSBTAG00000002336	RCOR1	REST corepressor 1 [Source:VGNC Symbol;Acc:VGNC:33834]	2.986	0.00338605	0.0117565
ENSBTAG00000008642	POLR1D	RNA polymerase I and III subunit D [Source:NCBI gene;Acc:539061]	2.984	5.88633e-08	2.57207e-06
ENSBTAG00000053398	KNL1	kinetochore scaffold 1 [Source:NCBI gene;Acc:787969]	2.981	0.00114065	0.00494311
ENSBTAG00000046664	TSC22D1	TSC22 domain family member 1 [Source:NCBI gene;Acc:510359]	2.981	0.0116551	0.0319403
ENSBTAG00000015303	MPP6	membrane palmitoylated protein 6 [Source:VGNC Symbol;Acc:VGNC:31585]	2.975	0.000760946	0.00358885
ENSBTAG00000015107	SLC16A1	solute carrier family 16 member 1 [Source:VGNC Symbol;Acc:VGNC:34683]	2.974	4.35286e-07	1.15122e-05
ENSBTAG00000017542	PPARD	peroxisome proliferator activated receptor delta [Source:VGNC Symbol;Acc:VGNC:33182]	2.973	5.11457e-08	2.3559e-06
ENSBTAG00000001066	PILRA	paired immunoglobin like type 2 receptor alpha [Source:NCBI gene;Acc:100137734]	2.971	0.0118851	0.0324579
ENSBTAG00000024726	HJURP	Holliday junction recognition protein [Source:VGNC Symbol;Acc:VGNC:29863]	2.968	0.000248472	0.00149204
ENSBTAG00000012784	RACGAP1	Rac GTPase activating protein 1 [Source:VGNC Symbol;Acc:VGNC:33675]	2.967	1.34577e-06	2.70992e-05
ENSBTAG00000035030	TMED7	transmembrane p24 trafficking protein 7 [Source:VGNC Symbol;Acc:VGNC:55150]	2.959	1.57898e-05	0.000181829
ENSBTAG00000022613	CYCS	cytochrome c, somatic [Source:NCBI gene;Acc:510767]	2.958	1.07489e-06	2.31635e-05
ENSBTAG00000021663	SMIM8	small integral membrane protein 8 [Source:VGNC Symbol;Acc:VGNC:50075]	2.953	7.65313e-06	0.000101757
ENSBTAG00000018643	PRC1	protein regulator of cytokinesis 1 [Source:VGNC Symbol;Acc:VGNC:33285]	2.952	1.84462e-06	3.45046e-05
ENSBTAG00000011263	EIF6	eukaryotic translation initiation factor 6 [Source:VGNC Symbol;Acc:VGNC:57006]	2.949	4.43966e-09	3.66272e-07
ENSBTAG00000016746	UBE2C	ubiquitin conjugating enzyme E2 C [Source:VGNC Symbol;Acc:VGNC:36578]	2.938	1.14497e-06	2.41559e-05
ENSBTAG00000000944	LPCAT1	lysophosphatidylcholine acyltransferase 1 [Source:VGNC Symbol;Acc:VGNC:30961]	2.938	2.86e-06	4.78409e-05
ENSBTAG00000018255	ACTN1	actinin alpha 1 [Source:VGNC Symbol;Acc:VGNC:25581]	2.937	1.14889e-05	0.000140033
ENSBTAG00000011044	TACC3	transforming acidic coiled-coil containing protein 3 [Source:VGNC Symbol;Acc:VGNC:53778]	2.935	9.6464e-06	0.000122015
ENSBTAG00000002444	MKI67	marker of proliferation Ki-67 [Source:VGNC Symbol;Acc:VGNC:55960]	2.933	0.0024111	0.00889379
ENSBTAG00000013957	GALNT3	polypeptide N-acetylgalactosaminyltransferase 3 [Source:VGNC Symbol;Acc:VGNC:29232]	2.93	0.00435945	0.0144511
ENSBTAG00000002082	MARCKS	myristoylated alanine rich protein kinase C substrate [Source:VGNC Symbol;Acc:VGNC:31244]	2.927	8.65417e-07	1.95648e-05
ENSBTAG00000020721	MRPL55	mitochondrial ribosomal protein L55 [Source:VGNC Symbol;Acc:VGNC:31650]	2.921	1.0657e-06	2.30103e-05
ENSBTAG00000014297	MOV10	Mov10 RISC complex RNA helicase [Source:VGNC Symbol;Acc:VGNC:31566]	2.92	9.22091e-05	0.000695321
ENSBTAG00000014326	CDCA8	cell division cycle associated 8 [Source:VGNC Symbol;Acc:VGNC:27088]	2.916	0.00116432	0.00502606
ENSBTAG00000011083	POLD1	DNA polymerase delta 1, catalytic subunit [Source:VGNC Symbol;Acc:VGNC:33113]	2.913	0.000939146	0.00420675
ENSBTAG00000007300	FHL3	four and a half LIM domains 3 [Source:VGNC Symbol;Acc:VGNC:29001]	2.909	0.000111173	0.000799618
ENSBTAG00000048090	UBE2G2	ubiquitin conjugating enzyme E2 G2 [Source:VGNC Symbol;Acc:VGNC:36582]	2.907	0.00016663	0.00109583
ENSBTAG00000002520	CELF1	CUGBP Elav-like family member 1 [Source:VGNC Symbol;Acc:VGNC:27167]	2.905	0.000187656	0.00120683
ENSBTAG00000001462	FLT4	fms related tyrosine kinase 4 [Source:VGNC Symbol;Acc:VGNC:29044]	2.902	0.00164886	0.00662121
ENSBTAG00000012589	HSPE1	heat shock protein family E (Hsp10) member 1 [Source:VGNC Symbol;Acc:VGNC:49071]	2.9	5.01658e-08	2.32043e-06
ENSBTAG00000002683	PFKP	phosphofructokinase, platelet [Source:VGNC Symbol;Acc:VGNC:32775]	2.897	4.12835e-09	3.45749e-07
ENSBTAG00000024605	DYNLL1	dynein light chain LC8-type 1 [Source:NCBI gene;Acc:404151]	2.895	7.67093e-08	3.12448e-06
ENSBTAG00000007214	ELL2	elongation factor for RNA polymerase II 2 [Source:VGNC Symbol;Acc:VGNC:28436]	2.893	1.88652e-05	0.000208764
ENSBTAG00000012164	CP	ceruloplasmin [Source:VGNC Symbol;Acc:VGNC:27641]	2.891	0.0121108	0.032928
ENSBTAG00000017602	TMEM45B	transmembrane protein 45B [Source:VGNC Symbol;Acc:VGNC:36089]	2.889	0.00071842	0.00341891
ENSBTAG00000019807	COL27A1	collagen type XXVII alpha 1 chain [Source:VGNC Symbol;Acc:VGNC:56941]	2.886	2.19117e-05	0.000234496
ENSBTAG00000013749	RHOQ	ras homolog family member Q [Source:VGNC Symbol;Acc:VGNC:33952]	2.88	9.24705e-06	0.000118188
ENSBTAG00000048485	TUBB2A	tubulin beta 2A class IIa [Source:NCBI gene;Acc:100295973]	2.88	0.00457452	0.0149848
ENSBTAG00000047807	SAPCD2	suppressor APC domain containing 2 [Source:VGNC Symbol;Acc:VGNC:34285]	2.879	0.000342992	0.00191311
ENSBTAG00000018775	TPX2	TPX2 microtubule nucleation factor [Source:VGNC Symbol;Acc:VGNC:36266]	2.878	8.33577e-05	0.000644419
ENSBTAG00000012260	MTRF1	mitochondrial translation release factor 1 [Source:VGNC Symbol;Acc:VGNC:31750]	2.878	0.00175862	0.00692611
ENSBTAG00000019988	GNA15	G protein subunit alpha 15 [Source:VGNC Symbol;Acc:VGNC:29448]	2.877	5.21551e-06	7.68766e-05
ENSBTAG00000004159	SIX2	SIX homeobox 2 [Source:VGNC Symbol;Acc:VGNC:34639]	2.87	0.00199581	0.0076213
ENSBTAG00000000020	TRPV3	transient receptor potential cation channel subfamily V member 3 [Source:VGNC Symbol;Acc:VGNC:36399]	2.867	2.68011e-06	4.56527e-05
ENSBTAG00000002376	PPIL1	peptidylprolyl isomerase like 1 [Source:VGNC Symbol;Acc:VGNC:33201]	2.866	9.91128e-07	2.18701e-05
ENSBTAG00000010390	SRI	sorcin [Source:VGNC Symbol;Acc:VGNC:35281]	2.865	5.74447e-09	4.44563e-07
ENSBTAG00000005434	PLVAP	plasmalemma vesicle associated protein [Source:VGNC Symbol;Acc:VGNC:33056]	2.862	3.83926e-06	6.06329e-05
ENSBTAG00000006489	MYO5A	myosin VA [Source:VGNC Symbol;Acc:VGNC:31826]	2.86	2.63298e-08	1.39271e-06
ENSBTAG00000007353	DLX4	distal-less homeobox 4 [Source:VGNC Symbol;Acc:VGNC:28100]	2.857	0.000594286	0.00293006
ENSBTAG00000019343	MDFI	MyoD family inhibitor [Source:VGNC Symbol;Acc:VGNC:31329]	2.857	0.0116524	0.0319403
ENSBTAG00000010882	ANKRD9	ankyrin repeat domain 9 [Source:VGNC Symbol;Acc:VGNC:25943]	2.853	3.77042e-06	5.97163e-05
ENSBTAG00000025752	P3H4	prolyl 3-hydroxylase family member 4 (inactive) [Source:NCBI gene;Acc:788823]	2.853	1.04172e-05	0.000129396
ENSBTAG00000009877	MCMBP	minichromosome maintenance complex binding protein [Source:VGNC Symbol;Acc:VGNC:31316]	2.848	0.000767484	0.00361044
ENSBTAG00000046004	NA	NA	2.848	0.00755175	0.0225269
ENSBTAG00000007836	PPA1	inorganic pyrophosphatase 1 [Source:VGNC Symbol;Acc:VGNC:55992]	2.845	1.77953e-08	1.06339e-06
ENSBTAG00000007455	DNASE1L1	deoxyribonuclease 1 like 1 [Source:VGNC Symbol;Acc:VGNC:28133]	2.841	5.37156e-05	0.000464289
ENSBTAG00000018761	SLC35F6	solute carrier family 35 member F6 [Source:VGNC Symbol;Acc:VGNC:34836]	2.84	3.41894e-07	9.59298e-06
ENSBTAG00000020309	G3BP1	G3BP stress granule assembly factor 1 [Source:VGNC Symbol;Acc:VGNC:29176]	2.831	0.000218795	0.00135354
ENSBTAG00000021582	NCAPG	non-SMC condensin I complex subunit G [Source:VGNC Symbol;Acc:VGNC:31903]	2.831	0.000435737	0.00231813
ENSBTAG00000011082	IGF1	insulin like growth factor 1 [Source:VGNC Symbol;Acc:VGNC:30076]	2.829	0.0110746	0.0306689
ENSBTAG00000019509	NUDT5	nudix hydrolase 5 [Source:VGNC Symbol;Acc:VGNC:32339]	2.824	4.3116e-07	1.14304e-05
ENSBTAG00000007247	NUF2	NUF2 component of NDC80 kinetochore complex [Source:VGNC Symbol;Acc:VGNC:32344]	2.814	7.38313e-05	0.000585093
ENSBTAG00000008609	SEPTIN8	septin 8 [Source:VGNC Symbol;Acc:VGNC:34458]	2.81	0.000113214	0.000810608
ENSBTAG00000004403	CD320	CD320 molecule [Source:VGNC Symbol;Acc:VGNC:52223]	2.81	0.000216793	0.00134417
ENSBTAG00000035064	C4H7orf57	chromosome 4 C7orf57 homolog [Source:NCBI gene;Acc:614195]	2.809	1.18247e-05	0.000143178
ENSBTAG00000017143	PDIA4	protein disulfide isomerase family A member 4 [Source:VGNC Symbol;Acc:VGNC:32698]	2.809	4.35952e-05	0.00039699
ENSBTAG00000004956	CHEK2	checkpoint kinase 2 [Source:VGNC Symbol;Acc:VGNC:27286]	2.809	0.000521927	0.00267002
ENSBTAG00000000111	UGP2	UDP-glucose pyrophosphorylase 2 [Source:VGNC Symbol;Acc:VGNC:36651]	2.807	8.07669e-09	5.7533e-07
ENSBTAG00000050907	RPP21	ribonuclease P/MRP subunit p21 [Source:NCBI gene;Acc:104968464]	2.804	0.0137932	0.0365318
ENSBTAG00000012995	MCUB	mitochondrial calcium uniporter dominant negative beta subunit [Source:VGNC Symbol;Acc:VGNC:31326]	2.8	0.000946897	0.00423804
ENSBTAG00000046110	CLCF1	cardiotrophin like cytokine factor 1 [Source:VGNC Symbol;Acc:VGNC:56260]	2.798	0.00102325	0.00451937
ENSBTAG00000015145	S100A11	S100 calcium binding protein A11 [Source:VGNC Symbol;Acc:VGNC:34238]	2.793	2.25247e-06	3.99696e-05
ENSBTAG00000019995	HIKESHI	heat shock protein nuclear import factor hikeshi [Source:VGNC Symbol;Acc:VGNC:29853]	2.791	8.17389e-08	3.25045e-06
ENSBTAG00000020100	NA	Rho GTPase activating protein 11A [Source:NCBI gene;Acc:617811]	2.789	0.0012162	0.00519919
ENSBTAG00000021583	TPGS2	tubulin polyglutamylase complex subunit 2 [Source:VGNC Symbol;Acc:VGNC:36248]	2.788	0.000230211	0.00140607
ENSBTAG00000017459	DUSP18	dual specificity phosphatase 18 [Source:VGNC Symbol;Acc:VGNC:50047]	2.787	0.00101145	0.00447441
ENSBTAG00000001983	SMAGP	small cell adhesion glycoprotein [Source:VGNC Symbol;Acc:VGNC:34982]	2.786	1.29919e-07	4.51653e-06
ENSBTAG00000023814	ECT2	epithelial cell transforming 2 [Source:VGNC Symbol;Acc:VGNC:28314]	2.786	1.87384e-05	0.000207777
ENSBTAG00000044175	CENPK	centromere protein K [Source:VGNC Symbol;Acc:VGNC:27179]	2.782	2.66804e-05	0.000274374
ENSBTAG00000003826	SCN1B	sodium voltage-gated channel beta subunit 1 [Source:VGNC Symbol;Acc:VGNC:34346]	2.781	0.000541766	0.00274357
ENSBTAG00000014762	ISG20	interferon stimulated exonuclease gene 20 [Source:VGNC Symbol;Acc:VGNC:30294]	2.778	0.00241962	0.00891334
ENSBTAG00000038384	KRT5	keratin 5 [Source:VGNC Symbol;Acc:VGNC:50405]	2.775	1.61019e-07	5.29783e-06
ENSBTAG00000051704	TNFRSF10D	tumor necrosis factor receptor superfamily, member 10d, decoy with truncated death domain [Source:NCBI gene;Acc:782274]	2.773	1.47284e-05	0.000171211
ENSBTAG00000013411	ENO1	enolase 1 [Source:NCBI gene;Acc:281141]	2.765	1.04432e-08	7.03958e-07
ENSBTAG00000001782	MRPS12	mitochondrial ribosomal protein S12 [Source:VGNC Symbol;Acc:VGNC:31656]	2.765	0.000589091	0.00290862
ENSBTAG00000015280	KIF2C	kinesin family member 2C [Source:VGNC Symbol;Acc:VGNC:30601]	2.76	0.00191018	0.00738101
ENSBTAG00000003359	ELOVL5	ELOVL fatty acid elongase 5 [Source:VGNC Symbol;Acc:VGNC:28451]	2.757	1.94096e-08	1.1212e-06
ENSBTAG00000017160	TBC1D7	TBC1 domain family member 7 [Source:VGNC Symbol;Acc:VGNC:50071]	2.757	0.00129564	0.00545859
ENSBTAG00000015316	NPM1	nucleophosmin 1 [Source:NCBI gene;Acc:614028]	2.752	6.82172e-05	0.000556561
ENSBTAG00000013615	CHORDC1	cysteine and histidine rich domain containing 1 [Source:VGNC Symbol;Acc:VGNC:27309]	2.748	9.97967e-07	2.18899e-05
ENSBTAG00000002512	HAUS1	HAUS augmin like complex subunit 1 [Source:VGNC Symbol;Acc:VGNC:29757]	2.747	0.00788536	0.0233707
ENSBTAG00000012977	COMTD1	catechol-O-methyltransferase domain containing 1 [Source:VGNC Symbol;Acc:VGNC:27591]	2.739	0.000211961	0.00132665
ENSBTAG00000000428	BAK1	BCL2 antagonist/killer 1 [Source:VGNC Symbol;Acc:VGNC:26416]	2.737	3.00076e-06	4.96997e-05
ENSBTAG00000007763	SLC1A4	solute carrier family 1 member 4 [Source:VGNC Symbol;Acc:VGNC:34714]	2.737	0.0014171	0.00584992
ENSBTAG00000016208	TGM2	transglutaminase 2 [Source:VGNC Symbol;Acc:VGNC:35810]	2.736	0.00851627	0.024841
ENSBTAG00000000296	IMPDH1	inosine monophosphate dehydrogenase 1 [Source:VGNC Symbol;Acc:VGNC:30188]	2.735	1.33392e-06	2.69096e-05
ENSBTAG00000005012	HSPH1	heat shock protein family H (Hsp110) member 1 [Source:VGNC Symbol;Acc:VGNC:53817]	2.734	1.05128e-05	0.000129999
ENSBTAG00000006404	CENPT	centromere protein T [Source:VGNC Symbol;Acc:VGNC:27185]	2.734	0.00205239	0.00779966
ENSBTAG00000037673	GSTM1	glutathione S-transferase mu 1 [Source:NCBI gene;Acc:783879]	2.732	0.0137499	0.036426
ENSBTAG00000013702	ZNF296	zinc finger protein 296 [Source:VGNC Symbol;Acc:VGNC:37240]	2.727	0.00104925	0.00462129
ENSBTAG00000005475	TCAF2	TRPM8 channel associated factor 2 [Source:NCBI gene;Acc:510320]	2.725	0.00111925	0.00487034
ENSBTAG00000044029	AVEN	apoptosis and caspase activation inhibitor [Source:VGNC Symbol;Acc:VGNC:26353]	2.715	0.000133004	0.000921853
ENSBTAG00000010276	RECQL4	RecQ like helicase 4 [Source:VGNC Symbol;Acc:VGNC:33849]	2.709	0.0117012	0.03205
ENSBTAG00000047801	CRELD2	cysteine rich with EGF like domains 2 [Source:VGNC Symbol;Acc:VGNC:27705]	2.708	7.38789e-06	9.91178e-05
ENSBTAG00000015739	MRC2	mannose receptor C type 2 [Source:VGNC Symbol;Acc:VGNC:31599]	2.707	1.87132e-06	3.49451e-05
ENSBTAG00000002108	YWHAQ	tyrosine 3-monooxygenase/tryptophan 5-monooxygenase activation protein theta [Source:VGNC Symbol;Acc:VGNC:37047]	2.706	5.5316e-07	1.38682e-05
ENSBTAG00000009217	WNT10A	Wnt family member 10A [Source:VGNC Symbol;Acc:VGNC:36954]	2.706	0.000351315	0.00195067
ENSBTAG00000049309	TAF13	TATA-box binding protein associated factor 13 [Source:NCBI gene;Acc:513065]	2.701	0.00209891	0.00792737
ENSBTAG00000021162	CKAP2	cytoskeleton associated protein 2 [Source:VGNC Symbol;Acc:VGNC:27380]	2.699	6.59557e-06	9.17496e-05
ENSBTAG00000021347	CWH43	cell wall biogenesis 43 C-terminal homolog [Source:VGNC Symbol;Acc:VGNC:27844]	2.699	0.000361951	0.0019937
ENSBTAG00000012815	CLEC12A	C-type lectin domain family 12 member A [Source:VGNC Symbol;Acc:VGNC:27423]	2.69	0.0119363	0.032562
ENSBTAG00000013624	LMNB2	lamin B2 [Source:VGNC Symbol;Acc:VGNC:30931]	2.689	1.27064e-05	0.000151367
ENSBTAG00000011352	TBC1D30	TBC1 domain family member 30 [Source:VGNC Symbol;Acc:VGNC:35641]	2.686	0.00567115	0.0177807
ENSBTAG00000003713	ZNRD2	zinc ribbon domain containing 2 [Source:VGNC Symbol;Acc:VGNC:59161]	2.684	0.00195561	0.00749302
ENSBTAG00000003967	OTUB1	OTU deubiquitinase, ubiquitin aldehyde binding 1 [Source:VGNC Symbol;Acc:VGNC:32491]	2.679	1.50388e-07	5.05331e-06
ENSBTAG00000002412	CYB5B	cytochrome b5 type B [Source:VGNC Symbol;Acc:VGNC:49139]	2.677	3.11401e-07	8.83288e-06
ENSBTAG00000001575	CALM2	calmodulin 2 [Source:NCBI gene;Acc:100297344]	2.673	2.51939e-07	7.6098e-06
ENSBTAG00000006001	STAP2	signal transducing adaptor family member 2 [Source:VGNC Symbol;Acc:VGNC:35359]	2.669	0.00102189	0.00451521
ENSBTAG00000007435	NOLC1	nucleolar and coiled-body phosphoprotein 1 [Source:VGNC Symbol;Acc:VGNC:32161]	2.668	3.74308e-06	5.94537e-05
ENSBTAG00000002719	ORC1	origin recognition complex subunit 1 [Source:VGNC Symbol;Acc:VGNC:32446]	2.666	0.0083291	0.024398
ENSBTAG00000007662	HSPA5	heat shock protein family A (Hsp70) member 5 [Source:VGNC Symbol;Acc:VGNC:59220]	2.664	2.31667e-05	0.000244335
ENSBTAG00000023846	NA	uncharacterized protein C10orf88 [Source:NCBI gene;Acc:510536]	2.664	0.00880482	0.025481
ENSBTAG00000008621	PRKAR1A	protein kinase cAMP-dependent type I regulatory subunit alpha [Source:VGNC Symbol;Acc:VGNC:33324]	2.663	5.8319e-08	2.56129e-06
ENSBTAG00000035230	TOR1AIP2	torsin 1A interacting protein 2 [Source:VGNC Symbol;Acc:VGNC:36225]	2.663	0.00299826	0.0106544
ENSBTAG00000001478	DESI2	desumoylating isopeptidase 2 [Source:VGNC Symbol;Acc:VGNC:28015]	2.663	0.00753098	0.0224771
ENSBTAG00000003408	NA	NA	2.662	0.0138242	0.0365923
ENSBTAG00000023073	FAM89A	family with sequence similarity 89 member A [Source:VGNC Symbol;Acc:VGNC:28842]	2.661	1.08857e-06	2.32558e-05
ENSBTAG00000000786	NQO2	N-ribosyldihydronicotinamide:quinone reductase 2 [Source:VGNC Symbol;Acc:VGNC:32225]	2.66	0.000426573	0.00227636
ENSBTAG00000021455	CFL1	cofilin 1 [Source:VGNC Symbol;Acc:VGNC:27253]	2.658	9.37753e-07	2.09009e-05
ENSBTAG00000001754	AHCYL2	adenosylhomocysteinase like 2 [Source:VGNC Symbol;Acc:VGNC:25752]	2.657	6.14824e-07	1.49711e-05
ENSBTAG00000002651	PKP2	plakophilin 2 [Source:VGNC Symbol;Acc:VGNC:32950]	2.657	0.00740725	0.0221616
ENSBTAG00000018972	GARS1	glycyl-tRNA synthetase 1 [Source:VGNC Symbol;Acc:VGNC:29254]	2.655	2.46568e-07	7.48847e-06
ENSBTAG00000051299	NA	NA	2.654	0.00196956	0.00753407
ENSBTAG00000006611	NUP93	nucleoporin 93 [Source:VGNC Symbol;Acc:VGNC:32366]	2.652	0.000115094	0.00082035
ENSBTAG00000017482	ISYNA1	inositol-3-phosphate synthase 1 [Source:VGNC Symbol;Acc:VGNC:30306]	2.65	0.00298711	0.0106216
ENSBTAG00000023736	CDC42EP3	CDC42 effector protein 3 [Source:VGNC Symbol;Acc:VGNC:27074]	2.648	0.00496953	0.0160226
ENSBTAG00000013298	PLA2G4A	phospholipase A2 group IVA [Source:VGNC Symbol;Acc:VGNC:32960]	2.647	8.90628e-05	0.000676786
ENSBTAG00000011382	SLC9A3R1	SLC9A3 regulator 1 [Source:VGNC Symbol;Acc:VGNC:34941]	2.645	5.29363e-05	0.000459569
ENSBTAG00000014453	PLK1	polo like kinase 1 [Source:VGNC Symbol;Acc:VGNC:33033]	2.645	0.000778567	0.00365269
ENSBTAG00000047680	IRF7	interferon regulatory factor 7 [Source:VGNC Symbol;Acc:VGNC:30278]	2.644	0.00418555	0.0140301
ENSBTAG00000035998	CKB	creatine kinase B [Source:VGNC Symbol;Acc:VGNC:27384]	2.643	0.0180581	0.0451964
ENSBTAG00000038306	CBX2	chromobox 2 [Source:VGNC Symbol;Acc:VGNC:26817]	2.642	0.00419269	0.0140394
ENSBTAG00000014713	RARRES1	retinoic acid receptor responder 1 [Source:VGNC Symbol;Acc:VGNC:33731]	2.641	0.0094742	0.0270499
ENSBTAG00000001601	PKM	pyruvate kinase M1/2 [Source:VGNC Symbol;Acc:VGNC:55132]	2.635	5.14332e-07	1.32539e-05
ENSBTAG00000012586	HSPD1	heat shock protein family D (Hsp60) member 1 [Source:VGNC Symbol;Acc:VGNC:49070]	2.635	2.81703e-06	4.74007e-05
ENSBTAG00000020699	TSPAN11	tetraspanin 11 [Source:VGNC Symbol;Acc:VGNC:36426]	2.635	0.00272388	0.00983424
ENSBTAG00000019262	TOP2A	DNA topoisomerase II alpha [Source:VGNC Symbol;Acc:VGNC:49583]	2.634	0.00036721	0.00201549
ENSBTAG00000020884	CASP4	caspase 4, apoptosis-related cysteine peptidase [Source:NCBI gene;Acc:338039]	2.631	2.44321e-05	0.000255531
ENSBTAG00000017363	SAT1	spermidine/spermine N1-acetyltransferase 1 [Source:VGNC Symbol;Acc:VGNC:34296]	2.63	1.99701e-05	0.0002188
ENSBTAG00000013573	BIRC5	baculoviral IAP repeat containing 5 [Source:VGNC Symbol;Acc:VGNC:26501]	2.629	0.000144735	0.000984866
ENSBTAG00000030170	JPT1	Jupiter microtubule associated homolog 1 [Source:VGNC Symbol;Acc:VGNC:55841]	2.627	2.54301e-06	4.4006e-05
ENSBTAG00000017457	STK10	serine/threonine kinase 10 [Source:VGNC Symbol;Acc:VGNC:35384]	2.627	0.00510607	0.0163593
ENSBTAG00000002068	TAGLN2	transgelin 2 [Source:VGNC Symbol;Acc:VGNC:35586]	2.625	5.56216e-07	1.39117e-05
ENSBTAG00000008499	TROAP	trophinin associated protein [Source:VGNC Symbol;Acc:VGNC:36378]	2.623	4.50354e-05	0.000407086
ENSBTAG00000000942	SIPA1L2	signal induced proliferation associated 1 like 2 [Source:VGNC Symbol;Acc:VGNC:34629]	2.621	1.43304e-07	4.84472e-06
ENSBTAG00000000483	HYAL1	hyaluronidase 1 [Source:NCBI gene;Acc:515397]	2.621	4.08879e-05	0.000379846
ENSBTAG00000053105	TMEM263	transmembrane protein 263 [Source:NCBI gene;Acc:539347]	2.62	0.0041649	0.0139823
ENSBTAG00000015013	C2CD2L	C2CD2 like [Source:VGNC Symbol;Acc:VGNC:26632]	2.619	3.92431e-05	0.000367654
ENSBTAG00000050549	KLHL11	kelch like family member 11 [Source:NCBI gene;Acc:538695]	2.617	0.00906222	0.0261165
ENSBTAG00000007375	MIF	macrophage migration inhibitory factor [Source:VGNC Symbol;Acc:VGNC:49557]	2.607	0.0020834	0.00788225
ENSBTAG00000012816	NA	NA	2.603	0.0103768	0.029099
ENSBTAG00000002096	FCGR3A	Fc fragment of IgG, low affinity IIIa, receptor (CD16a) [Source:NCBI gene;Acc:281766]	2.603	0.0154871	0.0399654
ENSBTAG00000045867	NA	retinitis pigmentosa GTPase regulator [Source:NCBI gene;Acc:513263]	2.595	0.00404078	0.013665
ENSBTAG00000006189	ACTG1	actin gamma 1 [Source:NCBI gene;Acc:404122]	2.594	1.78172e-06	3.35552e-05
ENSBTAG00000025929	NA	methylthioadenosine phosphorylase [Source:NCBI gene;Acc:782907]	2.592	7.7868e-07	1.81228e-05
ENSBTAG00000009177	PLEKHA4	pleckstrin homology domain containing A4 [Source:VGNC Symbol;Acc:VGNC:33006]	2.592	9.31175e-06	0.000118596
ENSBTAG00000000771	DNAJB6	DnaJ heat shock protein family (Hsp40) member B6 [Source:VGNC Symbol;Acc:VGNC:53635]	2.59	2.71789e-06	4.62251e-05
ENSBTAG00000006551	ESCO2	establishment of sister chromatid cohesion N-acetyltransferase 2 [Source:VGNC Symbol;Acc:VGNC:59196]	2.59	0.00183159	0.00713973
ENSBTAG00000021673	NDC80	NDC80 kinetochore complex component [Source:VGNC Symbol;Acc:VGNC:31931]	2.587	0.000213249	0.00132812
ENSBTAG00000013023	MAP4K4	mitogen-activated protein kinase kinase kinase kinase 4 [Source:VGNC Symbol;Acc:VGNC:31207]	2.584	5.01465e-05	0.00044004
ENSBTAG00000012925	NCAPH	non-SMC condensin I complex subunit H [Source:VGNC Symbol;Acc:VGNC:31905]	2.58	5.18715e-05	0.000451527
ENSBTAG00000039695	PPP1R18	protein phosphatase 1 regulatory subunit 18 [Source:VGNC Symbol;Acc:VGNC:33233]	2.578	5.46648e-05	0.000469557
ENSBTAG00000009183	SHISA5	shisa family member 5 [Source:VGNC Symbol;Acc:VGNC:34601]	2.576	9.2661e-08	3.54452e-06
ENSBTAG00000009495	BCAM	basal cell adhesion molecule [Source:VGNC Symbol;Acc:VGNC:49138]	2.574	2.20546e-07	6.82951e-06
ENSBTAG00000015089	LGALS1	galectin 1 [Source:VGNC Symbol;Acc:VGNC:30850]	2.573	0.000107896	0.000781647
ENSBTAG00000003418	MSN	moesin [Source:VGNC Symbol;Acc:VGNC:31703]	2.572	5.43514e-09	4.32269e-07
ENSBTAG00000047265	NA	protein phosphatase 1 regulatory inhibitor subunit 14B [Source:NCBI gene;Acc:617154]	2.571	8.31809e-07	1.89211e-05
ENSBTAG00000004075	IDI1	isopentenyl-diphosphate delta isomerase 1 [Source:NCBI gene;Acc:514293]	2.57	1.06833e-07	3.92372e-06
ENSBTAG00000022461	SEPTIN10	septin 10 [Source:VGNC Symbol;Acc:VGNC:34450]	2.569	6.99464e-08	2.95136e-06
ENSBTAG00000026356	DGAT1	diacylglycerol O-acyltransferase 1 [Source:VGNC Symbol;Acc:VGNC:28020]	2.568	0.000514624	0.0026479
ENSBTAG00000009617	SLC2A1	solute carrier family 2 member 1 [Source:VGNC Symbol;Acc:VGNC:34796]	2.567	8.39802e-08	3.30392e-06
ENSBTAG00000004085	ASF1B	anti-silencing function 1B histone chaperone [Source:VGNC Symbol;Acc:VGNC:50605]	2.565	0.000432779	0.00230572
ENSBTAG00000013960	PSAT1	phosphoserine aminotransferase 1 [Source:VGNC Symbol;Acc:VGNC:55075]	2.564	2.97499e-05	0.000297496
ENSBTAG00000051586	ECE2	endothelin converting enzyme 2 [Source:NCBI gene;Acc:281134]	2.564	0.00220415	0.00826838
ENSBTAG00000004915	PFN1	profilin 1 [Source:NCBI gene;Acc:513895]	2.563	1.2779e-06	2.61131e-05
ENSBTAG00000008483	CALCRL	calcitonin receptor like receptor [Source:VGNC Symbol;Acc:VGNC:26705]	2.563	9.11839e-05	0.000689683
ENSBTAG00000010152	MID1	midline 1 [Source:VGNC Symbol;Acc:VGNC:31464]	2.56	0.000216018	0.00134011
ENSBTAG00000000451	TMEM126A	transmembrane protein 126A [Source:NCBI gene;Acc:529762]	2.559	6.42386e-07	1.55396e-05
ENSBTAG00000000274	YKT6	YKT6 v-SNARE homolog [Source:VGNC Symbol;Acc:VGNC:37030]	2.559	0.000507243	0.00261547
ENSBTAG00000002056	MARS2	methionyl-tRNA synthetase 2, mitochondrial [Source:VGNC Symbol;Acc:VGNC:31251]	2.558	0.0037133	0.0127288
ENSBTAG00000005206	TMEM14A	transmembrane protein 14A [Source:VGNC Symbol;Acc:VGNC:35979]	2.557	1.34678e-05	0.000158721
ENSBTAG00000003401	ACTR3	actin related protein 3 [Source:VGNC Symbol;Acc:VGNC:50033]	2.556	7.63529e-08	3.12448e-06
ENSBTAG00000008880	POGLUT2	protein O-glucosyltransferase 2 [Source:VGNC Symbol;Acc:VGNC:30517]	2.556	1.18231e-05	0.000143178
ENSBTAG00000000027	IGFL1	IGF like family member 1 [Source:VGNC Symbol;Acc:VGNC:52199]	2.554	0.00139051	0.00576706
ENSBTAG00000017007	TRIB3	tribbles pseudokinase 3 [Source:VGNC Symbol;Acc:VGNC:36310]	2.554	0.00988007	0.0279775
ENSBTAG00000001568	PPIC	peptidylprolyl isomerase C [Source:VGNC Symbol;Acc:VGNC:33196]	2.553	6.93799e-06	9.50298e-05
ENSBTAG00000008852	SIGLEC10	sialic acid binding Ig like lectin 10 [Source:NCBI gene;Acc:504258]	2.544	0.000531193	0.00270117
ENSBTAG00000008185	RTN2	reticulon 2 [Source:VGNC Symbol;Acc:VGNC:34204]	2.543	0.00238208	0.00879848
ENSBTAG00000021717	BDKRB2	bradykinin receptor B2 [Source:VGNC Symbol;Acc:VGNC:26460]	2.541	0.000325643	0.00183954
ENSBTAG00000012818	PDLIM5	PDZ and LIM domain 5 [Source:VGNC Symbol;Acc:VGNC:32711]	2.537	0.000872707	0.00396212
ENSBTAG00000002435	PTPRE	protein tyrosine phosphatase receptor type E [Source:VGNC Symbol;Acc:VGNC:33549]	2.534	8.34774e-05	0.000644443
ENSBTAG00000013662	COL8A1	collagen type VIII alpha 1 chain [Source:VGNC Symbol;Acc:VGNC:27574]	2.532	0.0122753	0.0333177
ENSBTAG00000001822	SNX10	sorting nexin 10 [Source:VGNC Symbol;Acc:VGNC:35091]	2.53	3.19318e-05	0.000313226
ENSBTAG00000015844	TFPI2	tissue factor pathway inhibitor 2 [Source:VGNC Symbol;Acc:VGNC:35794]	2.53	0.000175379	0.00113847
ENSBTAG00000008607	ARID3A	AT-rich interaction domain 3A [Source:VGNC Symbol;Acc:VGNC:26126]	2.529	4.55846e-06	6.90635e-05
ENSBTAG00000003585	CD47	CD47 molecule [Source:VGNC Symbol;Acc:VGNC:27035]	2.528	5.11673e-06	7.60378e-05
ENSBTAG00000017490	PLD1	phospholipase D1 [Source:VGNC Symbol;Acc:VGNC:50244]	2.524	0.000821501	0.00379887
ENSBTAG00000025071	TENM2	teneurin transmembrane protein 2 [Source:VGNC Symbol;Acc:VGNC:35742]	2.521	3.66862e-08	1.81868e-06
ENSBTAG00000017689	BRMS1	BRMS1 transcriptional repressor and anoikis regulator [Source:VGNC Symbol;Acc:VGNC:54781]	2.519	8.35358e-06	0.000109472
ENSBTAG00000038215	CLCA2	chloride channel accessory 2 [Source:VGNC Symbol;Acc:VGNC:27393]	2.517	7.39906e-08	3.08666e-06
ENSBTAG00000036262	GBE1	1,4-alpha-glucan branching enzyme 1 [Source:VGNC Symbol;Acc:VGNC:53570]	2.514	0.000516313	0.00265111
ENSBTAG00000014095	HAUS7	HAUS augmin like complex subunit 7 [Source:VGNC Symbol;Acc:VGNC:29762]	2.513	0.0144813	0.0378465
ENSBTAG00000015046	MST1R	macrophage stimulating 1 receptor [Source:VGNC Symbol;Acc:VGNC:31708]	2.51	4.40927e-06	6.74197e-05
ENSBTAG00000012059	MVD	mevalonate diphosphate decarboxylase [Source:VGNC Symbol;Acc:VGNC:31767]	2.51	4.80649e-05	0.000427824
ENSBTAG00000018806	PSRC1	proline and serine rich coiled-coil 1 [Source:VGNC Symbol;Acc:VGNC:33484]	2.51	0.000849984	0.00388968
ENSBTAG00000005743	SMN2	survival of motor neuron 2, centromeric [Source:NCBI gene;Acc:281492]	2.508	0.00175812	0.00692611
ENSBTAG00000050712	EHD1	EH domain containing 1 [Source:NCBI gene;Acc:511908]	2.505	1.95966e-06	3.62274e-05
ENSBTAG00000018142	DTL	denticleless E3 ubiquitin protein ligase homolog [Source:VGNC Symbol;Acc:VGNC:28230]	2.502	0.00499249	0.0160769
ENSBTAG00000002882	LMNB1	lamin B1 [Source:VGNC Symbol;Acc:VGNC:30930]	2.501	2.69462e-05	0.00027608
ENSBTAG00000000985	RAB10	RAB10, member RAS oncogene family [Source:VGNC Symbol;Acc:VGNC:33613]	2.5	3.80786e-07	1.03879e-05
ENSBTAG00000015408	DTYMK	deoxythymidylate kinase [Source:VGNC Symbol;Acc:VGNC:28240]	2.499	0.0177992	0.0446783
ENSBTAG00000012244	TUBA1B	tubulin, alpha 1b [Source:NCBI gene;Acc:539882]	2.494	4.16862e-06	6.44533e-05
ENSBTAG00000010180	URB2	URB2 ribosome biogenesis homolog [Source:VGNC Symbol;Acc:VGNC:57314]	2.489	0.00422711	0.0141266
ENSBTAG00000001626	CTPS1	CTP synthase 1 [Source:VGNC Symbol;Acc:VGNC:27808]	2.488	6.39415e-06	8.97047e-05
ENSBTAG00000019061	ELF4	E74 like ETS transcription factor 4 [Source:VGNC Symbol;Acc:VGNC:28429]	2.487	0.00310994	0.0109841
ENSBTAG00000020760	SNAP29	synaptosome associated protein 29 [Source:VGNC Symbol;Acc:VGNC:35052]	2.484	0.0026535	0.00962414
ENSBTAG00000006025	AHSA2	activator of HSP90 ATPase homolog 2 [Source:NCBI gene;Acc:531017]	2.482	0.0101204	0.0284999
ENSBTAG00000038477	GGCX	gamma-glutamyl carboxylase [Source:VGNC Symbol;Acc:VGNC:29339]	2.481	6.89562e-06	9.4697e-05
ENSBTAG00000008122	GNG5	G protein subunit gamma 5 [Source:NCBI gene;Acc:287018]	2.478	2.22076e-07	6.85768e-06
ENSBTAG00000010971	LIMS1	LIM zinc finger domain containing 1 [Source:VGNC Symbol;Acc:VGNC:50211]	2.478	0.000791809	0.00370249
ENSBTAG00000001666	NIP7	nucleolar pre-rRNA processing protein NIP7 [Source:VGNC Symbol;Acc:VGNC:32080]	2.475	0.012697	0.0342437
ENSBTAG00000039886	NA	transmembrane emp24 domain-containing protein 9 [Source:NCBI gene;Acc:509184]	2.473	0.0128886	0.0346421
ENSBTAG00000034360	SERF1A	small EDRK-rich factor 1A (telomeric) [Source:NCBI gene;Acc:526395]	2.472	0.00019313	0.00123305
ENSBTAG00000027051	PTAFR	platelet activating factor receptor [Source:VGNC Symbol;Acc:VGNC:33488]	2.463	0.00482063	0.0156282
ENSBTAG00000016532	MAPKAPK3	MAPK activated protein kinase 3 [Source:VGNC Symbol;Acc:VGNC:31229]	2.461	3.664e-07	1.00775e-05
ENSBTAG00000014554	SNAI1	snail family transcriptional repressor 1 [Source:VGNC Symbol;Acc:VGNC:35047]	2.456	0.00243529	0.00895348
ENSBTAG00000001788	PDPN	podoplanin [Source:VGNC Symbol;Acc:VGNC:50142]	2.454	0.0107093	0.029833
ENSBTAG00000002129	KLF5	Kruppel like factor 5 [Source:VGNC Symbol;Acc:VGNC:30631]	2.451	1.15942e-06	2.42605e-05
ENSBTAG00000014102	WDR77	WD repeat domain 77 [Source:VGNC Symbol;Acc:VGNC:36921]	2.449	7.21719e-06	9.76542e-05
ENSBTAG00000018937	HMOX2	heme oxygenase 2 [Source:VGNC Symbol;Acc:VGNC:29886]	2.448	4.7781e-06	7.17322e-05
ENSBTAG00000017299	KLC1	kinesin light chain 1 [Source:NCBI gene;Acc:508999]	2.446	1.48836e-06	2.91734e-05
ENSBTAG00000055033	RAN	RAN, member RAS oncogene family [Source:NCBI gene;Acc:540457]	2.445	6.57723e-08	2.78587e-06
ENSBTAG00000007784	NAA50	N(alpha)-acetyltransferase 50, NatE catalytic subunit [Source:VGNC Symbol;Acc:VGNC:53590]	2.445	6.30347e-07	1.52818e-05
ENSBTAG00000030301	MAP7D1	MAP7 domain containing 1 [Source:VGNC Symbol;Acc:VGNC:55611]	2.444	3.8971e-06	6.11967e-05
ENSBTAG00000011022	ARPP19	cAMP regulated phosphoprotein 19 [Source:VGNC Symbol;Acc:VGNC:26167]	2.44	8.34092e-08	3.29317e-06
ENSBTAG00000005652	ALG3	ALG3 alpha-1,3- mannosyltransferase [Source:VGNC Symbol;Acc:VGNC:25828]	2.439	2.98169e-05	0.000297496
ENSBTAG00000016269	ME2	malic enzyme 2 [Source:VGNC Symbol;Acc:VGNC:31340]	2.439	5.29616e-05	0.000459569
ENSBTAG00000000067	SDF2L1	stromal cell derived factor 2 like 1 [Source:VGNC Symbol;Acc:VGNC:34386]	2.434	2.64556e-06	4.53438e-05
ENSBTAG00000000500	PINX1	PIN2 (TERF1) interacting telomerase inhibitor 1 [Source:VGNC Symbol;Acc:VGNC:32905]	2.434	0.000941399	0.00421514
ENSBTAG00000043546	ND6	NADH dehydrogenase subunit 6 [Source:NCBI gene;Acc:3283888]	2.426	0.00085663	0.0039084
ENSBTAG00000000644	S100A5	S100 calcium binding protein A5 [Source:VGNC Symbol;Acc:VGNC:34245]	2.425	0.0147718	0.0384602
ENSBTAG00000019345	RFK	riboflavin kinase [Source:VGNC Symbol;Acc:VGNC:33891]	2.423	0.00499108	0.0160769
ENSBTAG00000013421	PRMT3	protein arginine methyltransferase 3 [Source:VGNC Symbol;Acc:VGNC:33349]	2.416	6.99331e-05	0.000566797
ENSBTAG00000016335	NPM3	nucleophosmin/nucleoplasmin 3 [Source:VGNC Symbol;Acc:VGNC:32208]	2.415	0.00144156	0.00593093
ENSBTAG00000008821	SEPHS1	selenophosphate synthetase 1 [Source:VGNC Symbol;Acc:VGNC:34448]	2.414	6.92549e-05	0.000562537
ENSBTAG00000002624	PSTPIP2	proline-serine-threonine phosphatase interacting protein 2 [Source:VGNC Symbol;Acc:VGNC:33487]	2.413	1.075e-05	0.000132372
ENSBTAG00000007626	IL2RG	interleukin 2 receptor subunit gamma [Source:VGNC Symbol;Acc:VGNC:30153]	2.411	0.00012896	0.000898895
ENSBTAG00000008638	FAM110A	family with sequence similarity 110 member A [Source:VGNC Symbol;Acc:VGNC:28716]	2.409	3.34535e-05	0.000323559
ENSBTAG00000001197	SLAMF7	SLAM family member 7 [Source:VGNC Symbol;Acc:VGNC:34655]	2.409	0.0111488	0.0308434
ENSBTAG00000046033	UBFD1	ubiquitin family domain containing 1 [Source:VGNC Symbol;Acc:VGNC:36605]	2.408	0.000468399	0.0024611
ENSBTAG00000012443	DIAPH3	diaphanous related formin 3 [Source:VGNC Symbol;Acc:VGNC:28062]	2.407	4.12054e-05	0.000381381
ENSBTAG00000017574	LMNA	lamin A/C [Source:VGNC Symbol;Acc:VGNC:30929]	2.407	0.00274575	0.00990028
ENSBTAG00000018812	NOP56	NOP56 ribonucleoprotein [Source:VGNC Symbol;Acc:VGNC:32169]	2.406	1.458e-06	2.868e-05
ENSBTAG00000013723	MRPS25	mitochondrial ribosomal protein S25 [Source:VGNC Symbol;Acc:VGNC:31665]	2.4	0.00704801	0.0212885
ENSBTAG00000017605	AK2	adenylate kinase 2 [Source:VGNC Symbol;Acc:VGNC:25771]	2.398	1.7363e-08	1.0489e-06
ENSBTAG00000017652	NUP50	nucleoporin 50 [Source:VGNC Symbol;Acc:VGNC:32362]	2.398	0.000155377	0.00104292
ENSBTAG00000006972	TRIP13	thyroid hormone receptor interactor 13 [Source:VGNC Symbol;Acc:VGNC:36359]	2.398	0.014479	0.0378465
ENSBTAG00000048916	LIPG	lipase G, endothelial type [Source:NCBI gene;Acc:509808]	2.397	0.00447037	0.0147302
ENSBTAG00000037465	TRIM34	tripartite motif containing 34 [Source:NCBI gene;Acc:539820]	2.396	0.0188723	0.0468627
ENSBTAG00000017871	GNA12	G protein subunit alpha 12 [Source:VGNC Symbol;Acc:VGNC:29445]	2.395	0.00294486	0.010495
ENSBTAG00000020600	RHOD	ras homolog family member D [Source:VGNC Symbol;Acc:VGNC:33947]	2.39	0.00137869	0.00572769
ENSBTAG00000010368	TPST2	tyrosylprotein sulfotransferase 2 [Source:VGNC Symbol;Acc:VGNC:36265]	2.389	0.0154542	0.039908
ENSBTAG00000004635	LLGL1	LLGL scribble cell polarity complex component 1 [Source:VGNC Symbol;Acc:VGNC:30915]	2.387	1.04491e-06	2.26057e-05
ENSBTAG00000007467	MIB1	mindbomb E3 ubiquitin protein ligase 1 [Source:VGNC Symbol;Acc:VGNC:31455]	2.387	0.00251545	0.0091989
ENSBTAG00000046314	TBC1D8B	TBC1 domain family member 8B [Source:NCBI gene;Acc:100337282]	2.38	0.00184305	0.00717173
ENSBTAG00000017124	GPSM2	G protein signaling modulator 2 [Source:VGNC Symbol;Acc:VGNC:29615]	2.378	1.37354e-05	0.000161023
ENSBTAG00000051697	NA	NA	2.377	1.78036e-07	5.73816e-06
ENSBTAG00000040244	APOL3	apolipoprotein L, 3 [Source:NCBI gene;Acc:505078]	2.375	0.00663407	0.0203039
ENSBTAG00000022292	TIMM8A	translocase of inner mitochondrial membrane 8A [Source:VGNC Symbol;Acc:VGNC:49578]	2.372	8.51386e-06	0.00011073
ENSBTAG00000019522	PPM1G	protein phosphatase, Mg2+/Mn2+ dependent 1G [Source:VGNC Symbol;Acc:VGNC:33213]	2.37	6.16777e-08	2.67391e-06
ENSBTAG00000044077	POLR3G	RNA polymerase III subunit G [Source:VGNC Symbol;Acc:VGNC:33151]	2.369	0.00110075	0.00480978
ENSBTAG00000014583	CALM3	calmodulin 3 [Source:NCBI gene;Acc:520277]	2.368	3.17714e-06	5.21891e-05
ENSBTAG00000031919	SLC35E3	solute carrier family 35 member E3 [Source:VGNC Symbol;Acc:VGNC:34831]	2.366	8.80509e-06	0.000113318
ENSBTAG00000012482	CDCP1	CUB domain containing protein 1 [Source:VGNC Symbol;Acc:VGNC:27089]	2.365	0.000767215	0.00361044
ENSBTAG00000001492	FYB1	FYN binding protein 1 [Source:VGNC Symbol;Acc:VGNC:29160]	2.364	0.012345	0.0334659
ENSBTAG00000002918	RAD51	RAD51 recombinase [Source:VGNC Symbol;Acc:VGNC:33684]	2.36	0.000645726	0.00312251
ENSBTAG00000014521	UGDH	UDP-glucose 6-dehydrogenase [Source:VGNC Symbol;Acc:VGNC:36648]	2.358	0.000451264	0.00238695
ENSBTAG00000030960	DNAJC25	DnaJ heat shock protein family (Hsp40) member C25 [Source:VGNC Symbol;Acc:VGNC:56946]	2.357	7.71806e-05	0.000603844
ENSBTAG00000012252	MOCOS	molybdenum cofactor sulfurase [Source:VGNC Symbol;Acc:VGNC:31547]	2.356	0.000330288	0.00185819
ENSBTAG00000011702	ENTPD3	ectonucleoside triphosphate diphosphohydrolase 3 [Source:VGNC Symbol;Acc:VGNC:28510]	2.356	0.000729117	0.00346414
ENSBTAG00000020780	SBNO2	strawberry notch homolog 2 [Source:VGNC Symbol;Acc:VGNC:34309]	2.353	3.80664e-05	0.000359986
ENSBTAG00000045783	NA	ATP synthase membrane subunit DAPIT, mitochondrial [Source:UniProtKB/Swiss-Prot;Acc:Q3ZBI7]	2.351	0.0067061	0.0204796
ENSBTAG00000008636	PDE4B	phosphodiesterase 4B [Source:VGNC Symbol;Acc:VGNC:32676]	2.346	0.000603752	0.00296512
ENSBTAG00000000679	PGM3	phosphoglucomutase 3 [Source:VGNC Symbol;Acc:VGNC:32796]	2.344	6.90465e-05	0.000561669
ENSBTAG00000015362	BMP7	bone morphogenetic protein 7 [Source:VGNC Symbol;Acc:VGNC:26522]	2.343	9.12308e-05	0.000689683
ENSBTAG00000047531	ARHGAP4	Rho GTPase activating protein 4 [Source:VGNC Symbol;Acc:VGNC:26095]	2.343	0.0113953	0.0314153
ENSBTAG00000010739	BLOC1S2	biogenesis of lysosomal organelles complex 1 subunit 2 [Source:VGNC Symbol;Acc:VGNC:26507]	2.34	1.85788e-07	5.919e-06
ENSBTAG00000011975	SERPINB1	serpin family B member 1 [Source:VGNC Symbol;Acc:VGNC:34470]	2.339	0.00137221	0.00570842
ENSBTAG00000013192	CEP19	centrosomal protein 19 [Source:VGNC Symbol;Acc:VGNC:27198]	2.338	3.73368e-05	0.000354908
ENSBTAG00000038381	SLC26A6	solute carrier family 26 member 6 [Source:VGNC Symbol;Acc:VGNC:34781]	2.338	0.00165707	0.00663488
ENSBTAG00000018823	GRN	granulin precursor [Source:VGNC Symbol;Acc:VGNC:29663]	2.336	1.15441e-07	4.15237e-06
ENSBTAG00000018281	GPX7	glutathione peroxidase 7 [Source:VGNC Symbol;Acc:VGNC:29621]	2.333	0.0146715	0.0382532
ENSBTAG00000017468	NUCB2	nucleobindin 2 [Source:VGNC Symbol;Acc:VGNC:32319]	2.329	3.6596e-06	5.82952e-05
ENSBTAG00000055145	NA	solute carrier family 25 member 10 [Source:NCBI gene;Acc:100848134]	2.328	0.000169383	0.00110735
ENSBTAG00000002947	LY9	lymphocyte antigen 9 [Source:VGNC Symbol;Acc:VGNC:31094]	2.328	0.0167823	0.0426404
ENSBTAG00000012626	B4GALT5	beta-1,4-galactosyltransferase 5 [Source:VGNC Symbol;Acc:VGNC:26392]	2.325	3.32478e-05	0.000323297
ENSBTAG00000046277	RGS4	regulator of G protein signaling 4 [Source:VGNC Symbol;Acc:VGNC:54394]	2.325	0.0190379	0.0471998
ENSBTAG00000002826	CLSPN	claspin [Source:VGNC Symbol;Acc:VGNC:27465]	2.324	0.00389776	0.0132624
ENSBTAG00000020998	RUVBL1	RuvB like AAA ATPase 1 [Source:VGNC Symbol;Acc:VGNC:34223]	2.321	2.74713e-06	4.66506e-05
ENSBTAG00000014773	HMMR	hyaluronan mediated motility receptor [Source:VGNC Symbol;Acc:VGNC:29884]	2.32	0.000271777	0.00159729
ENSBTAG00000003151	DNAJB11	DnaJ heat shock protein family (Hsp40) member B11 [Source:NCBI gene;Acc:506316]	2.319	2.61037e-05	0.00026995
ENSBTAG00000011636	DDIAS	DNA damage induced apoptosis suppressor [Source:VGNC Symbol;Acc:VGNC:27946]	2.318	0.012491	0.0337841
ENSBTAG00000008008	TLR2	toll like receptor 2 [Source:VGNC Symbol;Acc:VGNC:49982]	2.317	0.00560078	0.0176
ENSBTAG00000014784	NT5DC2	5'-nucleotidase domain containing 2 [Source:VGNC Symbol;Acc:VGNC:32295]	2.316	6.37126e-05	0.000527993
ENSBTAG00000004442	AGPAT1	1-acylglycerol-3-phosphate O-acyltransferase 1 [Source:VGNC Symbol;Acc:VGNC:25734]	2.315	9.86908e-05	0.000730563
ENSBTAG00000015578	SAP30	Sin3A associated protein 30 [Source:VGNC Symbol;Acc:VGNC:34282]	2.312	0.0002899	0.00168057
ENSBTAG00000014111	INPP4B	inositol polyphosphate-4-phosphatase type II B [Source:VGNC Symbol;Acc:VGNC:53908]	2.311	0.0124929	0.0337841
ENSBTAG00000015301	MRPS10	mitochondrial ribosomal protein S10 [Source:VGNC Symbol;Acc:VGNC:31654]	2.308	4.22322e-05	0.000387129
ENSBTAG00000017547	DBNL	drebrin like [Source:VGNC Symbol;Acc:VGNC:27893]	2.304	2.17851e-08	1.21022e-06
ENSBTAG00000016347	NA	NA	2.303	1.45067e-07	4.88938e-06
ENSBTAG00000022294	FADS1	fatty acid desaturase 1 [Source:VGNC Symbol;Acc:VGNC:28701]	2.302	0.00285245	0.0102018
ENSBTAG00000011338	NREP	neuronal regeneration related protein [Source:NCBI gene;Acc:100125763]	2.301	0.00921281	0.0264608
ENSBTAG00000005519	RNF38	ring finger protein 38 [Source:VGNC Symbol;Acc:VGNC:34064]	2.3	0.0130017	0.0349122
ENSBTAG00000007860	ASPM	abnormal spindle microtubule assembly [Source:NCBI gene;Acc:534849]	2.298	0.00165303	0.00662397
ENSBTAG00000009897	AGPS	alkylglycerone phosphate synthase [Source:VGNC Symbol;Acc:VGNC:25739]	2.297	1.37102e-06	2.74079e-05
ENSBTAG00000011892	SRGAP1	SLIT-ROBO Rho GTPase activating protein 1 [Source:VGNC Symbol;Acc:VGNC:35278]	2.296	0.000847587	0.00388721
ENSBTAG00000011883	ARL1	ADP ribosylation factor like GTPase 1 [Source:VGNC Symbol;Acc:VGNC:26135]	2.295	2.21206e-06	3.95061e-05
ENSBTAG00000049323	NA	NA	2.295	0.00861471	0.0250554
ENSBTAG00000039582	NDUFC1	NADH:ubiquinone oxidoreductase subunit C1 [Source:VGNC Symbol;Acc:VGNC:31968]	2.293	8.69982e-08	3.36281e-06
ENSBTAG00000002917	PRKAG2	protein kinase AMP-activated non-catalytic subunit gamma 2 [Source:VGNC Symbol;Acc:VGNC:55749]	2.291	0.000293535	0.00169453
ENSBTAG00000005339	VEGFA	vascular endothelial growth factor A [Source:VGNC Symbol;Acc:VGNC:55927]	2.288	0.00631563	0.0194421
ENSBTAG00000007348	STRA6	stimulated by retinoic acid 6 [Source:VGNC Symbol;Acc:VGNC:35417]	2.285	0.0034642	0.0119752
ENSBTAG00000007960	TOP1	DNA topoisomerase I [Source:VGNC Symbol;Acc:VGNC:49136]	2.282	6.89014e-05	0.000561315
ENSBTAG00000019604	VASP	vasodilator stimulated phosphoprotein [Source:VGNC Symbol;Acc:VGNC:36769]	2.279	1.54298e-06	3.00117e-05
ENSBTAG00000014685	HPRT1	hypoxanthine phosphoribosyltransferase 1 [Source:NCBI gene;Acc:281229]	2.277	1.37579e-06	2.74478e-05
ENSBTAG00000000639	APRT	adenine phosphoribosyltransferase [Source:VGNC Symbol;Acc:VGNC:26042]	2.277	0.000152892	0.00103062
ENSBTAG00000007986	NSD2	nuclear receptor binding SET domain protein 2 [Source:VGNC Symbol;Acc:VGNC:32272]	2.273	7.19177e-05	0.00057538
ENSBTAG00000003653	LYAR	Ly1 antibody reactive [Source:VGNC Symbol;Acc:VGNC:31095]	2.272	0.000105792	0.00077146
ENSBTAG00000004651	NME1	non-metastatic cells 1, protein (NM23A) expressed in [Source:NCBI gene;Acc:404189]	2.269	3.71875e-07	1.02012e-05
ENSBTAG00000014299	RHOC	ras homolog family member C [Source:VGNC Symbol;Acc:VGNC:55672]	2.269	3.33386e-05	0.000323297
ENSBTAG00000021226	SAR1B	secretion associated Ras related GTPase 1B [Source:VGNC Symbol;Acc:VGNC:34287]	2.268	0.000368376	0.00202004
ENSBTAG00000013641	BAG3	BAG cochaperone 3 [Source:VGNC Symbol;Acc:VGNC:26407]	2.267	1.11456e-07	4.0531e-06
ENSBTAG00000054520	CCDC58	coiled-coil domain containing 58 [Source:NCBI gene;Acc:508149]	2.264	3.49585e-06	5.60908e-05
ENSBTAG00000012095	GEMIN5	gem nuclear organelle associated protein 5 [Source:VGNC Symbol;Acc:VGNC:29318]	2.264	0.0107107	0.029833
ENSBTAG00000020277	PPP2R1B	protein phosphatase 2 scaffold subunit Abeta [Source:VGNC Symbol;Acc:VGNC:33254]	2.263	7.57711e-07	1.77845e-05
ENSBTAG00000015614	LNX2	ligand of numb-protein X 2 [Source:VGNC Symbol;Acc:VGNC:30946]	2.26	4.75677e-05	0.000424767
ENSBTAG00000005416	PPIL3	peptidylprolyl isomerase like 3 [Source:VGNC Symbol;Acc:VGNC:33203]	2.259	3.90532e-05	0.000366625
ENSBTAG00000052466	NA	NA	2.259	4.23499e-05	0.000387565
ENSBTAG00000008101	PCSK5	proprotein convertase subtilisin/kexin type 5 [Source:VGNC Symbol;Acc:VGNC:56979]	2.258	0.00619341	0.0191038
ENSBTAG00000000833	TAX1BP3	Tax1 binding protein 3 [Source:VGNC Symbol;Acc:VGNC:35620]	2.256	7.31167e-08	3.06176e-06
ENSBTAG00000007934	MRPS17	mitochondrial ribosomal protein S17 [Source:NCBI gene;Acc:508143]	2.252	2.8605e-06	4.78409e-05
ENSBTAG00000003323	NOL6	nucleolar protein 6 [Source:VGNC Symbol;Acc:VGNC:32158]	2.251	0.000188891	0.00121265
ENSBTAG00000015878	RHNO1	RAD9-HUS1-RAD1 interacting nuclear orphan 1 [Source:VGNC Symbol;Acc:VGNC:33941]	2.25	9.71612e-05	0.000723516
ENSBTAG00000020432	MIS12	MIS12 kinetochore complex component [Source:VGNC Symbol;Acc:VGNC:31484]	2.25	0.00187231	0.00724986
ENSBTAG00000003577	GSPT1	G1 to S phase transition 1 [Source:VGNC Symbol;Acc:VGNC:29681]	2.248	1.16951e-07	4.15721e-06
ENSBTAG00000015828	FKBP11	FKBP prolyl isomerase 11 [Source:VGNC Symbol;Acc:VGNC:29018]	2.246	1.71137e-05	0.000194842
ENSBTAG00000000417	MRPL12	mitochondrial ribosomal protein L12 [Source:NCBI gene;Acc:399560]	2.246	0.00338934	0.0117642
ENSBTAG00000039958	GYS1	glycogen synthase 1 [Source:VGNC Symbol;Acc:VGNC:29730]	2.245	1.96988e-06	3.63556e-05
ENSBTAG00000017680	NOS3	nitric oxide synthase 3 [Source:VGNC Symbol;Acc:VGNC:32174]	2.245	0.0172529	0.0435691
ENSBTAG00000038079	C16H1orf21	chromosome 16 C1orf21 homolog [Source:NCBI gene;Acc:781721]	2.244	1.68995e-05	0.000193199
ENSBTAG00000019854	ABCE1	ATP binding cassette subfamily E member 1 [Source:VGNC Symbol;Acc:VGNC:25479]	2.243	2.94408e-05	0.00029588
ENSBTAG00000002098	CDC34	cell division cycle 34 [Source:VGNC Symbol;Acc:VGNC:27066]	2.243	4.17863e-05	0.00038505
ENSBTAG00000001518	ISG20L2	interferon stimulated exonuclease gene 20 like 2 [Source:VGNC Symbol;Acc:VGNC:30295]	2.24	2.10233e-05	0.000227633
ENSBTAG00000031441	FXYD5	FXYD domain containing ion transport regulator 5 [Source:VGNC Symbol;Acc:VGNC:29158]	2.239	2.27969e-05	0.000241862
ENSBTAG00000016139	TMEM120A	transmembrane protein 120A [Source:VGNC Symbol;Acc:VGNC:35956]	2.238	0.0195351	0.0482269
ENSBTAG00000012432	FDFT1	farnesyl-diphosphate farnesyltransferase 1 [Source:VGNC Symbol;Acc:VGNC:56966]	2.233	4.76773e-07	1.24603e-05
ENSBTAG00000021374	FARSA	phenylalanyl-tRNA synthetase subunit alpha [Source:VGNC Symbol;Acc:VGNC:28867]	2.233	0.000314415	0.00178984
ENSBTAG00000014430	CDC26	cell division cycle 26 [Source:VGNC Symbol;Acc:VGNC:27065]	2.231	0.000476776	0.00249326
ENSBTAG00000004993	NXT1	nuclear transport factor 2 like export factor 1 [Source:VGNC Symbol;Acc:VGNC:32384]	2.229	9.89271e-05	0.000731531
ENSBTAG00000006045	P4HB	prolyl 4-hydroxylase subunit beta [Source:VGNC Symbol;Acc:VGNC:32538]	2.228	9.0213e-07	2.02293e-05
ENSBTAG00000015749	STEAP1	STEAP family member 1 [Source:NCBI gene;Acc:515156]	2.228	0.000286034	0.00166251
ENSBTAG00000020535	PYCARD	PYD and CARD domain containing [Source:NCBI gene;Acc:282846]	2.226	5.69162e-05	0.000483263
ENSBTAG00000049733	ATXN7L1	ataxin 7 like 1 [Source:NCBI gene;Acc:534448]	2.226	0.0144788	0.0378465
ENSBTAG00000010604	PNO1	partner of NOB1 homolog [Source:VGNC Symbol;Acc:VGNC:33088]	2.224	0.000531127	0.00270117
ENSBTAG00000005174	GDPGP1	GDP-D-glucose phosphorylase 1 [Source:VGNC Symbol;Acc:VGNC:29314]	2.224	0.00575121	0.0179858
ENSBTAG00000048622	TMOD3	tropomodulin 3 [Source:NCBI gene;Acc:533257]	2.222	3.92077e-07	1.06235e-05
ENSBTAG00000014349	RNF126	ring finger protein 126 [Source:VGNC Symbol;Acc:VGNC:34018]	2.222	1.31242e-06	2.66216e-05
ENSBTAG00000033334	SPATA2L	spermatogenesis associated 2 like [Source:VGNC Symbol;Acc:VGNC:35182]	2.222	0.000612712	0.0029991
ENSBTAG00000010230	CAPN1	calpain 1 [Source:VGNC Symbol;Acc:VGNC:26740]	2.221	0.0144133	0.037776
ENSBTAG00000030556	ZNF217	zinc finger protein 217 [Source:VGNC Symbol;Acc:VGNC:57037]	2.22	0.000301905	0.00173307
ENSBTAG00000015751	MEOX1	mesenchyme homeobox 1 [Source:VGNC Symbol;Acc:VGNC:31386]	2.216	0.00185666	0.00720891
ENSBTAG00000019847	CPEB2	cytoplasmic polyadenylation element binding protein 2 [Source:NCBI gene;Acc:538880]	2.214	0.00483072	0.0156554
ENSBTAG00000004111	LRRC45	leucine rich repeat containing 45 [Source:VGNC Symbol;Acc:VGNC:31017]	2.212	0.00494186	0.015951
ENSBTAG00000037907	DSEL	dermatan sulfate epimerase like [Source:VGNC Symbol;Acc:VGNC:28219]	2.211	0.000283433	0.00165261
ENSBTAG00000011912	SLC25A25	solute carrier family 25 member 25 [Source:VGNC Symbol;Acc:VGNC:34751]	2.21	0.00111489	0.00485625
ENSBTAG00000010774	NUSAP1	nucleolar and spindle associated protein 1 [Source:VGNC Symbol;Acc:VGNC:32370]	2.209	0.000178932	0.00115746
ENSBTAG00000002018	EIF5A	eukaryotic translation initiation factor 5A [Source:NCBI gene;Acc:444990]	2.208	1.10044e-06	2.3395e-05
ENSBTAG00000048459	CARHSP1	calcium regulated heat stable protein 1 [Source:NCBI gene;Acc:506760]	2.204	0.000110291	0.000796387
ENSBTAG00000012168	RANBP6	RAN binding protein 6 [Source:VGNC Symbol;Acc:VGNC:50254]	2.203	0.0100671	0.0283909
ENSBTAG00000015609	PREX1	phosphatidylinositol-3,4,5-trisphosphate dependent Rac exchange factor 1 [Source:VGNC Symbol;Acc:VGNC:57017]	2.202	0.00047378	0.00248306
ENSBTAG00000009522	EIF4E	eukaryotic translation initiation factor 4E [Source:VGNC Symbol;Acc:VGNC:28408]	2.2	1.24021e-06	2.54786e-05
ENSBTAG00000000317	MAPK8IP1	mitogen-activated protein kinase 8 interacting protein 1 [Source:VGNC Symbol;Acc:VGNC:31224]	2.2	0.0163367	0.0417964
ENSBTAG00000054103	SLC66A2	solute carrier family 66 member 2 [Source:NCBI gene;Acc:533304]	2.199	2.09495e-05	0.000227167
ENSBTAG00000013070	EAF2	ELL associated factor 2 [Source:VGNC Symbol;Acc:VGNC:28295]	2.199	0.00467545	0.0152637
ENSBTAG00000000686	NANP	N-acetylneuraminic acid phosphatase [Source:VGNC Symbol;Acc:VGNC:31877]	2.196	0.000309628	0.00176988
ENSBTAG00000054131	TWF2	twinfilin actin binding protein 2 [Source:NCBI gene;Acc:282024]	2.192	3.12164e-07	8.83288e-06
ENSBTAG00000012820	STX3	syntaxin 3 [Source:VGNC Symbol;Acc:VGNC:35439]	2.192	0.011048	0.0306028
ENSBTAG00000016874	DNAJB1	DnaJ heat shock protein family (Hsp40) member B1 [Source:NCBI gene;Acc:538426]	2.189	5.64256e-06	8.16175e-05
ENSBTAG00000006214	LOXL2	lysyl oxidase like 2 [Source:VGNC Symbol;Acc:VGNC:30953]	2.189	0.000842401	0.00387224
ENSBTAG00000005150	HMGB3	high mobility group box 3 [Source:NCBI gene;Acc:613729]	2.188	0.000678004	0.00325601
ENSBTAG00000000064	FEN1	flap structure-specific endonuclease 1 [Source:VGNC Symbol;Acc:VGNC:28947]	2.186	0.000225461	0.00138317
ENSBTAG00000009137	NKG7	natural killer cell granule protein 7 [Source:VGNC Symbol;Acc:VGNC:32094]	2.186	0.0139421	0.0368292
ENSBTAG00000038488	TMSB4X	thymosin beta 4 X-linked [Source:NCBI gene;Acc:282386]	2.184	1.02604e-06	2.23284e-05
ENSBTAG00000002579	FBL	fibrillarin [Source:VGNC Symbol;Acc:VGNC:28879]	2.182	8.7948e-06	0.000113318
ENSBTAG00000018186	PDXK	pyridoxal kinase [Source:VGNC Symbol;Acc:VGNC:50243]	2.182	0.000361057	0.00199043
ENSBTAG00000016401	OPTN	optineurin [Source:VGNC Symbol;Acc:VGNC:32442]	2.181	1.94351e-05	0.000214
ENSBTAG00000015172	MCM6	minichromosome maintenance complex component 6 [Source:VGNC Symbol;Acc:VGNC:31312]	2.18	0.00410642	0.0138193
ENSBTAG00000003186	OTULIN	OTU deubiquitinase with linear linkage specificity [Source:VGNC Symbol;Acc:VGNC:32501]	2.179	1.74912e-05	0.000197918
ENSBTAG00000004279	RHOA	ras homolog family member A [Source:VGNC Symbol;Acc:VGNC:33943]	2.178	1.21026e-07	4.24742e-06
ENSBTAG00000015336	PRUNE1	prune exopolyphosphatase 1 [Source:VGNC Symbol;Acc:VGNC:33428]	2.175	0.000113101	0.000810322
ENSBTAG00000031500	SHMT2	serine hydroxymethyltransferase 2 [Source:VGNC Symbol;Acc:VGNC:34604]	2.171	0.000240102	0.00145479
ENSBTAG00000001086	FHL2	four and a half LIM domains 2 [Source:VGNC Symbol;Acc:VGNC:29000]	2.169	7.85713e-07	1.8248e-05
ENSBTAG00000006751	TENT2	terminal nucleotidyltransferase 2 [Source:VGNC Symbol;Acc:VGNC:54564]	2.169	0.0040242	0.0136339
ENSBTAG00000003362	HSP90B1	heat shock protein 90 beta family member 1 [Source:VGNC Symbol;Acc:VGNC:49984]	2.167	3.37882e-06	5.46094e-05
ENSBTAG00000021759	NDUFB2	NADH:ubiquinone oxidoreductase subunit B2 [Source:VGNC Symbol;Acc:VGNC:31962]	2.165	9.17188e-06	0.000117492
ENSBTAG00000019782	TPI1	triosephosphate isomerase 1 [Source:VGNC Symbol;Acc:VGNC:36250]	2.164	8.31343e-06	0.000109281
ENSBTAG00000008772	SMC2	structural maintenance of chromosomes 2 [Source:VGNC Symbol;Acc:VGNC:34999]	2.164	4.7797e-05	0.00042647
ENSBTAG00000011070	RTCB	RNA 2',3'-cyclic phosphate and 5'-OH ligase [Source:VGNC Symbol;Acc:VGNC:34194]	2.163	1.26899e-05	0.000151334
ENSBTAG00000006347	UTP4	UTP4 small subunit processome component [Source:VGNC Symbol;Acc:VGNC:36747]	2.161	1.25948e-05	0.000150674
ENSBTAG00000013475	TRAF3	TNF receptor associated factor 3 [Source:VGNC Symbol;Acc:VGNC:36272]	2.161	5.92302e-05	0.000497107
ENSBTAG00000003793	NGLY1	N-glycanase 1 [Source:VGNC Symbol;Acc:VGNC:32063]	2.16	0.000983511	0.00436305
ENSBTAG00000015996	GPC1	glypican 1 [Source:VGNC Symbol;Acc:VGNC:29523]	2.158	9.2295e-05	0.000695321
ENSBTAG00000040065	RAD51AP1	RAD51 associated protein 1 [Source:VGNC Symbol;Acc:VGNC:58401]	2.156	0.0008601	0.00392099
ENSBTAG00000013535	DFFA	DNA fragmentation factor subunit alpha [Source:NCBI gene;Acc:507981]	2.154	0.000319939	0.00181381
ENSBTAG00000011516	LRP12	LDL receptor related protein 12 [Source:VGNC Symbol;Acc:VGNC:30989]	2.153	9.80027e-07	2.17233e-05
ENSBTAG00000008359	NA	NA	2.149	0.00564904	0.0177263
ENSBTAG00000019441	MED28	mediator complex subunit 28 [Source:VGNC Symbol;Acc:VGNC:31364]	2.148	0.000349326	0.00194158
ENSBTAG00000010721	MCM3	minichromosome maintenance complex component 3 [Source:VGNC Symbol;Acc:VGNC:31309]	2.148	0.000406275	0.0021824
ENSBTAG00000038335	NA	immunoglobulin (CD79A) binding protein 1-like [Source:NCBI gene;Acc:534155]	2.147	0.001312	0.00551282
ENSBTAG00000010518	MTREX	Mtr4 exosome RNA helicase [Source:VGNC Symbol;Acc:VGNC:34649]	2.146	0.000324615	0.00183586
ENSBTAG00000004745	NAA15	N(alpha)-acetyltransferase 15, NatA auxiliary subunit [Source:VGNC Symbol;Acc:VGNC:53913]	2.145	2.20254e-06	3.93997e-05
ENSBTAG00000014249	IVNS1ABP	influenza virus NS1A binding protein [Source:NCBI gene;Acc:514940]	2.144	6.94564e-06	9.50298e-05
ENSBTAG00000008292	SNRPD1	small nuclear ribonucleoprotein D1 polypeptide [Source:NCBI gene;Acc:508788]	2.142	6.18025e-06	8.77056e-05
ENSBTAG00000009091	RNASEL	ribonuclease L [Source:VGNC Symbol;Acc:VGNC:34003]	2.142	0.011779	0.0322239
ENSBTAG00000039962	DCTPP1	dCTP pyrophosphatase 1 [Source:VGNC Symbol;Acc:VGNC:27934]	2.141	0.000360572	0.00198908
ENSBTAG00000020444	MAST2	microtubule associated serine/threonine kinase 2 [Source:VGNC Symbol;Acc:VGNC:31258]	2.141	0.00165974	0.00664315
ENSBTAG00000008410	OVOL2	ovo like zinc finger 2 [Source:VGNC Symbol;Acc:VGNC:32506]	2.138	0.00192309	0.00741533
ENSBTAG00000017580	RFX5	regulatory factor X5 [Source:VGNC Symbol;Acc:VGNC:33897]	2.137	0.00724167	0.0217312
ENSBTAG00000017118	FAM8A1	family with sequence similarity 8 member A1 [Source:VGNC Symbol;Acc:VGNC:28844]	2.137	0.013846	0.0366191
ENSBTAG00000002224	UHRF1	ubiquitin like with PHD and ring finger domains 1 [Source:VGNC Symbol;Acc:VGNC:36654]	2.134	0.000108171	0.000783125
ENSBTAG00000004781	POLR3B	RNA polymerase III subunit B [Source:VGNC Symbol;Acc:VGNC:33146]	2.134	0.000165676	0.00109216
ENSBTAG00000000133	CD68	CD68 molecule [Source:VGNC Symbol;Acc:VGNC:27042]	2.134	0.012464	0.033739
ENSBTAG00000040334	MEX3D	mex-3 RNA binding family member D [Source:NCBI gene;Acc:538945]	2.133	0.00165315	0.00662397
ENSBTAG00000002829	TCP1	t-complex 1 [Source:VGNC Symbol;Acc:VGNC:35701]	2.132	3.36763e-05	0.000325429
ENSBTAG00000000320	UBAP1	ubiquitin associated protein 1 [Source:VGNC Symbol;Acc:VGNC:36571]	2.13	2.87282e-07	8.29218e-06
ENSBTAG00000002504	IREB2	iron responsive element binding protein 2 [Source:VGNC Symbol;Acc:VGNC:30269]	2.13	0.00104396	0.00460166
ENSBTAG00000027337	CTSA	cathepsin A [Source:VGNC Symbol;Acc:VGNC:27812]	2.13	0.00538742	0.0170714
ENSBTAG00000019743	CHTF18	chromosome transmission fidelity factor 18 [Source:VGNC Symbol;Acc:VGNC:27352]	2.13	0.00603873	0.0187365
ENSBTAG00000018810	THBS2	thrombospondin 2 [Source:VGNC Symbol;Acc:VGNC:35829]	2.13	0.0134268	0.0357493
ENSBTAG00000019181	BAIAP2L1	BAR/IMD domain containing adaptor protein 2 like 1 [Source:VGNC Symbol;Acc:VGNC:26413]	2.129	5.55557e-06	8.07054e-05
ENSBTAG00000015032	CD14	CD14 molecule [Source:VGNC Symbol;Acc:VGNC:27003]	2.129	0.00341408	0.0118204
ENSBTAG00000012194	DENND2C	DENN domain containing 2C [Source:VGNC Symbol;Acc:VGNC:27996]	2.129	0.00641264	0.0196812
ENSBTAG00000018227	SLC4A7	solute carrier family 4 member 7 [Source:VGNC Symbol;Acc:VGNC:34896]	2.127	1.38867e-05	0.000162484
ENSBTAG00000003644	HSPBP1	HSPA (Hsp70) binding protein 1 [Source:NCBI gene;Acc:512757]	2.127	0.00903515	0.026052
ENSBTAG00000010451	PA2G4	proliferation-associated 2G4 [Source:VGNC Symbol;Acc:VGNC:82306]	2.126	3.54239e-06	5.66731e-05
ENSBTAG00000008692	UQCR11	ubiquinol-cytochrome c reductase, complex III subunit XI [Source:NCBI gene;Acc:281570]	2.122	3.58057e-07	9.9206e-06
ENSBTAG00000000042	PYCR1	pyrroline-5-carboxylate reductase 1 [Source:VGNC Symbol;Acc:VGNC:33586]	2.122	0.000165586	0.00109216
ENSBTAG00000014380	MCM2	minichromosome maintenance complex component 2 [Source:VGNC Symbol;Acc:VGNC:31308]	2.121	0.000398048	0.00214932
ENSBTAG00000004280	SRPX	sushi repeat containing protein X-linked [Source:VGNC Symbol;Acc:VGNC:50570]	2.121	0.00227609	0.00849498
ENSBTAG00000009436	TMEM79	transmembrane protein 79 [Source:VGNC Symbol;Acc:VGNC:36112]	2.12	1.15016e-06	2.4219e-05
ENSBTAG00000003410	EFL1	elongation factor like GTPase 1 [Source:VGNC Symbol;Acc:VGNC:28354]	2.119	0.0013485	0.00563616
ENSBTAG00000031287	TMEM158	transmembrane protein 158 [Source:NCBI gene;Acc:788085]	2.118	0.000441948	0.00234328
ENSBTAG00000024449	CENPF	centromere protein F [Source:VGNC Symbol;Acc:VGNC:27176]	2.118	0.000736208	0.00349154
ENSBTAG00000015113	CITED4	Cbp/p300 interacting transactivator with Glu/Asp rich carboxy-terminal domain 4 [Source:VGNC Symbol;Acc:VGNC:27378]	2.118	0.00592979	0.0184399
ENSBTAG00000012849	COL4A1	collagen type IV alpha 1 chain [Source:VGNC Symbol;Acc:VGNC:50081]	2.115	0.000398537	0.00215013
ENSBTAG00000006414	NUTF2	nuclear transport factor 2 [Source:VGNC Symbol;Acc:VGNC:32371]	2.111	6.07295e-07	1.48835e-05
ENSBTAG00000009838	RRP15	ribosomal RNA processing 15 homolog [Source:NCBI gene;Acc:505387]	2.109	0.000743524	0.00352321
ENSBTAG00000008997	ENG	endoglin [Source:NCBI gene;Acc:615844]	2.108	0.000119118	0.000844105
ENSBTAG00000050380	KCTD1	potassium channel tetramerization domain containing 1 [Source:NCBI gene;Acc:784587]	2.108	0.000130505	0.000907379
ENSBTAG00000046869	RNH1	ribonuclease/angiogenin inhibitor 1 [Source:NCBI gene;Acc:517087]	2.107	2.03878e-06	3.72773e-05
ENSBTAG00000007102	GTSE1	G2 and S-phase expressed 1 [Source:VGNC Symbol;Acc:VGNC:29711]	2.104	0.0128207	0.0344934
ENSBTAG00000013830	LEO1	LEO1 homolog, Paf1/RNA polymerase II complex component [Source:VGNC Symbol;Acc:VGNC:30841]	2.103	0.000544384	0.00274854
ENSBTAG00000008423	TIMM22	translocase of inner mitochondrial membrane 22 [Source:VGNC Symbol;Acc:VGNC:49575]	2.103	0.000825636	0.00381581
ENSBTAG00000015519	GFM2	G elongation factor mitochondrial 2 [Source:VGNC Symbol;Acc:VGNC:29328]	2.102	9.873e-05	0.000730563
ENSBTAG00000019342	OSBPL3	oxysterol binding protein like 3 [Source:VGNC Symbol;Acc:VGNC:32462]	2.102	0.0114322	0.0315013
ENSBTAG00000001697	TRA2B	transformer 2 beta homolog [Source:VGNC Symbol;Acc:VGNC:36268]	2.101	5.96739e-05	0.000499719
ENSBTAG00000000507	NR4A1	nuclear receptor subfamily 4 group A member 1 [Source:VGNC Symbol;Acc:VGNC:32245]	2.1	0.00441821	0.014587
ENSBTAG00000003199	SLC35C1	solute carrier family 35 member C1 [Source:VGNC Symbol;Acc:VGNC:34827]	2.1	0.00897053	0.0258928
ENSBTAG00000008967	RAP1B	RAP1B, member of RAS oncogene family [Source:NCBI gene;Acc:327708]	2.099	2.1789e-05	0.000234089
ENSBTAG00000006491	AGL	amylo-alpha-1, 6-glucosidase, 4-alpha-glucanotransferase [Source:VGNC Symbol;Acc:VGNC:25729]	2.099	0.000654829	0.00315706
ENSBTAG00000005957	CSE1L	chromosome segregation 1 like [Source:VGNC Symbol;Acc:VGNC:27752]	2.098	3.87885e-06	6.09967e-05
ENSBTAG00000018402	TSC22D2	TSC22 domain family member 2 [Source:VGNC Symbol;Acc:VGNC:36409]	2.095	0.00313701	0.0110621
ENSBTAG00000012698	HDAC1	histone deacetylase 1 [Source:VGNC Symbol;Acc:VGNC:49065]	2.094	2.76819e-07	8.03212e-06
ENSBTAG00000033217	TPM3	tropomyosin 3 [Source:VGNC Symbol;Acc:VGNC:36253]	2.093	8.10683e-07	1.85829e-05
ENSBTAG00000004849	IGSF3	immunoglobulin superfamily member 3 [Source:VGNC Symbol;Acc:VGNC:30094]	2.092	1.30412e-06	2.65508e-05
ENSBTAG00000001510	CDK17	cyclin dependent kinase 17 [Source:VGNC Symbol;Acc:VGNC:27120]	2.091	0.000734922	0.00348694
ENSBTAG00000018033	PIP4K2A	phosphatidylinositol-5-phosphate 4-kinase type 2 alpha [Source:VGNC Symbol;Acc:VGNC:32906]	2.091	0.0164401	0.0420037
ENSBTAG00000006140	PEX11A	peroxisomal biogenesis factor 11 alpha [Source:NCBI gene;Acc:515608]	2.09	5.45745e-05	0.000469146
ENSBTAG00000007170	SLC38A7	solute carrier family 38 member 7 [Source:VGNC Symbol;Acc:VGNC:34854]	2.09	0.00119352	0.00512033
ENSBTAG00000017889	CCT5	chaperonin containing TCP1 subunit 5 [Source:VGNC Symbol;Acc:VGNC:26998]	2.088	3.15133e-07	8.88725e-06
ENSBTAG00000035907	DDX3X	DEAD-box helicase 3 X-linked [Source:VGNC Symbol;Acc:VGNC:56526]	2.086	1.71622e-06	3.25993e-05
ENSBTAG00000008883	ZNF207	zinc finger protein 207 [Source:VGNC Symbol;Acc:VGNC:37225]	2.085	1.26775e-06	2.59536e-05
ENSBTAG00000016265	DNAJA1	DnaJ heat shock protein family (Hsp40) member A1 [Source:VGNC Symbol;Acc:VGNC:56944]	2.084	2.89198e-05	0.000291971
ENSBTAG00000002970	INTS6	integrator complex subunit 6 [Source:VGNC Symbol;Acc:VGNC:30232]	2.077	0.00177298	0.00696281
ENSBTAG00000010577	PAICS	phosphoribosylaminoimidazole carboxylase, phosphoribosylaminoimidazole succinocarboxamide synthetase [Source:NCBI gene;Acc:404170]	2.076	9.88878e-06	0.000124511
ENSBTAG00000006049	BZW1	basic leucine zipper and W2 domains 1 [Source:VGNC Symbol;Acc:VGNC:26612]	2.072	1.37986e-06	2.74478e-05
ENSBTAG00000014588	RSL1D1	ribosomal L1 domain containing 1 [Source:VGNC Symbol;Acc:VGNC:34180]	2.069	3.77321e-05	0.000357743
ENSBTAG00000013138	TDP1	tyrosyl-DNA phosphodiesterase 1 [Source:VGNC Symbol;Acc:VGNC:35713]	2.069	0.0160582	0.0411983
ENSBTAG00000018522	OAZ1	ornithine decarboxylase antizyme 1 [Source:VGNC Symbol;Acc:VGNC:55296]	2.066	0.000234877	0.00142983
ENSBTAG00000051079	TMSB4	Bos taurus thymosin beta 4, X-linked (TMSB4), mRNA. [Source:RefSeq mRNA;Acc:NM_001113231]	2.062	0.000110734	0.000799032
ENSBTAG00000054868	LAGE3	L antigen family member 3 [Source:NCBI gene;Acc:782436]	2.062	0.000308839	0.00176628
ENSBTAG00000000607	ABCF2	ATP binding cassette subfamily F member 2 [Source:VGNC Symbol;Acc:VGNC:25481]	2.062	0.000316752	0.00179915
ENSBTAG00000000717	PLPP2	phospholipid phosphatase 2 [Source:VGNC Symbol;Acc:VGNC:33045]	2.06	6.27636e-06	8.85015e-05
ENSBTAG00000015511	FADS3	fatty acid desaturase 3 [Source:VGNC Symbol;Acc:VGNC:28703]	2.059	0.000124685	0.000876692
ENSBTAG00000053753	NA	NA	2.059	0.00235293	0.00871945
ENSBTAG00000004532	FGFR1OP2	FGFR1 oncogene partner 2 [Source:VGNC Symbol;Acc:VGNC:28986]	2.058	0.0169244	0.0429323
ENSBTAG00000019680	ZYG11B	zyg-11 family member B, cell cycle regulator [Source:VGNC Symbol;Acc:VGNC:37394]	2.057	0.00329262	0.011508
ENSBTAG00000003397	CTBP2	C-terminal binding protein 2 [Source:VGNC Symbol;Acc:VGNC:55942]	2.055	4.99642e-07	1.29357e-05
ENSBTAG00000019153	JMJD6	jumonji domain containing 6, arginine demethylase and lysine hydroxylase [Source:VGNC Symbol;Acc:VGNC:30377]	2.055	3.86585e-05	0.000364962
ENSBTAG00000046846	FAM32A	family with sequence similarity 32 member A [Source:NCBI gene;Acc:508634]	2.054	1.84871e-05	0.000205816
ENSBTAG00000001637	FUNDC1	FUN14 domain containing 1 [Source:VGNC Symbol;Acc:VGNC:29143]	2.05	1.43649e-05	0.000167692
ENSBTAG00000005379	SLC41A1	solute carrier family 41 member 1 [Source:VGNC Symbol;Acc:VGNC:34873]	2.05	0.00125116	0.00531982
ENSBTAG00000020459	TIMELESS	timeless circadian regulator [Source:VGNC Symbol;Acc:VGNC:35869]	2.049	0.000878066	0.00398319
ENSBTAG00000007430	MYBBP1A	MYB binding protein 1a [Source:VGNC Symbol;Acc:VGNC:31777]	2.046	0.00309205	0.0109244
ENSBTAG00000010402	MYH9	myosin heavy chain 9 [Source:VGNC Symbol;Acc:VGNC:31798]	2.045	1.90092e-06	3.53782e-05
ENSBTAG00000005694	TMED10	transmembrane p24 trafficking protein 10 [Source:VGNC Symbol;Acc:VGNC:35935]	2.045	6.94022e-06	9.50298e-05
ENSBTAG00000012745	PPAN	peter pan homolog (Drosophila) [Source:NCBI gene;Acc:522370]	2.044	0.0172723	0.043593
ENSBTAG00000011494	PYGL	glycogen phosphorylase L [Source:VGNC Symbol;Acc:VGNC:33588]	2.043	0.000247136	0.00148564
ENSBTAG00000035556	CDV3	CDV3 homolog [Source:NCBI gene;Acc:504871]	2.042	1.75737e-07	5.71404e-06
ENSBTAG00000010937	APOO	apolipoprotein O [Source:VGNC Symbol;Acc:VGNC:26035]	2.042	0.000579822	0.00287828
ENSBTAG00000018022	SPINDOC	spindlin interactor and repressor of chromatin binding [Source:VGNC Symbol;Acc:VGNC:50753]	2.041	0.0167132	0.0425284
ENSBTAG00000003791	LPAR3	lysophosphatidic acid receptor 3 [Source:VGNC Symbol;Acc:VGNC:30957]	2.039	0.000195431	0.00124452
ENSBTAG00000007387	ENY2	ENY2 transcription and export complex 2 subunit [Source:VGNC Symbol;Acc:VGNC:28514]	2.037	1.16931e-06	2.42984e-05
ENSBTAG00000037703	MICALL1	MICAL like 1 [Source:VGNC Symbol;Acc:VGNC:52803]	2.033	5.20221e-07	1.33435e-05
ENSBTAG00000032433	DENR	density regulated re-initiation and release factor [Source:NCBI gene;Acc:614238]	2.032	7.23499e-06	9.76542e-05
ENSBTAG00000025632	NOP10	NOP10 ribonucleoprotein [Source:VGNC Symbol;Acc:VGNC:32164]	2.03	2.92307e-06	4.85933e-05
ENSBTAG00000015979	SEZ6	seizure related 6 homolog [Source:VGNC Symbol;Acc:VGNC:34502]	2.029	0.000107802	0.000781611
ENSBTAG00000021580	HNRNPA3	heterogeneous nuclear ribonucleoprotein A3 [Source:VGNC Symbol;Acc:VGNC:50100]	2.029	0.00327189	0.0114573
ENSBTAG00000037457	MBD2	methyl-CpG binding domain protein 2 [Source:VGNC Symbol;Acc:VGNC:56368]	2.024	7.26176e-07	1.71536e-05
ENSBTAG00000012342	LIMA1	LIM domain and actin binding 1 [Source:VGNC Symbol;Acc:VGNC:30886]	2.022	8.18289e-07	1.86905e-05
ENSBTAG00000002849	IRF6	interferon regulatory factor 6 [Source:VGNC Symbol;Acc:VGNC:30277]	2.022	0.000826633	0.00381882
ENSBTAG00000024781	MRPL17	mitochondrial ribosomal protein L17 [Source:NCBI gene;Acc:506988]	2.021	4.44593e-05	0.000402537
ENSBTAG00000016271	SNRPF	small nuclear ribonucleoprotein polypeptide F [Source:VGNC Symbol;Acc:VGNC:35081]	2.019	5.07452e-05	0.000443119
ENSBTAG00000000782	KDR	kinase insert domain receptor [Source:VGNC Symbol;Acc:VGNC:30535]	2.019	0.00410548	0.0138193
ENSBTAG00000000375	SSRP1	structure specific recognition protein 1 [Source:VGNC Symbol;Acc:VGNC:35323]	2.018	1.07414e-05	0.000132372
ENSBTAG00000006227	IDH3A	isocitrate dehydrogenase (NAD(+)) 3 catalytic subunit alpha [Source:VGNC Symbol;Acc:VGNC:53942]	2.018	2.07571e-05	0.000226079
ENSBTAG00000007895	SLC20A1	solute carrier family 20 member 1 [Source:VGNC Symbol;Acc:VGNC:34717]	2.018	0.00244874	0.00899362
ENSBTAG00000008579	RCC2	regulator of chromosome condensation 2 [Source:VGNC Symbol;Acc:VGNC:33827]	2.017	1.99662e-06	3.67265e-05
ENSBTAG00000014447	RPS6KA1	ribosomal protein S6 kinase A1 [Source:VGNC Symbol;Acc:VGNC:34140]	2.017	0.00532203	0.0169075
ENSBTAG00000008184	CCT6A	chaperonin containing TCP1 subunit 6A [Source:NCBI gene;Acc:521540]	2.016	2.84763e-06	4.78409e-05
ENSBTAG00000008498	ALYREF	Aly/REF export factor [Source:VGNC Symbol;Acc:VGNC:25855]	2.015	1.28728e-05	0.000152529
ENSBTAG00000004484	CEP83	centrosomal protein 83 [Source:VGNC Symbol;Acc:VGNC:27215]	2.014	0.000558231	0.00280002
ENSBTAG00000002075	MME	membrane metalloendopeptidase [Source:VGNC Symbol;Acc:VGNC:31514]	2.011	0.0108647	0.0302162
ENSBTAG00000007964	ARPC4	actin related protein 2/3 complex subunit 4 [Source:NCBI gene;Acc:539459]	2.009	6.2591e-06	8.83819e-05
ENSBTAG00000015147	S100A10	S100 calcium binding protein A10 [Source:VGNC Symbol;Acc:VGNC:34237]	2.006	0.000522448	0.00267145
ENSBTAG00000017451	TSPAN17	tetraspanin 17 [Source:VGNC Symbol;Acc:VGNC:36432]	2.006	0.00116496	0.00502606
ENSBTAG00000009292	TMEM100	transmembrane protein 100 [Source:VGNC Symbol;Acc:VGNC:35941]	2.004	0.00907101	0.026135
ENSBTAG00000004906	CCNE2	cyclin E2 [Source:VGNC Symbol;Acc:VGNC:26967]	2.002	0.00437861	0.0144927
ENSBTAG00000021254	CENPI	centromere protein I [Source:VGNC Symbol;Acc:VGNC:27178]	2.002	0.00606246	0.0187792
ENSBTAG00000010235	NOP9	NOP9 nucleolar protein [Source:VGNC Symbol;Acc:VGNC:32171]	2	4.12257e-05	0.000381381

## Sheet: DOWN_M1
Ensembl ID	symbol	description	FC	PValue	PAdj
ENSBTAG00000040070	SCGB1D	secretoglobin, family 1D, member 2 [Source:NCBI gene;Acc:338419]	0	1.0402e-05	0.000129396
ENSBTAG00000008343	NA	uncharacterized LOC524771 [Source:NCBI gene;Acc:524771]	0.001	9.99864e-11	2.77572e-08
ENSBTAG00000046084	MGC151921	odorant-binding protein-like [Source:NCBI gene;Acc:517854]	0.001	1.28927e-10	3.20447e-08
ENSBTAG00000054516	NA	steroid 17-alpha-hydroxylase/17,20 lyase [Source:NCBI gene;Acc:112444495]	0.001	6.77209e-10	1.05444e-07
ENSBTAG00000054258	NA	NA	0.001	7.22556e-10	1.07944e-07
ENSBTAG00000018610	KRTAP12-2	keratin associated protein 12-2 [Source:NCBI gene;Acc:783717]	0.001	1.39571e-09	1.65909e-07
ENSBTAG00000050494	NA	prolactin-inducible protein homolog [Source:NCBI gene;Acc:104972276]	0.001	1.66228e-07	5.43682e-06
ENSBTAG00000026880	KRT89	keratin 89 [Source:VGNC Symbol;Acc:VGNC:50412]	0.001	2.67567e-07	7.93018e-06
ENSBTAG00000047990	NA	major allergen Equ c 1-like [Source:NCBI gene;Acc:783399]	0.001	3.99565e-07	1.07736e-05
ENSBTAG00000003871	CYP2B6	cytochrome P450 subfamily 2B [Source:NCBI gene;Acc:504769]	0.001	1.44807e-06	2.85355e-05
ENSBTAG00000016820	BDA20	major allergen BDA20 [Source:NCBI gene;Acc:286791]	0.001	2.3032e-05	0.000243382
ENSBTAG00000051641	MUCL1	mucin-like 1 [Source:NCBI gene;Acc:104972380]	0.001	6.4866e-05	0.000535945
ENSBTAG00000052946	NA	major allergen I polypeptide chain 1-like [Source:NCBI gene;Acc:104970193]	0.001	9.47653e-05	0.00071074
ENSBTAG00000049253	SEC14L6	SEC14 like lipid binding 6 [Source:NCBI gene;Acc:619125]	0.002	3.0818e-13	8.51732e-10
ENSBTAG00000046138	C3H1orf68	chromosome 3 C1orf68 homolog [Source:VGNC Symbol;Acc:VGNC:52716]	0.002	1.37771e-09	1.6555e-07
ENSBTAG00000038421	NPY5R	neuropeptide Y receptor Y5 [Source:VGNC Symbol;Acc:VGNC:32224]	0.002	1.79723e-09	1.96717e-07
ENSBTAG00000020512	GJB1	gap junction protein beta 1 [Source:VGNC Symbol;Acc:VGNC:29376]	0.002	2.61065e-09	2.57686e-07
ENSBTAG00000048997	NA	NA	0.002	2.27583e-08	1.24551e-06
ENSBTAG00000016834	LHFPL5	LHFPL tetraspan subfamily member 5 [Source:VGNC Symbol;Acc:VGNC:30868]	0.002	1.17534e-07	4.16453e-06
ENSBTAG00000016384	KRT32	keratin 32 [Source:VGNC Symbol;Acc:VGNC:30728]	0.002	1.24042e-07	4.32581e-06
ENSBTAG00000050955	NA	NA	0.002	6.0208e-07	1.48241e-05
ENSBTAG00000022571	AKR1C3	aldo-keto reductase family 1, member C3 (3-alpha hydroxysteroid dehydrogenase, type II) [Source:NCBI gene;Acc:617917]	0.002	1.85456e-05	0.00020626
ENSBTAG00000050662	NA	keratin-associated protein 21-1-like [Source:NCBI gene;Acc:112446888]	0.002	0.000252465	0.00151192
ENSBTAG00000045737	NA	androgen binding protein beta-like [Source:NCBI gene;Acc:785756]	0.002	0.00128363	0.00542014
ENSBTAG00000013675	IL37	interleukin 37 [Source:VGNC Symbol;Acc:VGNC:30160]	0.003	3.73514e-11	1.57818e-08
ENSBTAG00000013698	TTC25	tetratricopeptide repeat domain 25 [Source:VGNC Symbol;Acc:VGNC:36464]	0.003	2.33891e-08	1.26748e-06
ENSBTAG00000013378	NA	arylacetamide deacetylase-like 2 [Source:NCBI gene;Acc:528748]	0.003	4.51291e-08	2.15044e-06
ENSBTAG00000031188	ADIG	adipogenin [Source:VGNC Symbol;Acc:VGNC:25676]	0.003	5.53404e-08	2.47687e-06
ENSBTAG00000030847	GLYATL2	glycine-N-acyltransferase like 2 [Source:VGNC Symbol;Acc:VGNC:29427]	0.003	7.44487e-08	3.0941e-06
ENSBTAG00000054069	CRNN	cornulin [Source:NCBI gene;Acc:100141268]	0.003	9.70446e-08	3.66153e-06
ENSBTAG00000040413	CES3	carboxylesterase 3 [Source:VGNC Symbol;Acc:VGNC:27230]	0.003	3.44844e-07	9.62691e-06
ENSBTAG00000054333	NA	NA	0.003	1.09246e-06	2.327e-05
ENSBTAG00000006769	HSD3B1	hydroxy-delta-5-steroid dehydrogenase, 3 beta- and steroid delta-isomerase 1 [Source:NCBI gene;Acc:281824]	0.003	1.38046e-06	2.74478e-05
ENSBTAG00000031679	HSD17B13	hydroxysteroid 17-beta dehydrogenase 13 [Source:VGNC Symbol;Acc:VGNC:29971]	0.003	1.81483e-05	0.000203272
ENSBTAG00000002581	BOLA-DYA	major histocompatibility complex, class II, DY alpha [Source:NCBI gene;Acc:282497]	0.003	4.04249e-05	0.000376176
ENSBTAG00000052160	KRTAP9-1	keratin associated protein 9-1 [Source:NCBI gene;Acc:788138]	0.003	0.000107729	0.000781611
ENSBTAG00000012458	PSAPL1	prosaposin like 1 [Source:VGNC Symbol;Acc:VGNC:53773]	0.004	7.9569e-14	4.39818e-10
ENSBTAG00000006231	ACSBG1	acyl-CoA synthetase bubblegum family member 1 [Source:VGNC Symbol;Acc:VGNC:25560]	0.004	5.12036e-14	4.39818e-10
ENSBTAG00000054784	NA	NA	0.004	1.41483e-10	3.40021e-08
ENSBTAG00000006191	SERPINA12	serpin peptidase inhibitor, clade A (alpha-1 antiproteinase, antitrypsin), member 12 [Source:NCBI gene;Acc:777604]	0.004	2.87631e-10	5.5002e-08
ENSBTAG00000017443	NA	NA	0.004	5.76034e-10	9.64858e-08
ENSBTAG00000037638	KRT73	keratin 73 [Source:VGNC Symbol;Acc:VGNC:30737]	0.004	1.0811e-09	1.40607e-07
ENSBTAG00000018012	IL1F10	interleukin 1 family member 10 [Source:VGNC Symbol;Acc:VGNC:52788]	0.004	1.26557e-09	1.53746e-07
ENSBTAG00000040291	KRTAP10-8	keratin associated protein 10-8 [Source:NCBI gene;Acc:783679]	0.004	7.6576e-09	5.53299e-07
ENSBTAG00000037483	MOGAT2	monoacylglycerol O-acyltransferase 2 [Source:NCBI gene;Acc:614494]	0.004	1.56983e-08	9.74969e-07
ENSBTAG00000015373	AADACL3	arylacetamide deacetylase like 3 [Source:VGNC Symbol;Acc:VGNC:25439]	0.004	9.15455e-08	3.51401e-06
ENSBTAG00000012491	NA	allergen Bos d 2 [Source:NCBI gene;Acc:100300091]	0.004	1.51825e-07	5.08331e-06
ENSBTAG00000020789	STS	steroid sulfatase [Source:VGNC Symbol;Acc:VGNC:49976]	0.004	1.4471e-06	2.85355e-05
ENSBTAG00000016165	KRT7	keratin 7 [Source:VGNC Symbol;Acc:VGNC:30734]	0.004	2.66809e-06	4.55294e-05
ENSBTAG00000030519	NA	keratin, type I cuticular Ha3-I-like [Source:NCBI gene;Acc:618455]	0.004	1.13624e-05	0.000138644
ENSBTAG00000011062	TDO2	tryptophan 2,3-dioxygenase [Source:VGNC Symbol;Acc:VGNC:35712]	0.004	0.000148569	0.00100763
ENSBTAG00000049405	NA	NA	0.004	0.00506721	0.0162701
ENSBTAG00000030546	KRT26	keratin 26 [Source:VGNC Symbol;Acc:VGNC:30725]	0.005	7.19647e-12	5.73227e-09
ENSBTAG00000014288	GPRC5D	G protein-coupled receptor class C group 5 member D [Source:VGNC Symbol;Acc:VGNC:29608]	0.005	1.34659e-11	7.835e-09
ENSBTAG00000007904	KRT72	keratin 72 [Source:VGNC Symbol;Acc:VGNC:30736]	0.005	1.58942e-11	8.7855e-09
ENSBTAG00000020597	FMO3	flavin containing dimethylaniline monoxygenase 3 [Source:VGNC Symbol;Acc:VGNC:29051]	0.005	2.62952e-11	1.32133e-08
ENSBTAG00000004594	MMP7	matrix metallopeptidase 7 [Source:VGNC Symbol;Acc:VGNC:31529]	0.005	5.96612e-09	4.56566e-07
ENSBTAG00000015854	TCHHL1	trichohyalin like 1 [Source:VGNC Symbol;Acc:VGNC:35696]	0.005	1.72805e-08	1.0489e-06
ENSBTAG00000007145	KRT82	keratin 82 [Source:VGNC Symbol;Acc:VGNC:30743]	0.005	7.07961e-07	1.67951e-05
ENSBTAG00000015700	ELOVL3	ELOVL fatty acid elongase 3 [Source:VGNC Symbol;Acc:VGNC:28449]	0.005	1.11557e-06	2.36257e-05
ENSBTAG00000001392	RDH16	retinol dehydrogenase 16 (all-trans) [Source:NCBI gene;Acc:519940]	0.005	2.16824e-06	3.89755e-05
ENSBTAG00000053103	NA	trichohyalin [Source:NCBI gene;Acc:613296]	0.005	2.46014e-06	4.29649e-05
ENSBTAG00000000619	KRT74	keratin 74 [Source:VGNC Symbol;Acc:VGNC:30738]	0.005	3.20762e-06	5.2456e-05
ENSBTAG00000030548	KRT27	keratin 27 [Source:VGNC Symbol;Acc:VGNC:30726]	0.005	6.52328e-06	9.12196e-05
ENSBTAG00000040321	SDR16C6	short chain dehydrogenase/reductase family 16C, member 6 [Source:NCBI gene;Acc:525500]	0.005	1.86079e-05	0.000206745
ENSBTAG00000015940	SCGB2A2	secretoglobin, family 2A, member 2 [Source:NCBI gene;Acc:786072]	0.005	1.97798e-05	0.000217146
ENSBTAG00000004119	NEUROD2	neuronal differentiation 2 [Source:VGNC Symbol;Acc:VGNC:32018]	0.005	4.18381e-05	0.00038505
ENSBTAG00000018481	NA	major allergen Equ c 1 [Source:NCBI gene;Acc:513329]	0.005	0.000151078	0.00102026
ENSBTAG00000015924	CALB1	calbindin 1 [Source:VGNC Symbol;Acc:VGNC:26700]	0.005	0.000193183	0.00123305
ENSBTAG00000033535	CALHM4	calcium homeostasis modulator family member 4 [Source:VGNC Symbol;Acc:VGNC:26710]	0.006	2.68055e-09	2.62244e-07
ENSBTAG00000004905	KRT19	keratin 19 [Source:VGNC Symbol;Acc:VGNC:30720]	0.006	3.5953e-09	3.20532e-07
ENSBTAG00000046768	IGFBP1	insulin like growth factor binding protein 1 [Source:VGNC Symbol;Acc:VGNC:30083]	0.006	8.23335e-09	5.79743e-07
ENSBTAG00000014335	NA	steroid 17-alpha-hydroxylase/17,20 lyase [Source:NCBI gene;Acc:112441470]	0.006	4.95622e-08	2.30214e-06
ENSBTAG00000040038	NA	serine protease 52-like [Source:NCBI gene;Acc:112447768]	0.006	4.83369e-06	7.23091e-05
ENSBTAG00000037560	KRT34	keratin 34 [Source:VGNC Symbol;Acc:VGNC:50404]	0.006	2.09057e-05	0.000227167
ENSBTAG00000000516	OTOR	otoraplin [Source:VGNC Symbol;Acc:VGNC:50240]	0.006	2.50418e-05	0.00026043
ENSBTAG00000030542	KRT25	keratin 25 [Source:VGNC Symbol;Acc:VGNC:30724]	0.006	4.92811e-05	0.000435494
ENSBTAG00000037553	KRT33A	keratin 33A [Source:NCBI gene;Acc:539597]	0.006	5.25081e-05	0.000456709
ENSBTAG00000054927	KRTAP3-3	keratin associated protein 3-3 [Source:NCBI gene;Acc:768045]	0.006	7.98944e-05	0.000621557
ENSBTAG00000052919	KRTAP3-1	keratin associated protein 3-1 [Source:NCBI gene;Acc:768046]	0.006	0.000518456	0.00265964
ENSBTAG00000007798	DGAT2L6	diacylglycerol O-acyltransferase 2 like 6 [Source:VGNC Symbol;Acc:VGNC:28022]	0.007	9.16416e-11	2.77572e-08
ENSBTAG00000033470	SPINK6	serine peptidase inhibitor, Kazal type 6 [Source:NCBI gene;Acc:100335759]	0.007	9.58107e-10	1.30764e-07
ENSBTAG00000009515	CA6	carbonic anhydrase 6 [Source:VGNC Symbol;Acc:VGNC:26656]	0.007	6.19338e-09	4.64367e-07
ENSBTAG00000032481	DAPL1	death associated protein like 1 [Source:VGNC Symbol;Acc:VGNC:27879]	0.007	3.32999e-08	1.67332e-06
ENSBTAG00000050666	NA	NA	0.007	3.84249e-08	1.88795e-06
ENSBTAG00000006934	CYP11A1	cytochrome P450, family 11, subfamily A, polypeptide 1 [Source:NCBI gene;Acc:338048]	0.007	1.42996e-07	4.84472e-06
ENSBTAG00000039718	FABP9	fatty acid binding protein 9 [Source:VGNC Symbol;Acc:VGNC:53862]	0.007	1.03431e-06	2.24551e-05
ENSBTAG00000020809	SLC36A2	solute carrier family 36 member 2 [Source:VGNC Symbol;Acc:VGNC:34839]	0.007	2.90831e-06	4.84938e-05
ENSBTAG00000019349	SLC6A4	solute carrier family 6 member 4 [Source:VGNC Symbol;Acc:VGNC:49971]	0.007	7.41012e-06	9.92876e-05
ENSBTAG00000052340	NA	keratin-associated protein 6-2-like [Source:NCBI gene;Acc:112446980]	0.007	1.08787e-05	0.000133479
ENSBTAG00000038759	NA	keratin associated protein-like [Source:NCBI gene;Acc:787225]	0.007	0.000144314	0.000983592
ENSBTAG00000030559	KRTAP1-1	keratin associated protein 1-1 [Source:NCBI gene;Acc:514995]	0.007	0.000166001	0.00109365
ENSBTAG00000013720	KRT86	keratin 86 [Source:NCBI gene;Acc:535232]	0.007	0.000390822	0.00211791
ENSBTAG00000038325	CES4A	carboxylesterase 4A [Source:VGNC Symbol;Acc:VGNC:27231]	0.008	6.44783e-13	1.42561e-09
ENSBTAG00000002974	FMO2	flavin containing dimethylaniline monoxygenase 2 [Source:VGNC Symbol;Acc:VGNC:29050]	0.008	1.14349e-07	4.14467e-06
ENSBTAG00000026578	NA	protein LEG1 homolog [Source:NCBI gene;Acc:101907989]	0.008	1.15396e-07	4.15237e-06
ENSBTAG00000038386	KRTAP4-7	keratin associated protein 4-7 [Source:NCBI gene;Acc:618486]	0.008	2.88029e-05	0.000291057
ENSBTAG00000006739	KRT81	keratin 81 [Source:NCBI gene;Acc:540204]	0.008	7.35787e-05	0.000584677
ENSBTAG00000000400	KRT85	keratin 85 [Source:VGNC Symbol;Acc:VGNC:50410]	0.008	8.93063e-05	0.000677916
ENSBTAG00000034869	KRTAP11-1	keratin associated protein 11-1 [Source:VGNC Symbol;Acc:VGNC:30746]	0.008	0.000265924	0.00157292
ENSBTAG00000046075	NA	keratin associated protein-like [Source:NCBI gene;Acc:777598]	0.008	0.000291053	0.0016846
ENSBTAG00000001021	CYP1A1	cytochrome P450, subfamily I (aromatic compound-inducible), polypeptide 1 [Source:NCBI gene;Acc:282870]	0.008	0.0127898	0.0344353
ENSBTAG00000039105	S100A3	S100 calcium binding protein A3 [Source:VGNC Symbol;Acc:VGNC:34243]	0.009	5.14347e-11	2.03075e-08
ENSBTAG00000021033	SGK2	serum/glucocorticoid regulated kinase 2 [Source:VGNC Symbol;Acc:VGNC:34542]	0.009	1.58523e-10	3.57647e-08
ENSBTAG00000037773	SERPINB7	serpin family B member 7 [Source:VGNC Symbol;Acc:VGNC:55079]	0.009	5.75057e-09	4.44563e-07
ENSBTAG00000017408	KRT40	keratin 40 [Source:VGNC Symbol;Acc:VGNC:30733]	0.009	2.30327e-08	1.25432e-06
ENSBTAG00000006807	KRT35	keratin 35 [Source:VGNC Symbol;Acc:VGNC:30729]	0.009	1.72205e-06	3.2654e-05
ENSBTAG00000001706	SLC9A2	solute carrier family 9 member A2 [Source:VGNC Symbol;Acc:VGNC:34939]	0.009	1.17344e-05	0.000142397
ENSBTAG00000022960	HEPHL1	hephaestin like 1 [Source:VGNC Symbol;Acc:VGNC:29813]	0.009	1.84467e-05	0.000205572
ENSBTAG00000051758	NA	aldo-keto reductase family 1, member C1 (dihydrodiol dehydrogenase 1; 20-alpha (3-alpha)-hydroxysteroid dehydrogenase)-like [Source:NCBI gene;Acc:538060]	0.009	5.65162e-05	0.000480605
ENSBTAG00000008238	S100A7	S100 calcium binding protein A7 [Source:NCBI gene;Acc:282344]	0.009	8.79789e-05	0.000671954
ENSBTAG00000013685	KRT31	keratin 31 [Source:NCBI gene;Acc:618453]	0.009	9.12715e-05	0.000689683
ENSBTAG00000016793	SLC35D3	solute carrier family 35 member D3 [Source:VGNC Symbol;Acc:VGNC:34829]	0.01	1.16589e-09	1.48148e-07
ENSBTAG00000053978	NA	keratin-associated protein 10-8-like [Source:NCBI gene;Acc:112448006]	0.01	2.35298e-05	0.000246795
ENSBTAG00000054173	NA	keratin-associated protein 6-2-like [Source:NCBI gene;Acc:112446904]	0.01	0.000154982	0.00104217
ENSBTAG00000009876	C4BPA	complement component 4 binding protein alpha [Source:NCBI gene;Acc:281651]	0.01	0.000292197	0.00168857
ENSBTAG00000018843	SERPINA1	serpin family A member 1 [Source:VGNC Symbol;Acc:VGNC:53953]	0.011	4.76688e-10	8.23405e-08
ENSBTAG00000009733	FBP1	fructose-bisphosphatase 1 [Source:VGNC Symbol;Acc:VGNC:28887]	0.011	8.84836e-10	1.25408e-07
ENSBTAG00000011095	FAR2	fatty acyl-CoA reductase 2 [Source:VGNC Symbol;Acc:VGNC:28864]	0.011	3.22834e-08	1.62965e-06
ENSBTAG00000007104	JPH4	junctophilin 4 [Source:VGNC Symbol;Acc:VGNC:30383]	0.011	1.7659e-05	0.000199611
ENSBTAG00000003529	NA	N-acylsphingosine amidohydrolase 2 [Source:NCBI gene;Acc:100336736]	0.011	1.81962e-05	0.000203603
ENSBTAG00000012676	KRT79	keratin 79 [Source:VGNC Symbol;Acc:VGNC:30741]	0.011	2.28289e-05	0.000241969
ENSBTAG00000046648	CPA4	carboxypeptidase A4-like [Source:NCBI gene;Acc:101903427]	0.011	4.66838e-05	0.000418225
ENSBTAG00000031351	SEC14L4	SEC14 like lipid binding 4 [Source:VGNC Symbol;Acc:VGNC:53919]	0.012	1.21491e-08	7.99452e-07
ENSBTAG00000046547	CIDEA	cell death inducing DFFA like effector a [Source:NCBI gene;Acc:527051]	0.012	1.2321e-06	2.53647e-05
ENSBTAG00000004924	PENK	proenkephalin [Source:VGNC Symbol;Acc:VGNC:32746]	0.012	6.67042e-06	9.24079e-05
ENSBTAG00000015304	ANXA9	annexin A9 [Source:VGNC Symbol;Acc:VGNC:25970]	0.012	2.18375e-05	0.000234155
ENSBTAG00000018657	ATP13A5	ATPase 13A5 [Source:VGNC Symbol;Acc:VGNC:26281]	0.012	5.7968e-05	0.000489188
ENSBTAG00000049093	PHGR1	proline/histidine/glycine-rich 1 [Source:NCBI gene;Acc:787749]	0.012	0.000202309	0.00128021
ENSBTAG00000039357	NA	NA	0.012	0.000318271	0.0018062
ENSBTAG00000052510	CCL26	C-C motif chemokine ligand 26 [Source:NCBI gene;Acc:508387]	0.013	5.16391e-07	1.3276e-05
ENSBTAG00000014466	VTCN1	V-set domain containing T cell activation inhibitor 1 [Source:VGNC Symbol;Acc:VGNC:36848]	0.013	8.11899e-07	1.85829e-05
ENSBTAG00000004903	KRT15	keratin 15 [Source:VGNC Symbol;Acc:VGNC:50396]	0.013	2.38233e-06	4.18706e-05
ENSBTAG00000014232	GAL3ST1	galactose-3-O-sulfotransferase 1 [Source:VGNC Symbol;Acc:VGNC:29213]	0.013	6.82476e-06	9.40745e-05
ENSBTAG00000012222	FA2H	fatty acid 2-hydroxylase [Source:VGNC Symbol;Acc:VGNC:28692]	0.013	1.89089e-05	0.000209038
ENSBTAG00000001845	EPS8L3	EPS8 like 3 [Source:VGNC Symbol;Acc:VGNC:59179]	0.013	0.000149579	0.00101385
ENSBTAG00000016444	RETREG1	reticulophagy regulator 1 [Source:VGNC Symbol;Acc:VGNC:33878]	0.014	4.74171e-10	8.23405e-08
ENSBTAG00000014758	WIF1	WNT inhibitory factor 1 [Source:VGNC Symbol;Acc:VGNC:36938]	0.014	8.01657e-08	3.21098e-06
ENSBTAG00000006991	ADH6	alcohol dehydrogenase 6 (class V) [Source:NCBI gene;Acc:510551]	0.014	5.30294e-05	0.000459796
ENSBTAG00000016145	ADAMTS19	ADAM metallopeptidase with thrombospondin type 1 motif 19 [Source:VGNC Symbol;Acc:VGNC:25623]	0.014	6.4382e-05	0.000532741
ENSBTAG00000001545	SLC34A2	solute carrier family 34 member 2 [Source:VGNC Symbol;Acc:VGNC:34818]	0.014	0.000186131	0.00119841
ENSBTAG00000019416	KCTD4	potassium channel tetramerization domain containing 4 [Source:VGNC Symbol;Acc:VGNC:30512]	0.015	2.91369e-08	1.49818e-06
ENSBTAG00000034402	ACE2	angiotensin I converting enzyme 2 [Source:VGNC Symbol;Acc:VGNC:25535]	0.015	1.33519e-07	4.58402e-06
ENSBTAG00000003568	CLDN10	claudin 10 [Source:VGNC Symbol;Acc:VGNC:27403]	0.015	5.09442e-05	0.000444505
ENSBTAG00000016121	KRT75	keratin 75 [Source:VGNC Symbol;Acc:VGNC:30739]	0.016	4.84575e-12	4.86998e-09
ENSBTAG00000053850	NA	NA	0.016	6.69891e-10	1.05444e-07
ENSBTAG00000053561	LY6G6D	megakaryocyte and platelet inhibitory receptor G6b [Source:NCBI gene;Acc:617577]	0.016	5.33745e-07	1.35645e-05
ENSBTAG00000014847	BBOX1	gamma-butyrobetaine hydroxylase 1 [Source:VGNC Symbol;Acc:VGNC:26432]	0.017	6.56564e-08	2.78587e-06
ENSBTAG00000008160	MBOAT2	membrane bound O-acyltransferase domain containing 2 [Source:VGNC Symbol;Acc:VGNC:31287]	0.017	2.69803e-05	0.000276173
ENSBTAG00000009314	FYB2	FYN binding protein 2 [Source:VGNC Symbol;Acc:VGNC:29161]	0.017	0.000166533	0.00109583
ENSBTAG00000002779	GABRP	gamma-aminobutyric acid type A receptor pi subunit [Source:VGNC Symbol;Acc:VGNC:29201]	0.018	2.76531e-07	8.03212e-06
ENSBTAG00000037856	MGC152281	uncharacterized LOC507942 [Source:NCBI gene;Acc:507942]	0.018	0.000126165	0.000884433
ENSBTAG00000044063	B4GALT6	beta-1,4-galactosyltransferase 6 [Source:VGNC Symbol;Acc:VGNC:26393]	0.019	8.78514e-11	2.77485e-08
ENSBTAG00000030555	KRT28	keratin 28 [Source:VGNC Symbol;Acc:VGNC:30727]	0.019	1.79831e-07	5.77915e-06
ENSBTAG00000045923	BOLA-DYB	major histocompatibility complex, class II, DY beta [Source:NCBI gene;Acc:282498]	0.019	9.13338e-06	0.000117134
ENSBTAG00000008587	GSTT2	glutathione S-transferase theta 2 [Source:NCBI gene;Acc:516190]	0.02	5.4797e-08	2.47475e-06
ENSBTAG00000047808	MOGAT3	2-acylglycerol O-acyltransferase 3 [Source:NCBI gene;Acc:618076]	0.02	1.5447e-06	3.00117e-05
ENSBTAG00000016801	RXRG	retinoid X receptor gamma [Source:VGNC Symbol;Acc:VGNC:34232]	0.02	2.04902e-06	3.73794e-05
ENSBTAG00000049558	CYP17A1	cytochrome P450, family 17, subfamily A, polypeptide 1 [Source:NCBI gene;Acc:281739]	0.02	4.64696e-06	7.02765e-05
ENSBTAG00000040460	KRT23	keratin 23 [Source:VGNC Symbol;Acc:VGNC:30722]	0.021	3.24284e-06	5.27763e-05
ENSBTAG00000015084	MT4	metallothionein 4 [Source:VGNC Symbol;Acc:VGNC:31713]	0.021	6.83506e-06	9.40991e-05
ENSBTAG00000019798	PIGR	polymeric immunoglobulin receptor [Source:VGNC Symbol;Acc:VGNC:32876]	0.021	0.000601691	0.0029576
ENSBTAG00000037858	NA	fatty acid amide hydrolase-like [Source:NCBI gene;Acc:513210]	0.022	3.13959e-06	5.16491e-05
ENSBTAG00000001417	ACSM1	acyl-CoA synthetase medium chain family member 1 [Source:VGNC Symbol;Acc:VGNC:50046]	0.023	6.6708e-09	4.90353e-07
ENSBTAG00000005260	SPP1	secreted phosphoprotein 1 [Source:VGNC Symbol;Acc:VGNC:35232]	0.023	2.05818e-07	6.44567e-06
ENSBTAG00000017268	PROCA1	protein interacting with cyclin A1 [Source:VGNC Symbol;Acc:VGNC:33358]	0.024	3.89202e-09	3.37907e-07
ENSBTAG00000017405	RORC	RAR related orphan receptor C [Source:VGNC Symbol;Acc:VGNC:34090]	0.025	5.43954e-12	5.01118e-09
ENSBTAG00000005810	PDZK1	PDZ domain containing 1 [Source:VGNC Symbol;Acc:VGNC:55652]	0.025	5.49608e-11	2.04496e-08
ENSBTAG00000005719	GJB4	gap junction protein beta 4 [Source:VGNC Symbol;Acc:VGNC:29379]	0.025	2.96852e-05	0.000297496
ENSBTAG00000034645	PON3	paraoxonase 3 [Source:VGNC Symbol;Acc:VGNC:33162]	0.026	8.25814e-11	2.7242e-08
ENSBTAG00000010620	ATP6V1B1	ATPase H+ transporting V1 subunit B1 [Source:VGNC Symbol;Acc:VGNC:26317]	0.026	2.49565e-09	2.48554e-07
ENSBTAG00000009639	SMPD3	sphingomyelin phosphodiesterase 3 [Source:VGNC Symbol;Acc:VGNC:35031]	0.026	4.84596e-08	2.27e-06
ENSBTAG00000000836	KRT8	keratin 8 [Source:VGNC Symbol;Acc:VGNC:50407]	0.026	1.699e-07	5.54056e-06
ENSBTAG00000018530	TUBA8	tubulin alpha 8 [Source:VGNC Symbol;Acc:VGNC:36504]	0.026	6.6392e-07	1.60115e-05
ENSBTAG00000016124	PACSIN1	protein kinase C and casein kinase substrate in neurons 1 [Source:VGNC Symbol;Acc:VGNC:32542]	0.027	7.07381e-10	1.07944e-07
ENSBTAG00000002908	GNG4	G protein subunit gamma 4 [Source:VGNC Symbol;Acc:VGNC:29467]	0.027	1.81855e-07	5.82726e-06
ENSBTAG00000032059	TGM5	transglutaminase 5 [Source:VGNC Symbol;Acc:VGNC:35812]	0.027	2.96729e-05	0.000297496
ENSBTAG00000013452	AQP9	aquaporin 9 [Source:VGNC Symbol;Acc:VGNC:26051]	0.028	2.58569e-07	7.78877e-06
ENSBTAG00000001927	ATP6V1C2	ATPase H+ transporting V1 subunit C2 [Source:VGNC Symbol;Acc:VGNC:26320]	0.029	2.67219e-05	0.000274545
ENSBTAG00000015465	C7H5orf46	chromosome 7 C5orf46 homolog [Source:VGNC Symbol;Acc:VGNC:52735]	0.029	2.77109e-05	0.000282085
ENSBTAG00000001292	LTF	lactotransferrin [Source:VGNC Symbol;Acc:VGNC:31077]	0.029	6.91901e-05	0.000562424
ENSBTAG00000010841	FMO5	flavin containing dimethylaniline monoxygenase 5 [Source:VGNC Symbol;Acc:VGNC:29053]	0.03	9.37696e-10	1.29578e-07
ENSBTAG00000018248	MGLL	monoglyceride lipase [Source:VGNC Symbol;Acc:VGNC:54454]	0.031	1.5492e-13	5.70881e-10
ENSBTAG00000006474	EPCAM	epithelial cell adhesion molecule [Source:VGNC Symbol;Acc:VGNC:28529]	0.031	1.11155e-10	2.92576e-08
ENSBTAG00000002164	AXDND1	axonemal dynein light chain domain containing 1 [Source:VGNC Symbol;Acc:VGNC:26363]	0.031	4.75756e-06	7.15576e-05
ENSBTAG00000015178	ECI2	enoyl-CoA delta isomerase 2 [Source:VGNC Symbol;Acc:VGNC:28310]	0.032	4.66048e-12	4.86998e-09
ENSBTAG00000003089	RHPN2	rhophilin Rho GTPase binding protein 2 [Source:VGNC Symbol;Acc:VGNC:52240]	0.032	2.08941e-07	6.52497e-06
ENSBTAG00000034106	CYP8B1	cytochrome P450, family 8, subfamily B, polypeptide 1 [Source:NCBI gene;Acc:538964]	0.032	1.6913e-06	3.22925e-05
ENSBTAG00000003434	CERS4	ceramide synthase 4 [Source:VGNC Symbol;Acc:VGNC:27226]	0.033	5.17612e-09	4.17679e-07
ENSBTAG00000013819	URAD	ureidoimidazoline (2-oxo-4-hydroxy-4-carboxy-5-) decarboxylase [Source:VGNC Symbol;Acc:VGNC:53845]	0.033	4.47331e-06	6.82433e-05
ENSBTAG00000012043	PADI3	peptidyl arginine deiminase 3 [Source:VGNC Symbol;Acc:VGNC:32547]	0.033	9.25829e-06	0.000118188
ENSBTAG00000013364	LIPM	lipase family member M [Source:VGNC Symbol;Acc:VGNC:30908]	0.033	1.07951e-05	0.0001326
ENSBTAG00000039602	KRTAP13-1	keratin associated protein 13-1 [Source:NCBI gene;Acc:783607]	0.033	4.60145e-05	0.000413449
ENSBTAG00000015125	KLK5	kallikrein related peptidase 5 [Source:VGNC Symbol;Acc:VGNC:30679]	0.033	0.000264964	0.00156892
ENSBTAG00000011533	SLC22A31	solute carrier family 22 member 31 [Source:VGNC Symbol;Acc:VGNC:34728]	0.034	1.08163e-07	3.9594e-06
ENSBTAG00000012460	ELF5	E74 like ETS transcription factor 5 [Source:VGNC Symbol;Acc:VGNC:28430]	0.034	2.75725e-07	8.03212e-06
ENSBTAG00000006273	SULT4A1	sulfotransferase family 4A member 1 [Source:VGNC Symbol;Acc:VGNC:35469]	0.034	7.24346e-06	9.76542e-05
ENSBTAG00000010284	ETNPPL	ethanolamine-phosphate phospho-lyase [Source:VGNC Symbol;Acc:VGNC:53712]	0.034	1.7959e-05	0.000202031
ENSBTAG00000032051	SULT1C4	sulfotransferase family, cytosolic, 1C, member 4 [Source:NCBI gene;Acc:783020]	0.035	1.01497e-08	6.90125e-07
ENSBTAG00000000414	FUT6	fucosyltransferase 6 [Source:NCBI gene;Acc:338077]	0.036	1.20636e-07	4.24724e-06
ENSBTAG00000004982	GPLD1	glycosylphosphatidylinositol specific phospholipase D1 [Source:VGNC Symbol;Acc:VGNC:29536]	0.036	9.55767e-06	0.000121309
ENSBTAG00000021844	COCH	cochlin [Source:VGNC Symbol;Acc:VGNC:27545]	0.036	1.3179e-05	0.00015599
ENSBTAG00000018723	SLC25A34	solute carrier family 25 member 34 [Source:VGNC Symbol;Acc:VGNC:34760]	0.037	1.61608e-09	1.88061e-07
ENSBTAG00000005078	UCHL1	ubiquitin C-terminal hydrolase L1 [Source:VGNC Symbol;Acc:VGNC:36631]	0.037	0.0128547	0.0345639
ENSBTAG00000016276	HAL	histidine ammonia-lyase [Source:VGNC Symbol;Acc:VGNC:29744]	0.038	5.65527e-06	8.16175e-05
ENSBTAG00000030973	TUBA1D	tubulin, alpha 3d [Source:NCBI gene;Acc:535605]	0.039	1.52521e-07	5.08331e-06
ENSBTAG00000006035	PPP1R1B	protein phosphatase 1 regulatory inhibitor subunit 1B [Source:VGNC Symbol;Acc:VGNC:33234]	0.039	2.17516e-06	3.90363e-05
ENSBTAG00000011266	ZBTB16	zinc finger and BTB domain containing 16 [Source:VGNC Symbol;Acc:VGNC:37062]	0.039	0.000909875	0.00410056
ENSBTAG00000015241	EPHX2	epoxide hydrolase 2 [Source:VGNC Symbol;Acc:VGNC:28542]	0.04	3.3318e-05	0.000323297
ENSBTAG00000048718	LOR	loricrin [Source:NCBI gene;Acc:505154]	0.041	1.70387e-06	3.24764e-05
ENSBTAG00000011461	ADORA1	adenosine A1 receptor [Source:VGNC Symbol;Acc:VGNC:25686]	0.041	5.47462e-06	7.98442e-05
ENSBTAG00000039261	KRT2	keratin 2 [Source:VGNC Symbol;Acc:VGNC:30721]	0.041	0.000224338	0.00137781
ENSBTAG00000001333	PPARG	peroxisome proliferator activated receptor gamma [Source:VGNC Symbol;Acc:VGNC:33183]	0.042	8.29067e-08	3.28507e-06
ENSBTAG00000021751	RASEF	RAS and EF-hand domain containing [Source:VGNC Symbol;Acc:VGNC:33742]	0.044	3.06548e-07	8.77951e-06
ENSBTAG00000005106	LGI1	leucine rich glioma inactivated 1 [Source:NCBI gene;Acc:617080]	0.045	4.19031e-05	0.00038507
ENSBTAG00000011917	GPAM	glycerol-3-phosphate acyltransferase, mitochondrial [Source:VGNC Symbol;Acc:VGNC:29510]	0.046	2.4581e-08	1.31914e-06
ENSBTAG00000011666	THRSP	thyroid hormone responsive [Source:VGNC Symbol;Acc:VGNC:35848]	0.046	8.43732e-06	0.000110254
ENSBTAG00000013469	SRCIN1	SRC kinase signaling inhibitor 1 [Source:VGNC Symbol;Acc:VGNC:35270]	0.047	2.51884e-05	0.000261463
ENSBTAG00000032301	SLC26A7	solute carrier family 26 member 7 [Source:VGNC Symbol;Acc:VGNC:34782]	0.048	7.53588e-06	0.000100737
ENSBTAG00000039820	CLDN8	claudin 8 [Source:VGNC Symbol;Acc:VGNC:27419]	0.048	0.00335175	0.0116594
ENSBTAG00000007146	CPVL	carboxypeptidase vitellogenic like [Source:VGNC Symbol;Acc:VGNC:58370]	0.049	1.43328e-05	0.000167494
ENSBTAG00000016704	SLC37A2	solute carrier family 37 member 2 [Source:VGNC Symbol;Acc:VGNC:34843]	0.05	1.36031e-06	2.73423e-05
ENSBTAG00000000582	LY6G6E	lymphocyte antigen 6 complex, locus G6E [Source:NCBI gene;Acc:512743]	0.051	3.99601e-08	1.95468e-06
ENSBTAG00000045235	NA	NA	0.051	0.000160619	0.00106709
ENSBTAG00000034693	SYT1	synaptotagmin 1 [Source:VGNC Symbol;Acc:VGNC:35535]	0.051	0.000208368	0.00130881
ENSBTAG00000039196	NA	C4b-binding protein alpha-like [Source:NCBI gene;Acc:510860]	0.051	0.000587489	0.0029059
ENSBTAG00000047380	CALCB	calcitonin related polypeptide beta [Source:NCBI gene;Acc:514876]	0.052	3.8973e-05	0.000366367
ENSBTAG00000015562	PLBD1	phospholipase B domain containing 1 [Source:VGNC Symbol;Acc:VGNC:32978]	0.053	7.82074e-10	1.13761e-07
ENSBTAG00000001652	SLCO3A1	solute carrier organic anion transporter family member 3A1 [Source:VGNC Symbol;Acc:VGNC:34953]	0.053	4.39454e-07	1.15947e-05
ENSBTAG00000004237	BTC	betacellulin [Source:VGNC Symbol;Acc:VGNC:26593]	0.054	1.25943e-09	1.53746e-07
ENSBTAG00000006567	VIPR1	vasoactive intestinal peptide receptor 1 [Source:VGNC Symbol;Acc:VGNC:36799]	0.054	7.16235e-05	0.000574182
ENSBTAG00000019297	GFRA1	GDNF family receptor alpha 1 [Source:VGNC Symbol;Acc:VGNC:29332]	0.055	3.03651e-07	8.71911e-06
ENSBTAG00000020361	SLC35F3	solute carrier family 35 member F3 [Source:VGNC Symbol;Acc:VGNC:34833]	0.057	9.34105e-08	3.56087e-06
ENSBTAG00000045633	AGTR1	angiotensin II receptor type 1 [Source:VGNC Symbol;Acc:VGNC:25745]	0.058	0.000109354	0.000790655
ENSBTAG00000006784	PLA2G4B	phospholipase A2, group IVB (cytosolic) [Source:NCBI gene;Acc:505485]	0.06	3.35372e-09	3.06408e-07
ENSBTAG00000018214	SHISA2	shisa family member 2 [Source:VGNC Symbol;Acc:VGNC:34598]	0.061	6.5646e-08	2.78587e-06
ENSBTAG00000019916	CLMN	calmin [Source:VGNC Symbol;Acc:VGNC:27452]	0.061	9.39038e-06	0.00011946
ENSBTAG00000018028	TTLL10	tubulin tyrosine ligase like 10 [Source:VGNC Symbol;Acc:VGNC:36490]	0.061	5.60511e-05	0.000477017
ENSBTAG00000014455	PDZD2	PDZ domain containing 2 [Source:VGNC Symbol;Acc:VGNC:32725]	0.061	9.76969e-05	0.000724858
ENSBTAG00000002817	SLC46A1	solute carrier family 46 member 1 [Source:VGNC Symbol;Acc:VGNC:34884]	0.062	2.2551e-09	2.31816e-07
ENSBTAG00000012054	NA	aldehyde dehydrogenase family 3 member B1-like [Source:NCBI gene;Acc:508879]	0.064	0.000472949	0.00248029
ENSBTAG00000052302	NA	NA	0.064	0.000840874	0.00386844
ENSBTAG00000008129	CLSTN3	calsyntenin 3 [Source:VGNC Symbol;Acc:VGNC:27468]	0.065	0.000242703	0.00146377
ENSBTAG00000010551	ATP1A2	ATPase Na+/K+ transporting subunit alpha 2 [Source:VGNC Symbol;Acc:VGNC:53849]	0.066	9.71888e-05	0.000723516
ENSBTAG00000014322	FAM234B	family with sequence similarity 234 member B [Source:VGNC Symbol;Acc:VGNC:28805]	0.067	2.64169e-10	5.34913e-08
ENSBTAG00000014069	PDK4	pyruvate dehydrogenase kinase 4 [Source:VGNC Symbol;Acc:VGNC:32706]	0.067	1.33463e-07	4.58402e-06
ENSBTAG00000001517	KRT18	keratin 18 [Source:VGNC Symbol;Acc:VGNC:30719]	0.067	0.000129566	0.00090255
ENSBTAG00000004440	SLC15A1	solute carrier family 15 member 1 [Source:VGNC Symbol;Acc:VGNC:34679]	0.068	2.06757e-08	1.16025e-06
ENSBTAG00000000477	TLR5	toll like receptor 5 [Source:VGNC Symbol;Acc:VGNC:52835]	0.068	1.15834e-05	0.000140874
ENSBTAG00000008240	GALNT15	polypeptide N-acetylgalactosaminyltransferase 15 [Source:VGNC Symbol;Acc:VGNC:29228]	0.068	3.15183e-05	0.000309719
ENSBTAG00000001474	NRGN	neurogranin [Source:VGNC Symbol;Acc:VGNC:32262]	0.068	4.50252e-05	0.000407086
ENSBTAG00000050633	PLA2G2F	phospholipase A2 group IIF [Source:NCBI gene;Acc:541294]	0.068	0.00149836	0.00612813
ENSBTAG00000012249	PRR15L	proline rich 15 like [Source:VGNC Symbol;Acc:VGNC:33394]	0.07	0.000144753	0.000984866
ENSBTAG00000032106	PLPP4	phospholipid phosphatase 4 [Source:VGNC Symbol;Acc:VGNC:33047]	0.07	0.000233227	0.00142135
ENSBTAG00000035726	NA	NA	0.071	5.04286e-05	0.000441547
ENSBTAG00000015757	PHYHIP	phytanoyl-CoA 2-hydroxylase interacting protein [Source:VGNC Symbol;Acc:VGNC:32850]	0.071	0.000123024	0.000866813
ENSBTAG00000004059	SOAT1	sterol O-acyltransferase 1 [Source:VGNC Symbol;Acc:VGNC:35116]	0.072	7.58251e-08	3.12448e-06
ENSBTAG00000044112	MSRB2	methionine sulfoxide reductase B2 [Source:VGNC Symbol;Acc:VGNC:31706]	0.073	0.000296056	0.00170463
ENSBTAG00000009078	MIA	MIA SH3 domain containing [Source:NCBI gene;Acc:280857]	0.074	5.43881e-05	0.000468588
ENSBTAG00000004863	RIC3	RIC3 acetylcholine receptor chaperone [Source:VGNC Symbol;Acc:VGNC:33960]	0.075	1.38894e-05	0.000162484
ENSBTAG00000012509	DYRK1B	dual specificity tyrosine phosphorylation regulated kinase 1B [Source:VGNC Symbol;Acc:VGNC:28280]	0.075	0.000316865	0.00179915
ENSBTAG00000009964	DNASE1L2	deoxyribonuclease 1 like 2 [Source:VGNC Symbol;Acc:VGNC:28134]	0.076	8.62444e-06	0.000111682
ENSBTAG00000007665	NPR3	natriuretic peptide receptor 3 [Source:NCBI gene;Acc:281358]	0.076	4.10845e-05	0.000381031
ENSBTAG00000050113	NA	NA	0.076	0.000127163	0.000889178
ENSBTAG00000016026	PCOLCE2	procollagen C-endopeptidase enhancer 2 [Source:VGNC Symbol;Acc:VGNC:32643]	0.077	0.000266982	0.00157665
ENSBTAG00000016312	LGALS4	galectin 4 [Source:VGNC Symbol;Acc:VGNC:30854]	0.078	7.50531e-05	0.000592228
ENSBTAG00000038496	CR2	complement C3d receptor 2 [Source:VGNC Symbol;Acc:VGNC:27684]	0.078	0.000385528	0.00209745
ENSBTAG00000015361	CNTFR	ciliary neurotrophic factor receptor [Source:VGNC Symbol;Acc:VGNC:27535]	0.08	1.5497e-05	0.00017883
ENSBTAG00000020342	MYOC	myocilin [Source:VGNC Symbol;Acc:VGNC:31833]	0.08	0.000142068	0.000973084
ENSBTAG00000052488	SPINK9	serine peptidase inhibitor, Kazal type 9 [Source:NCBI gene;Acc:100297800]	0.08	0.00179585	0.00704262
ENSBTAG00000016240	RNF157	ring finger protein 157 [Source:VGNC Symbol;Acc:VGNC:34031]	0.081	9.49261e-09	6.5588e-07
ENSBTAG00000020196	ENPP3	ectonucleotide pyrophosphatase/phosphodiesterase 3 [Source:VGNC Symbol;Acc:VGNC:28506]	0.081	2.21678e-06	3.95266e-05
ENSBTAG00000020658	LNX1	ligand of numb-protein X 1 [Source:VGNC Symbol;Acc:VGNC:50212]	0.081	6.81853e-06	9.40745e-05
ENSBTAG00000017564	CGN	cingulin [Source:VGNC Symbol;Acc:VGNC:27258]	0.081	8.14551e-06	0.000107457
ENSBTAG00000009772	LIX1	limb and CNS expressed 1 [Source:VGNC Symbol;Acc:VGNC:30912]	0.081	7.22736e-05	0.000577301
ENSBTAG00000016305	ATP13A4	ATPase 13A4 [Source:VGNC Symbol;Acc:VGNC:26280]	0.083	0.000370607	0.00202725
ENSBTAG00000011381	SLC30A3	solute carrier family 30 member 3 [Source:VGNC Symbol;Acc:VGNC:34808]	0.084	0.00034545	0.00192391
ENSBTAG00000002125	GNAL	G protein subunit alpha L [Source:VGNC Symbol;Acc:VGNC:29452]	0.085	9.37146e-07	2.09009e-05
ENSBTAG00000012673	CDK18	cyclin dependent kinase 18 [Source:VGNC Symbol;Acc:VGNC:27121]	0.085	1.23066e-05	0.000147559
ENSBTAG00000003946	NECAB3	N-terminal EF-hand calcium binding protein 3 [Source:VGNC Symbol;Acc:VGNC:31979]	0.085	0.000159099	0.00106093
ENSBTAG00000013321	NA	transmembrane protein 45A-like [Source:NCBI gene;Acc:529036]	0.085	0.00333031	0.011614
ENSBTAG00000011534	RAMP1	receptor activity modifying protein 1 [Source:VGNC Symbol;Acc:VGNC:55666]	0.086	5.52506e-08	2.47687e-06
ENSBTAG00000046587	CST6	cystatin E/M [Source:NCBI gene;Acc:503685]	0.086	1.11274e-05	0.000136077
ENSBTAG00000018644	PDZRN3	PDZ domain containing ring finger 3 [Source:VGNC Symbol;Acc:VGNC:32731]	0.088	8.60374e-07	1.94906e-05
ENSBTAG00000009749	USP2	ubiquitin specific peptidase 2 [Source:VGNC Symbol;Acc:VGNC:54894]	0.091	3.96269e-05	0.000370309
ENSBTAG00000004344	ACSL1	acyl-CoA synthetase long chain family member 1 [Source:VGNC Symbol;Acc:VGNC:25564]	0.092	1.67248e-08	1.02151e-06
ENSBTAG00000004411	CRISPLD1	cysteine rich secretory protein LCCL domain containing 1 [Source:VGNC Symbol;Acc:VGNC:27714]	0.092	5.36497e-07	1.36032e-05
ENSBTAG00000020646	ZC3H6	zinc finger CCCH-type containing 6 [Source:VGNC Symbol;Acc:VGNC:37107]	0.094	1.56219e-06	3.02451e-05
ENSBTAG00000001374	METTL27	methyltransferase like 27 [Source:VGNC Symbol;Acc:VGNC:31411]	0.094	0.000384475	0.00209275
ENSBTAG00000040398	KIAA1211	KIAA1211 [Source:VGNC Symbol;Acc:VGNC:59341]	0.095	5.31155e-05	0.000460182
ENSBTAG00000001852	BREH1	retinyl ester hydrolase type 1 [Source:NCBI gene;Acc:497207]	0.096	5.62528e-06	8.15039e-05
ENSBTAG00000004038	ABAT	4-aminobutyrate aminotransferase [Source:VGNC Symbol;Acc:VGNC:25454]	0.096	0.000191246	0.00122635
ENSBTAG00000004136	NFE2L3	nuclear factor, erythroid 2 like 3 [Source:VGNC Symbol;Acc:VGNC:32037]	0.097	8.84317e-05	0.000674216
ENSBTAG00000008313	KLF15	Kruppel like factor 15 [Source:VGNC Symbol;Acc:VGNC:30629]	0.097	0.000160605	0.00106709
ENSBTAG00000023372	MYCN	MYCN proto-oncogene, bHLH transcription factor [Source:NCBI gene;Acc:616888]	0.098	9.18e-09	6.3827e-07
ENSBTAG00000006064	C7H19orf57	chromosome 7 C19orf57 homolog [Source:VGNC Symbol;Acc:VGNC:52729]	0.099	0.000196057	0.00124779
ENSBTAG00000011601	ST3GAL5	ST3 beta-galactoside alpha-2,3-sialyltransferase 5 [Source:VGNC Symbol;Acc:VGNC:35334]	0.1	2.75509e-07	8.03212e-06
ENSBTAG00000039234	LIPK	lipase family member K [Source:VGNC Symbol;Acc:VGNC:30907]	0.1	9.51028e-05	0.000711558
ENSBTAG00000008942	NGEF	neuronal guanine nucleotide exchange factor [Source:VGNC Symbol;Acc:VGNC:32060]	0.101	3.32975e-05	0.000323297
ENSBTAG00000019577	ACKR4	atypical chemokine receptor 4 [Source:VGNC Symbol;Acc:VGNC:25542]	0.102	0.000631662	0.00306811
ENSBTAG00000021992	CAVIN4	caveolae associated protein 4 [Source:VGNC Symbol;Acc:VGNC:26805]	0.103	9.21315e-05	0.000695231
ENSBTAG00000051094	NA	NA	0.103	0.00138091	0.00573476
ENSBTAG00000013922	MOSPD1	motile sperm domain containing 1 [Source:VGNC Symbol;Acc:VGNC:31564]	0.106	1.00096e-12	1.84427e-09
ENSBTAG00000013525	MPIG6B	megakaryocyte and platelet inhibitory receptor G6b [Source:VGNC Symbol;Acc:VGNC:31577]	0.106	9.63944e-06	0.000122015
ENSBTAG00000003894	NDRG4	NDRG family member 4 [Source:VGNC Symbol;Acc:VGNC:31941]	0.107	4.10172e-09	3.45749e-07
ENSBTAG00000021469	CTTNBP2	cortactin binding protein 2 [Source:VGNC Symbol;Acc:VGNC:27822]	0.107	7.00545e-09	5.09509e-07
ENSBTAG00000046574	FRMPD1	FERM and PDZ domain containing 1 [Source:VGNC Symbol;Acc:VGNC:52780]	0.107	4.05456e-05	0.000376982
ENSBTAG00000014149	LCN2	lipocalin 2 [Source:VGNC Symbol;Acc:VGNC:30814]	0.107	9.42825e-05	0.000708079
ENSBTAG00000015904	RORA	RAR related orphan receptor A [Source:VGNC Symbol;Acc:VGNC:34088]	0.108	2.44378e-06	4.27468e-05
ENSBTAG00000019066	FAM167A	family with sequence similarity 167 member A [Source:VGNC Symbol;Acc:VGNC:28750]	0.108	0.000143214	0.000977906
ENSBTAG00000009476	VEGFD	vascular endothelial growth factor D [Source:VGNC Symbol;Acc:VGNC:36786]	0.108	0.00050982	0.00262631
ENSBTAG00000006354	HP	haptoglobin [Source:NCBI gene;Acc:280692]	0.109	0.0101258	0.0285055
ENSBTAG00000021259	C2CD2	C2 calcium dependent domain containing 2 [Source:VGNC Symbol;Acc:VGNC:26631]	0.11	8.57977e-07	1.94763e-05
ENSBTAG00000015670	PAK3	p21 (RAC1) activated kinase 3 [Source:VGNC Symbol;Acc:VGNC:53659]	0.11	2.02786e-06	3.71775e-05
ENSBTAG00000017063	EPB41L4B	erythrocyte membrane protein band 4.1 like 4B [Source:VGNC Symbol;Acc:VGNC:28524]	0.11	0.00042831	0.00228411
ENSBTAG00000021581	FHOD3	formin homology 2 domain containing 3 [Source:VGNC Symbol;Acc:VGNC:29004]	0.111	8.29289e-07	1.89027e-05
ENSBTAG00000004653	ADGRA3	adhesion G protein-coupled receptor A3 [Source:VGNC Symbol;Acc:VGNC:25657]	0.113	4.03721e-05	0.000376126
ENSBTAG00000046017	POPDC3	popeye domain containing 3 [Source:VGNC Symbol;Acc:VGNC:33168]	0.114	2.12111e-05	0.000229216
ENSBTAG00000018432	SLC6A15	solute carrier family 6 member 15 [Source:VGNC Symbol;Acc:VGNC:34918]	0.114	6.47062e-05	0.000535024
ENSBTAG00000044123	HAND2	heart and neural crest derivatives expressed 2 [Source:VGNC Symbol;Acc:VGNC:29747]	0.115	0.000155194	0.00104233
ENSBTAG00000007208	HDAC11	histone deacetylase 11 [Source:VGNC Symbol;Acc:VGNC:49150]	0.116	8.78949e-06	0.000113318
ENSBTAG00000002921	RMDN3	regulator of microtubule dynamics 3 [Source:VGNC Symbol;Acc:VGNC:33993]	0.117	2.25498e-11	1.18709e-08
ENSBTAG00000027357	FGF22	fibroblast growth factor 22 [Source:VGNC Symbol;Acc:VGNC:52233]	0.117	9.27827e-05	0.000698239
ENSBTAG00000009649	DRC1	dynein regulatory complex subunit 1 [Source:VGNC Symbol;Acc:VGNC:28205]	0.117	0.000114499	0.000817699
ENSBTAG00000024958	FAM214A	family with sequence similarity 214 member A [Source:VGNC Symbol;Acc:VGNC:28793]	0.118	8.37837e-11	2.7242e-08
ENSBTAG00000003126	PEX16	peroxisomal biogenesis factor 16 [Source:VGNC Symbol;Acc:VGNC:32757]	0.119	3.61285e-11	1.57818e-08
ENSBTAG00000013928	WFDC2	WAP four-disulfide core domain 2 [Source:VGNC Symbol;Acc:VGNC:36933]	0.119	4.48782e-06	6.82433e-05
ENSBTAG00000047543	NTRK3	neurotrophic receptor tyrosine kinase 3 [Source:NCBI gene;Acc:539126]	0.12	0.00024923	0.00149416
ENSBTAG00000015058	CDH4	cadherin 4 [Source:VGNC Symbol;Acc:VGNC:27104]	0.12	0.000783948	0.00367387
ENSBTAG00000030599	SMOC1	SPARC related modular calcium binding 1 [Source:VGNC Symbol;Acc:VGNC:35026]	0.121	5.59286e-05	0.000476341
ENSBTAG00000019340	NA	NA	0.121	7.44074e-05	0.000588393
ENSBTAG00000019915	GSN	gelsolin [Source:VGNC Symbol;Acc:VGNC:29680]	0.123	2.66126e-10	5.34913e-08
ENSBTAG00000044183	SPINK7	serine peptidase inhibitor, Kazal type 7 (putative) [Source:NCBI gene;Acc:100295820]	0.123	0.0153188	0.0396163
ENSBTAG00000019924	DDHD1	DDHD domain containing 1 [Source:VGNC Symbol;Acc:VGNC:27943]	0.124	1.52426e-10	3.57647e-08
ENSBTAG00000013148	CLDN1	claudin 1 [Source:VGNC Symbol;Acc:VGNC:27402]	0.124	1.89955e-05	0.000209785
ENSBTAG00000053996	ZNF853	zinc finger protein 853 [Source:NCBI gene;Acc:618217]	0.124	3.88807e-05	0.000365809
ENSBTAG00000001102	SERPINB10	serpin family B member 10 [Source:VGNC Symbol;Acc:VGNC:56372]	0.124	0.000213021	0.00132812
ENSBTAG00000034796	TEX264	testis expressed 264, ER-phagy receptor [Source:VGNC Symbol;Acc:VGNC:35765]	0.125	4.65561e-12	4.86998e-09
ENSBTAG00000046838	NA	NA	0.125	0.000266619	0.00157543
ENSBTAG00000020418	CA5B	carbonic anhydrase 5B [Source:VGNC Symbol;Acc:VGNC:26655]	0.128	1.95563e-08	1.1212e-06
ENSBTAG00000030690	RADIL	Rap associating with DIL domain [Source:VGNC Symbol;Acc:VGNC:33691]	0.128	0.000119438	0.000845316
ENSBTAG00000005586	GATM	glycine amidinotransferase [Source:VGNC Symbol;Acc:VGNC:29274]	0.129	7.16562e-10	1.07944e-07
ENSBTAG00000019291	GRB14	growth factor receptor bound protein 14 [Source:VGNC Symbol;Acc:VGNC:29630]	0.129	0.00021337	0.00132812
ENSBTAG00000000936	SLC39A2	solute carrier family 39 member 2 [Source:VGNC Symbol;Acc:VGNC:34863]	0.13	1.11253e-05	0.000136077
ENSBTAG00000004126	MLF1	myeloid leukemia factor 1 [Source:NCBI gene;Acc:533379]	0.13	0.000203442	0.00128517
ENSBTAG00000006686	NPNT	nephronectin [Source:VGNC Symbol;Acc:VGNC:32209]	0.131	3.4417e-09	3.09333e-07
ENSBTAG00000020644	GPC4	glypican 4 [Source:VGNC Symbol;Acc:VGNC:29526]	0.132	3.24374e-05	0.000317622
ENSBTAG00000009209	BEND5	BEN domain containing 5 [Source:VGNC Symbol;Acc:VGNC:26468]	0.133	7.43373e-05	0.00058826
ENSBTAG00000012178	NR1D1	nuclear receptor subfamily 1 group D member 1 [Source:VGNC Symbol;Acc:VGNC:32228]	0.133	0.000110181	0.000796112
ENSBTAG00000000634	MLPH	melanophilin [Source:VGNC Symbol;Acc:VGNC:31506]	0.133	0.00135026	0.00563927
ENSBTAG00000017395	CERS5	ceramide synthase 5 [Source:VGNC Symbol;Acc:VGNC:27227]	0.134	7.38201e-12	5.73227e-09
ENSBTAG00000000690	THEM5	thioesterase superfamily member 5 [Source:VGNC Symbol;Acc:VGNC:50123]	0.134	0.000786945	0.00368474
ENSBTAG00000006730	SUSD2	sushi domain containing 2 [Source:VGNC Symbol;Acc:VGNC:35487]	0.134	0.00185717	0.00720891
ENSBTAG00000048493	NAALADL2	N-acetylated alpha-linked acidic dipeptidase like 2 [Source:NCBI gene;Acc:100337356]	0.135	0.00107603	0.00472419
ENSBTAG00000018292	MOSPD2	motile sperm domain containing 2 [Source:NCBI gene;Acc:508293]	0.136	2.63007e-12	3.63443e-09
ENSBTAG00000014602	CAMTA1	calmodulin binding transcription activator 1 [Source:VGNC Symbol;Acc:VGNC:26732]	0.136	2.29641e-07	7.03237e-06
ENSBTAG00000006187	MFAP4	microfibril associated protein 4 [Source:VGNC Symbol;Acc:VGNC:31424]	0.137	5.78787e-05	0.000488807
ENSBTAG00000011730	TCAP	titin-cap [Source:VGNC Symbol;Acc:VGNC:35678]	0.138	0.00222186	0.00831774
ENSBTAG00000047872	KRT84	keratin 84 [Source:VGNC Symbol;Acc:VGNC:30744]	0.139	0.000187939	0.00120794
ENSBTAG00000021487	CIART	circadian associated repressor of transcription [Source:VGNC Symbol;Acc:VGNC:27358]	0.14	5.59277e-06	8.11392e-05
ENSBTAG00000032617	FBXO44	F-box protein 44 [Source:NCBI gene;Acc:785057]	0.14	8.57766e-06	0.000111298
ENSBTAG00000027126	MUC15	mucin 15, cell surface associated [Source:VGNC Symbol;Acc:VGNC:31759]	0.14	0.00167368	0.0066796
ENSBTAG00000030920	NA	fatty acid desaturase 2-like protein FADS2P1 [Source:NCBI gene;Acc:615051]	0.14	0.0036145	0.0124326
ENSBTAG00000052562	ID4	inhibitor of DNA binding 4, HLH protein [Source:NCBI gene;Acc:100848012]	0.142	0.000595024	0.00293006
ENSBTAG00000005718	PLIN2	perilipin 2 [Source:VGNC Symbol;Acc:VGNC:33030]	0.143	9.48195e-12	6.16605e-09
ENSBTAG00000014596	EFHD1	EF-hand domain family member D1 [Source:VGNC Symbol;Acc:VGNC:28352]	0.143	2.75733e-09	2.67389e-07
ENSBTAG00000014252	SPTLC3	serine palmitoyltransferase long chain base subunit 3 [Source:VGNC Symbol;Acc:VGNC:35258]	0.143	7.1929e-05	0.00057538
ENSBTAG00000015128	KLK8	kallikrein related peptidase 8 [Source:VGNC Symbol;Acc:VGNC:30682]	0.143	0.00860045	0.0250235
ENSBTAG00000026966	RASSF9	Ras association domain family member 9 [Source:VGNC Symbol;Acc:VGNC:33765]	0.144	2.57957e-06	4.44193e-05
ENSBTAG00000000128	FGF18	fibroblast growth factor 18 [Source:VGNC Symbol;Acc:VGNC:28974]	0.144	3.80488e-05	0.000359986
ENSBTAG00000050065	NA	NA	0.144	5.57535e-05	0.000475215
ENSBTAG00000016515	EFNA5	ephrin A5 [Source:VGNC Symbol;Acc:VGNC:28358]	0.145	1.04939e-09	1.38107e-07
ENSBTAG00000055123	FAM180B	family with sequence similarity 180 member B [Source:NCBI gene;Acc:100138344]	0.145	4.99438e-05	0.000438894
ENSBTAG00000000809	IRX1	iroquois homeobox 1 [Source:VGNC Symbol;Acc:VGNC:30286]	0.145	0.000253081	0.00151479
ENSBTAG00000003887	ECHDC1	ethylmalonyl-CoA decarboxylase 1 [Source:VGNC Symbol;Acc:VGNC:28306]	0.148	1.88912e-12	2.98346e-09
ENSBTAG00000046597	GPRIN2	G protein regulated inducer of neurite outgrowth 2 [Source:VGNC Symbol;Acc:VGNC:29610]	0.15	8.91267e-07	2.00263e-05
ENSBTAG00000021928	DIPK1B	divergent protein kinase domain 1B [Source:VGNC Symbol;Acc:VGNC:28825]	0.15	0.000192037	0.00123017
ENSBTAG00000021636	GPR155	G protein-coupled receptor 155 [Source:VGNC Symbol;Acc:VGNC:29561]	0.15	0.00029418	0.00169649
ENSBTAG00000054952	NA	NA	0.15	0.00109102	0.00478052
ENSBTAG00000000668	SLC22A5	solute carrier family 22 member 5 [Source:VGNC Symbol;Acc:VGNC:34730]	0.151	1.5266e-07	5.08331e-06
ENSBTAG00000015436	SLC27A4	solute carrier family 27 member 4 [Source:VGNC Symbol;Acc:VGNC:34788]	0.152	8.02055e-07	1.85037e-05
ENSBTAG00000005308	ANGPTL5	angiopoietin like 5 [Source:VGNC Symbol;Acc:VGNC:50062]	0.152	0.00146942	0.00602988
ENSBTAG00000047281	C10H15orf62	chromosome 10 C15orf62 homolog [Source:VGNC Symbol;Acc:VGNC:55106]	0.153	2.43301e-07	7.40961e-06
ENSBTAG00000007439	TENM4	teneurin transmembrane protein 4 [Source:VGNC Symbol;Acc:VGNC:35744]	0.153	1.11084e-05	0.000136077
ENSBTAG00000036028	BEX2	brain expressed X-linked 2 [Source:NCBI gene;Acc:768028]	0.154	3.87202e-05	0.000365155
ENSBTAG00000016355	UVRAG	UV radiation resistance associated [Source:VGNC Symbol;Acc:VGNC:36751]	0.154	5.55263e-05	0.00047401
ENSBTAG00000044443	SCARNA16	small Cajal body-specific RNA 16 [Source:HGNC Symbol;Acc:HGNC:32573]	0.154	0.00115528	0.00499674
ENSBTAG00000008743	ALDH2	aldehyde dehydrogenase 2 family member [Source:NCBI gene;Acc:508629]	0.155	5.48452e-08	2.47475e-06
ENSBTAG00000009984	SGPL1	sphingosine-1-phosphate lyase 1 [Source:VGNC Symbol;Acc:VGNC:34547]	0.156	8.04621e-10	1.15521e-07
ENSBTAG00000033190	PGM5	phosphoglucomutase 5 [Source:VGNC Symbol;Acc:VGNC:32797]	0.156	3.33061e-06	5.39881e-05
ENSBTAG00000044092	IQCK	IQ motif containing K [Source:VGNC Symbol;Acc:VGNC:58601]	0.157	0.000745995	0.0035319
ENSBTAG00000039340	SCN4B	sodium voltage-gated channel beta subunit 4 [Source:VGNC Symbol;Acc:VGNC:34351]	0.157	0.000973358	0.00433335
ENSBTAG00000031583	NUPR2	nuclear protein 2, transcriptional regulator [Source:NCBI gene;Acc:614047]	0.158	2.24045e-07	6.88006e-06
ENSBTAG00000010123	APOE	apolipoprotein E [Source:VGNC Symbol;Acc:VGNC:52178]	0.158	2.32233e-05	0.000244508
ENSBTAG00000048059	TMEM86A	transmembrane protein 86A [Source:VGNC Symbol;Acc:VGNC:36116]	0.16	0.000124429	0.000875599
ENSBTAG00000023529	SPEF2	sperm flagellar 2 [Source:VGNC Symbol;Acc:VGNC:35202]	0.16	0.00097322	0.00433335
ENSBTAG00000006852	ACYP2	acylphosphatase 2 [Source:VGNC Symbol;Acc:VGNC:25599]	0.16	0.00133173	0.00557029
ENSBTAG00000049058	INHBB	inhibin subunit beta B [Source:VGNC Symbol;Acc:VGNC:30201]	0.161	6.75683e-10	1.05444e-07
ENSBTAG00000021830	ENPP1	ectonucleotide pyrophosphatase/phosphodiesterase 1 [Source:VGNC Symbol;Acc:VGNC:28504]	0.161	1.87072e-08	1.09422e-06
ENSBTAG00000012937	ACAD8	acyl-CoA dehydrogenase family member 8 [Source:VGNC Symbol;Acc:VGNC:25522]	0.161	3.10604e-05	0.000306309
ENSBTAG00000025448	IZUMO4	IZUMO family member 4 [Source:VGNC Symbol;Acc:VGNC:30357]	0.161	6.3317e-05	0.000525897
ENSBTAG00000011634	ACP3	acid phosphatase 3 [Source:VGNC Symbol;Acc:VGNC:52603]	0.161	0.000787671	0.00368658
ENSBTAG00000007000	ENOSF1	enolase superfamily member 1 [Source:VGNC Symbol;Acc:VGNC:28501]	0.161	0.00124789	0.00530799
ENSBTAG00000046553	SECISBP2L	SECIS binding protein 2 like [Source:VGNC Symbol;Acc:VGNC:58410]	0.163	7.99619e-12	5.73227e-09
ENSBTAG00000007921	DAPP1	dual adaptor of phosphotyrosine and 3-phosphoinositides 1 [Source:VGNC Symbol;Acc:VGNC:27880]	0.163	1.06666e-08	7.12326e-07
ENSBTAG00000008103	ALDH1A1	aldehyde dehydrogenase 1 family member A1 [Source:VGNC Symbol;Acc:VGNC:25808]	0.164	6.97555e-06	9.52974e-05
ENSBTAG00000013784	CSNK2A2	casein kinase 2 alpha 2 [Source:VGNC Symbol;Acc:VGNC:27769]	0.165	1.3044e-10	3.20447e-08
ENSBTAG00000001163	H2AFY2	H2A histone family member Y2 [Source:VGNC Symbol;Acc:VGNC:55987]	0.165	1.03249e-05	0.000128683
ENSBTAG00000047586	NPY1R	neuropeptide Y receptor Y1 [Source:VGNC Symbol;Acc:VGNC:32223]	0.165	0.00500565	0.0161146
ENSBTAG00000011050	PLPP6	phospholipid phosphatase 6 [Source:VGNC Symbol;Acc:VGNC:33049]	0.166	2.26469e-09	2.31816e-07
ENSBTAG00000013303	ACSS2	acyl-CoA synthetase short chain family member 2 [Source:VGNC Symbol;Acc:VGNC:25571]	0.166	1.34686e-08	8.65672e-07
ENSBTAG00000015717	HEY1	hes related family bHLH transcription factor with YRPW motif 1 [Source:VGNC Symbol;Acc:VGNC:29828]	0.167	7.04247e-05	0.000569112
ENSBTAG00000010070	GSDMA	gasdermin A [Source:VGNC Symbol;Acc:VGNC:49998]	0.167	0.000633263	0.00307454
ENSBTAG00000021811	ANGPT4	angiopoietin 4 [Source:VGNC Symbol;Acc:VGNC:25889]	0.168	6.73639e-05	0.000551635
ENSBTAG00000007397	FOLH1B	folate hydrolase 1B [Source:NCBI gene;Acc:505865]	0.168	0.00509743	0.0163387
ENSBTAG00000023426	FAIM	Fas apoptotic inhibitory molecule [Source:VGNC Symbol;Acc:VGNC:28709]	0.169	1.07754e-06	2.31755e-05
ENSBTAG00000003889	PER1	period circadian regulator 1 [Source:VGNC Symbol;Acc:VGNC:32748]	0.169	0.000932166	0.00418057
ENSBTAG00000005288	GFRA3	GDNF family receptor alpha 3 [Source:VGNC Symbol;Acc:VGNC:29334]	0.169	0.00172577	0.00683223
ENSBTAG00000016571	FAM234A	family with sequence similarity 234 member A [Source:NCBI gene;Acc:507493]	0.171	2.03613e-08	1.14844e-06
ENSBTAG00000053346	SPSB2	splA/ryanodine receptor domain and SOCS box containing 2 [Source:NCBI gene;Acc:613651]	0.171	0.000156629	0.00104878
ENSBTAG00000017946	NA	family with sequence similarity 25 member A [Source:NCBI gene;Acc:781772]	0.171	0.0132583	0.0354034
ENSBTAG00000023843	RALGPS1	Ral GEF with PH domain and SH3 binding motif 1 [Source:VGNC Symbol;Acc:VGNC:33704]	0.172	0.00127178	0.00538268
ENSBTAG00000025035	PRLR	prolactin receptor [Source:VGNC Symbol;Acc:VGNC:33346]	0.172	0.00335161	0.0116594
ENSBTAG00000025760	NA	acyl-coenzyme A amino acid N-acyltransferase 2 [Source:NCBI gene;Acc:530653]	0.172	0.00718332	0.0216086
ENSBTAG00000018694	ACSS3	acyl-CoA synthetase short chain family member 3 [Source:VGNC Symbol;Acc:VGNC:25572]	0.175	3.42454e-08	1.70533e-06
ENSBTAG00000040072	ZNF140	zinc finger protein 140 [Source:VGNC Symbol;Acc:VGNC:37210]	0.175	0.000446657	0.00236484
ENSBTAG00000012900	TMEM229B	transmembrane protein 229B [Source:VGNC Symbol;Acc:VGNC:36045]	0.176	0.0101406	0.0285253
ENSBTAG00000010229	LAMA2	laminin subunit alpha 2 [Source:VGNC Symbol;Acc:VGNC:57353]	0.177	0.000139939	0.00096208
ENSBTAG00000006754	DBP	D-box binding PAR bZIP transcription factor [Source:VGNC Symbol;Acc:VGNC:27894]	0.177	0.000171401	0.0011179
ENSBTAG00000021158	SATB1	SATB homeobox 1 [Source:VGNC Symbol;Acc:VGNC:34298]	0.178	1.89641e-08	1.10341e-06
ENSBTAG00000003721	CHST1	carbohydrate sulfotransferase 1 [Source:VGNC Symbol;Acc:VGNC:27337]	0.178	1.16538e-07	4.15589e-06
ENSBTAG00000020060	TXNIP	thioredoxin interacting protein [Source:VGNC Symbol;Acc:VGNC:36541]	0.178	4.57213e-07	1.20059e-05
ENSBTAG00000002972	CASC1	cancer susceptibility 1 [Source:NCBI gene;Acc:526444]	0.178	4.63194e-05	0.000415634
ENSBTAG00000032517	BCL7A	BAF chromatin remodeling complex subunit BCL7A [Source:VGNC Symbol;Acc:VGNC:53891]	0.178	0.000315491	0.00179503
ENSBTAG00000000588	CHODL	chondrolectin [Source:VGNC Symbol;Acc:VGNC:27308]	0.178	0.00708917	0.0213894
ENSBTAG00000043985	DACH1	dachshund family transcription factor 1 [Source:NCBI gene;Acc:537184]	0.179	0.00175735	0.00692604
ENSBTAG00000001747	PEX3	peroxisomal biogenesis factor 3 [Source:VGNC Symbol;Acc:VGNC:32760]	0.18	1.31104e-07	4.54342e-06
ENSBTAG00000021342	TLCD5	TLC domain containing 5 [Source:VGNC Symbol;Acc:VGNC:35970]	0.18	0.000762818	0.00359614
ENSBTAG00000020520	RASD1	ras related dexamethasone induced 1 [Source:VGNC Symbol;Acc:VGNC:33740]	0.18	0.00115763	0.00500203
ENSBTAG00000051675	C15orf65	chromosome 15 open reading frame 65 [Source:HGNC Symbol;Acc:HGNC:44654]	0.18	0.0027968	0.0100506
ENSBTAG00000000099	CERS2	ceramide synthase 2 [Source:VGNC Symbol;Acc:VGNC:27224]	0.181	2.4214e-10	5.06999e-08
ENSBTAG00000008816	TRIM2	tripartite motif containing 2 [Source:VGNC Symbol;Acc:VGNC:36318]	0.181	2.96979e-09	2.79778e-07
ENSBTAG00000016622	TCAIM	T cell activation inhibitor, mitochondrial [Source:VGNC Symbol;Acc:VGNC:35677]	0.181	7.49789e-05	0.000592066
ENSBTAG00000013855	ORMDL3	ORMDL sphingolipid biosynthesis regulator 3 [Source:VGNC Symbol;Acc:VGNC:32454]	0.182	1.20636e-10	3.10147e-08
ENSBTAG00000008113	OSR1	odd-skipped related transcription factor 1 [Source:VGNC Symbol;Acc:VGNC:32476]	0.182	4.64782e-05	0.000416721
ENSBTAG00000005754	PPM1K	protein phosphatase, Mg2+/Mn2+ dependent 1K [Source:VGNC Symbol;Acc:VGNC:33215]	0.182	7.4884e-05	0.000591739
ENSBTAG00000000803	ZNF667	zinc finger protein 667 [Source:VGNC Symbol;Acc:VGNC:37325]	0.182	0.000715634	0.00340712
ENSBTAG00000012969	DKK2	dickkopf WNT signaling pathway inhibitor 2 [Source:VGNC Symbol;Acc:VGNC:28080]	0.183	5.14055e-06	7.6076e-05
ENSBTAG00000015498	ELOVL4	ELOVL fatty acid elongase 4 [Source:VGNC Symbol;Acc:VGNC:28450]	0.183	0.00205525	0.00780653
ENSBTAG00000010932	DNAJC12	DnaJ heat shock protein family (Hsp40) member C12 [Source:VGNC Symbol;Acc:VGNC:55984]	0.184	5.3152e-07	1.35515e-05
ENSBTAG00000015596	SLCO2B1	solute carrier organic anion transporter family member 2B1 [Source:VGNC Symbol;Acc:VGNC:34952]	0.184	1.08674e-06	2.32558e-05
ENSBTAG00000032548	SYBU	syntabulin [Source:VGNC Symbol;Acc:VGNC:35503]	0.184	5.17514e-06	7.64855e-05
ENSBTAG00000031340	SLC6A20	solute carrier family 6 member 20 [Source:VGNC Symbol;Acc:VGNC:34921]	0.185	4.18422e-05	0.00038505
ENSBTAG00000027134	DYNC1I1	dynein cytoplasmic 1 intermediate chain 1 [Source:VGNC Symbol;Acc:VGNC:28270]	0.185	0.00237236	0.00876554
ENSBTAG00000002606	LGR4	leucine rich repeat containing G protein-coupled receptor 4 [Source:VGNC Symbol;Acc:VGNC:30861]	0.186	8.68291e-09	6.07529e-07
ENSBTAG00000025778	EMC9	ER membrane protein complex subunit 9 [Source:VGNC Symbol;Acc:VGNC:28468]	0.186	2.30675e-06	4.08017e-05
ENSBTAG00000004510	SARDH	sarcosine dehydrogenase [Source:VGNC Symbol;Acc:VGNC:34289]	0.186	0.00124404	0.00529977
ENSBTAG00000008172	EGLN3	egl-9 family hypoxia inducible factor 3 [Source:VGNC Symbol;Acc:VGNC:28367]	0.187	3.24631e-06	5.27763e-05
ENSBTAG00000019554	FBP2	fructose-bisphosphatase 2 [Source:VGNC Symbol;Acc:VGNC:28888]	0.187	0.000403579	0.00216897
ENSBTAG00000007415	SLC7A8	solute carrier family 7 member 8 [Source:VGNC Symbol;Acc:VGNC:34933]	0.188	1.80036e-06	3.38486e-05
ENSBTAG00000050091	GCNT4	glucosaminyl (N-acetyl) transferase 4 [Source:NCBI gene;Acc:782825]	0.188	0.00013096	0.000909967
ENSBTAG00000010990	LHX2	LIM homeobox 2 [Source:VGNC Symbol;Acc:VGNC:30872]	0.189	6.36211e-08	2.7367e-06
ENSBTAG00000020032	CEP126	centrosomal protein 126 [Source:NCBI gene;Acc:100336205]	0.189	7.76774e-05	0.000607301
ENSBTAG00000005695	NUDT6	nudix hydrolase 6 [Source:VGNC Symbol;Acc:VGNC:32340]	0.19	0.000557862	0.00279978
ENSBTAG00000015261	CARD14	caspase recruitment domain family member 14 [Source:VGNC Symbol;Acc:VGNC:26762]	0.19	0.00181325	0.00709426
ENSBTAG00000019663	DECR1	2,4-dienoyl-CoA reductase 1 [Source:VGNC Symbol;Acc:VGNC:27982]	0.191	4.97792e-09	4.04639e-07
ENSBTAG00000010877	ARMC12	armadillo repeat containing 12 [Source:VGNC Symbol;Acc:VGNC:26156]	0.191	0.00140386	0.00580825
ENSBTAG00000017243	GATA3	GATA binding protein 3 [Source:VGNC Symbol;Acc:VGNC:29267]	0.192	5.5808e-09	4.40684e-07
ENSBTAG00000022360	SOX5	SRY-box transcription factor 5 [Source:VGNC Symbol;Acc:VGNC:35149]	0.192	0.00496306	0.0160101
ENSBTAG00000005963	MAT1A	methionine adenosyltransferase 1A [Source:VGNC Symbol;Acc:VGNC:31261]	0.193	0.00159824	0.00646964
ENSBTAG00000000511	CNST	consortin, connexin sorting protein [Source:VGNC Symbol;Acc:VGNC:27532]	0.194	0.000115774	0.000824133
ENSBTAG00000007428	CDKL5	cyclin dependent kinase like 5 [Source:VGNC Symbol;Acc:VGNC:56922]	0.194	0.0016235	0.00654545
ENSBTAG00000010498	SLC40A1	solute carrier family 40 member 1 [Source:VGNC Symbol;Acc:VGNC:34872]	0.195	1.05244e-07	3.87824e-06
ENSBTAG00000033008	MYOZ1	myozenin 1 [Source:VGNC Symbol;Acc:VGNC:31840]	0.195	0.00244728	0.00899126
ENSBTAG00000048438	NA	NA	0.196	0.00247153	0.00906482
ENSBTAG00000019251	EPB41L3	erythrocyte membrane protein band 4.1 like 3 [Source:VGNC Symbol;Acc:VGNC:28522]	0.197	1.20003e-05	0.000144719
ENSBTAG00000008102	CRTAC1	cartilage acidic protein 1 [Source:VGNC Symbol;Acc:VGNC:27725]	0.198	0.000236582	0.00143783
ENSBTAG00000004432	CHRDL1	Bos taurus chordin like 1 (CHRDL1), mRNA. [Source:RefSeq mRNA;Acc:NM_001205187]	0.198	0.000641146	0.00310463
ENSBTAG00000011000	HDAC10	histone deacetylase 10 [Source:VGNC Symbol;Acc:VGNC:49057]	0.199	7.11811e-05	0.000572924
ENSBTAG00000010344	SLC16A14	solute carrier family 16 member 14 [Source:VGNC Symbol;Acc:VGNC:34688]	0.2	0.00300889	0.0106819
ENSBTAG00000012848	PTPRU	protein tyrosine phosphatase receptor type U [Source:VGNC Symbol;Acc:VGNC:33559]	0.202	4.38432e-05	0.000397984
ENSBTAG00000011173	FAM189A2	family with sequence similarity 189 member A2 [Source:VGNC Symbol;Acc:VGNC:54429]	0.202	5.71264e-05	0.000484304
ENSBTAG00000037649	VIPR2	vasoactive intestinal peptide receptor 2 [Source:VGNC Symbol;Acc:VGNC:36800]	0.202	0.000106911	0.000778589
ENSBTAG00000015607	ERMP1	endoplasmic reticulum metallopeptidase 1 [Source:VGNC Symbol;Acc:VGNC:28592]	0.202	0.000208631	0.00130972
ENSBTAG00000008341	ARSB	arylsulfatase B [Source:VGNC Symbol;Acc:VGNC:26176]	0.202	0.00272671	0.00984028
ENSBTAG00000005370	TMTC1	transmembrane O-mannosyltransferase targeting cadherins 1 [Source:VGNC Symbol;Acc:VGNC:36146]	0.202	0.00451033	0.014831
ENSBTAG00000019460	MOXD1	monooxygenase DBH like 1 [Source:VGNC Symbol;Acc:VGNC:31568]	0.203	5.13907e-06	7.6076e-05
ENSBTAG00000049722	TSACC	TSSK6 activating cochaperone [Source:NCBI gene;Acc:767912]	0.203	0.000915408	0.00412213
ENSBTAG00000012061	POU3F1	POU class 3 homeobox 1 [Source:VGNC Symbol;Acc:VGNC:33176]	0.203	0.00147091	0.00603373
ENSBTAG00000055045	HSPB7	heat shock protein family B (small) member 7 [Source:NCBI gene;Acc:512251]	0.203	0.00404003	0.013665
ENSBTAG00000010667	PIK3IP1	phosphoinositide-3-kinase interacting protein 1 [Source:VGNC Symbol;Acc:VGNC:32893]	0.204	6.52688e-06	9.12196e-05
ENSBTAG00000016844	ADGB	androglobin [Source:VGNC Symbol;Acc:VGNC:25656]	0.204	0.00173716	0.0068685
ENSBTAG00000021430	UPK3B	uroplakin 3B [Source:NCBI gene;Acc:282115]	0.204	0.0052149	0.0166236
ENSBTAG00000018904	ENKD1	enkurin domain containing 1 [Source:VGNC Symbol;Acc:VGNC:28495]	0.205	7.11583e-05	0.000572924
ENSBTAG00000045792	SNORD39	Small nucleolar RNA SNORD55/SNORD39 [Source:RFAM;Acc:RF00157]	0.205	0.000850064	0.00388968
ENSBTAG00000020715	PIK3C2G	phosphatidylinositol-4-phosphate 3-kinase catalytic subunit type 2 gamma [Source:VGNC Symbol;Acc:VGNC:32887]	0.205	0.00668819	0.0204361
ENSBTAG00000004459	TMEM45A	transmembrane protein 45A [Source:NCBI gene;Acc:509461]	0.206	0.00104045	0.00458986
ENSBTAG00000008575	CGNL1	cingulin like 1 [Source:VGNC Symbol;Acc:VGNC:27259]	0.207	0.000751207	0.00355376
ENSBTAG00000023607	HACD2	3-hydroxyacyl-CoA dehydratase 2 [Source:VGNC Symbol;Acc:VGNC:50252]	0.208	6.42108e-10	1.05444e-07
ENSBTAG00000002194	MYZAP	myocardial zonula adherens protein [Source:VGNC Symbol;Acc:VGNC:55127]	0.208	9.99498e-06	0.000125705
ENSBTAG00000031014	LDAH	lipid droplet associated hydrolase [Source:VGNC Symbol;Acc:VGNC:30821]	0.208	5.83325e-05	0.000491513
ENSBTAG00000005353	DES	desmin [Source:VGNC Symbol;Acc:VGNC:28013]	0.208	0.000538593	0.00273251
ENSBTAG00000005304	SRM	spermidine synthase [Source:VGNC Symbol;Acc:VGNC:35282]	0.209	9.45763e-08	3.59292e-06
ENSBTAG00000050493	NA	NA	0.209	0.00299449	0.0106444
ENSBTAG00000012374	MAB21L4	mab-21 like 4 [Source:VGNC Symbol;Acc:VGNC:52718]	0.21	0.00017434	0.00113372
ENSBTAG00000002044	SIRT3	sirtuin 3 [Source:VGNC Symbol;Acc:VGNC:34632]	0.21	0.000707149	0.00337544
ENSBTAG00000012394	CCDC85A	coiled-coil domain containing 85A [Source:VGNC Symbol;Acc:VGNC:26923]	0.21	0.00191148	0.00738345
ENSBTAG00000000570	RET	ret proto-oncogene [Source:VGNC Symbol;Acc:VGNC:33876]	0.211	0.0061109	0.0189021
ENSBTAG00000000140	EPHX1	epoxide hydrolase 1 [Source:VGNC Symbol;Acc:VGNC:28541]	0.212	4.39194e-08	2.111e-06
ENSBTAG00000046759	NA	NA	0.212	2.81205e-06	4.73891e-05
ENSBTAG00000052479	NA	NA	0.212	2.81205e-06	4.73891e-05
ENSBTAG00000006777	TLCD1	TLC domain containing 1 [Source:VGNC Symbol;Acc:VGNC:35887]	0.213	2.11578e-08	1.18131e-06
ENSBTAG00000021813	AMACR	alpha-methylacyl-CoA racemase [Source:VGNC Symbol;Acc:VGNC:25856]	0.213	5.3986e-07	1.36571e-05
ENSBTAG00000008416	ABHD5	abhydrolase domain containing 5 [Source:VGNC Symbol;Acc:VGNC:25502]	0.213	6.03615e-07	1.48288e-05
ENSBTAG00000053478	NA	uncharacterized LOC112449602 [Source:NCBI gene;Acc:112449602]	0.213	4.36801e-05	0.000397435
ENSBTAG00000021394	FITM1	fat storage inducing transmembrane protein 1 [Source:VGNC Symbol;Acc:VGNC:29015]	0.213	0.0037949	0.0129804
ENSBTAG00000002136	FCHO1	FCH and mu domain containing endocytic adaptor 1 [Source:VGNC Symbol;Acc:VGNC:28935]	0.213	0.00883006	0.0255406
ENSBTAG00000009607	LARGE2	LARGE xylosyl- and glucuronyltransferase 2 [Source:VGNC Symbol;Acc:VGNC:30789]	0.214	2.23517e-06	3.97264e-05
ENSBTAG00000016743	DNTTIP1	deoxynucleotidyltransferase terminal interacting protein 1 [Source:VGNC Symbol;Acc:VGNC:28151]	0.214	0.00015923	0.00106093
ENSBTAG00000006977	PLP1	proteolipid protein 1 [Source:VGNC Symbol;Acc:VGNC:33042]	0.214	0.00403006	0.0136412
ENSBTAG00000003667	TLN2	talin 2 [Source:VGNC Symbol;Acc:VGNC:35898]	0.215	2.10088e-06	3.80421e-05
ENSBTAG00000016684	ZNF202	zinc finger protein 202 [Source:VGNC Symbol;Acc:VGNC:37223]	0.216	0.00562867	0.0176725
ENSBTAG00000007884	SREBF1	sterol regulatory element binding transcription factor 1 [Source:VGNC Symbol;Acc:VGNC:35274]	0.217	1.16064e-07	4.15237e-06
ENSBTAG00000012409	POSTN	periostin [Source:VGNC Symbol;Acc:VGNC:33171]	0.218	0.000116917	0.000831737
ENSBTAG00000009725	AOX1	aldehyde oxidase 1 [Source:VGNC Symbol;Acc:VGNC:25974]	0.218	0.00290835	0.0103883
ENSBTAG00000015980	FASN	fatty acid synthase [Source:VGNC Symbol;Acc:VGNC:28871]	0.219	3.85444e-11	1.57818e-08
ENSBTAG00000014382	KANK4	KN motif and ankyrin repeat domains 4 [Source:VGNC Symbol;Acc:VGNC:55243]	0.22	0.00601966	0.0186878
ENSBTAG00000015908	MBOAT7	membrane bound O-acyltransferase domain containing 7 [Source:VGNC Symbol;Acc:VGNC:31289]	0.221	3.64113e-09	3.22022e-07
ENSBTAG00000009475	PLXDC2	plexin domain containing 2 [Source:VGNC Symbol;Acc:VGNC:33058]	0.221	5.46308e-06	7.97812e-05
ENSBTAG00000017767	GPR173	G protein-coupled receptor 173 [Source:VGNC Symbol;Acc:VGNC:29570]	0.221	0.000387165	0.00210265
ENSBTAG00000051573	NA	NA	0.221	0.000870866	0.0039619
ENSBTAG00000032515	PLA2R1	phospholipase A2 receptor 1 [Source:VGNC Symbol;Acc:VGNC:32966]	0.222	3.32979e-05	0.000323297
ENSBTAG00000026836	NA	NA	0.222	0.00142746	0.00588389
ENSBTAG00000011257	ASAH1	N-acylsphingosine amidohydrolase 1 [Source:VGNC Symbol;Acc:VGNC:26183]	0.223	1.07026e-10	2.88579e-08
ENSBTAG00000000088	ALCAM	activated leukocyte cell adhesion molecule [Source:VGNC Symbol;Acc:VGNC:25805]	0.223	3.64141e-05	0.000347933
ENSBTAG00000006024	ISLR	immunoglobulin superfamily containing leucine rich repeat [Source:VGNC Symbol;Acc:VGNC:30298]	0.223	0.00320354	0.011255
ENSBTAG00000034154	AGMO	alkylglycerol monooxygenase [Source:VGNC Symbol;Acc:VGNC:25731]	0.223	0.0109909	0.03046
ENSBTAG00000019210	ADCY2	adenylate cyclase 2 [Source:VGNC Symbol;Acc:VGNC:25643]	0.224	0.00303017	0.0107367
ENSBTAG00000007101	F3	coagulation factor III, tissue factor [Source:VGNC Symbol;Acc:VGNC:28687]	0.225	0.000329371	0.00185681
ENSBTAG00000054287	C1QTNF2	C1q and TNF related 2 [Source:NCBI gene;Acc:539842]	0.225	0.00176904	0.00695206
ENSBTAG00000014038	CDKL2	cyclin dependent kinase like 2 [Source:VGNC Symbol;Acc:VGNC:27139]	0.228	7.13854e-07	1.68986e-05
ENSBTAG00000018016	NUPR1	nuclear protein 1, transcriptional regulator [Source:VGNC Symbol;Acc:VGNC:32369]	0.229	1.15862e-07	4.15237e-06
ENSBTAG00000010758	SMIM5	small integral membrane protein 5 [Source:VGNC Symbol;Acc:VGNC:35023]	0.229	2.18184e-07	6.77535e-06
ENSBTAG00000019315	PLA2G7	phospholipase A2 group VII [Source:VGNC Symbol;Acc:VGNC:32965]	0.229	2.68883e-05	0.000275743
ENSBTAG00000015510	EPHB6	Bos taurus EPH receptor B6 (EPHB6), mRNA. [Source:RefSeq mRNA;Acc:NM_001372111]	0.229	0.00686565	0.0208633
ENSBTAG00000020046	CLMP	CXADR like membrane protein [Source:VGNC Symbol;Acc:VGNC:50091]	0.23	1.00813e-07	3.76091e-06
ENSBTAG00000004364	THNSL2	threonine synthase like 2 [Source:VGNC Symbol;Acc:VGNC:35839]	0.23	8.97911e-05	0.000680823
ENSBTAG00000017366	GRB7	growth factor receptor bound protein 7 [Source:VGNC Symbol;Acc:VGNC:29632]	0.231	3.26508e-05	0.000319146
ENSBTAG00000020523	SLC10A5	solute carrier family 10 member 5 [Source:VGNC Symbol;Acc:VGNC:34662]	0.231	9.75676e-05	0.000724385
ENSBTAG00000019585	MYOM1	myomesin 1 [Source:VGNC Symbol;Acc:VGNC:50225]	0.231	0.013084	0.0350821
ENSBTAG00000043377	SNORD16	Small nucleolar RNA SNORD16 [Source:RFAM;Acc:RF00138]	0.232	0.00233672	0.00867153
ENSBTAG00000003835	BMP4	bone morphogenetic protein 4 [Source:VGNC Symbol;Acc:VGNC:26519]	0.233	1.19164e-09	1.497e-07
ENSBTAG00000020311	USP20	ubiquitin specific peptidase 20 [Source:VGNC Symbol;Acc:VGNC:36715]	0.234	0.000314074	0.00178882
ENSBTAG00000001335	GHR	growth hormone receptor [Source:VGNC Symbol;Acc:VGNC:50184]	0.235	0.000586148	0.00290187
ENSBTAG00000010423	LIFR	LIF receptor subunit alpha [Source:VGNC Symbol;Acc:VGNC:30881]	0.235	0.00450754	0.0148262
ENSBTAG00000025442	HSPA1L	heat shock 70kDa protein 1-like [Source:NCBI gene;Acc:540190]	0.235	0.0139118	0.0367579
ENSBTAG00000015377	EPHB1	EPH receptor B1 [Source:VGNC Symbol;Acc:VGNC:50173]	0.236	6.69797e-05	0.000550333
ENSBTAG00000000240	AKAP7	A-kinase anchoring protein 7 [Source:VGNC Symbol;Acc:VGNC:25788]	0.236	8.90749e-05	0.000676786
ENSBTAG00000008842	JPH1	junctophilin 1 [Source:VGNC Symbol;Acc:VGNC:30380]	0.236	0.00172043	0.00681943
ENSBTAG00000008487	VPS37D	VPS37D subunit of ESCRT-I [Source:VGNC Symbol;Acc:VGNC:54510]	0.236	0.00292406	0.0104377
ENSBTAG00000011207	CNN1	calponin 1 [Source:VGNC Symbol;Acc:VGNC:27508]	0.237	0.000773108	0.00363226
ENSBTAG00000054990	NA	NA	0.238	0.0176652	0.0444142
ENSBTAG00000013909	BOC	BOC cell adhesion associated, oncogene regulated [Source:VGNC Symbol;Acc:VGNC:26536]	0.239	2.70972e-07	7.98827e-06
ENSBTAG00000010293	PARD3B	par-3 family cell polarity regulator beta [Source:NCBI gene;Acc:535378]	0.239	7.36384e-06	9.90356e-05
ENSBTAG00000011659	PIGZ	phosphatidylinositol glycan anchor biosynthesis class Z [Source:VGNC Symbol;Acc:VGNC:32882]	0.239	8.17022e-05	0.000634282
ENSBTAG00000049010	RNF150	ring finger protein 150 [Source:NCBI gene;Acc:615111]	0.239	0.000983968	0.00436332
ENSBTAG00000020426	TFAP2B	transcription factor AP-2 beta [Source:VGNC Symbol;Acc:VGNC:35777]	0.241	5.80483e-07	1.44208e-05
ENSBTAG00000011866	PCBD1	pterin-4 alpha-carbinolamine dehydratase 1 [Source:VGNC Symbol;Acc:VGNC:32612]	0.241	0.0003279	0.00185134
ENSBTAG00000044010	EMB	embigin [Source:HGNC Symbol;Acc:HGNC:30465]	0.241	0.00561754	0.0176426
ENSBTAG00000032531	MUSTN1	musculoskeletal, embryonic nuclear protein 1 [Source:NCBI gene;Acc:616088]	0.242	9.96706e-07	2.18899e-05
ENSBTAG00000016313	ECH1	enoyl-CoA hydratase 1 [Source:VGNC Symbol;Acc:VGNC:28305]	0.243	1.279e-08	8.31388e-07
ENSBTAG00000014269	SCARB1	scavenger receptor class B member 1 [Source:VGNC Symbol;Acc:VGNC:34324]	0.244	2.87288e-09	2.73791e-07
ENSBTAG00000020263	TIMP4	TIMP metallopeptidase inhibitor 4 [Source:VGNC Symbol;Acc:VGNC:35873]	0.244	0.00280099	0.0100568
ENSBTAG00000016948	PTH1R	parathyroid hormone 1 receptor [Source:VGNC Symbol;Acc:VGNC:33514]	0.244	0.00623316	0.0192104
ENSBTAG00000011481	IL12RB1	interleukin 12 receptor subunit beta 1 [Source:VGNC Symbol;Acc:VGNC:30112]	0.244	0.0148294	0.0385647
ENSBTAG00000005328	ICE2	interactor of little elongation complex ELL subunit 2 [Source:VGNC Symbol;Acc:VGNC:30027]	0.245	1.10893e-07	4.04595e-06
ENSBTAG00000012931	PLN	phospholamban [Source:VGNC Symbol;Acc:VGNC:33038]	0.245	2.27728e-05	0.000241838
ENSBTAG00000007369	PDLIM2	PDZ and LIM domain 2 [Source:VGNC Symbol;Acc:VGNC:32708]	0.245	0.000912053	0.0041087
ENSBTAG00000054976	MCTP1	multiple C2 and transmembrane domain containing 1 [Source:NCBI gene;Acc:533635]	0.245	0.00128175	0.00541452
ENSBTAG00000009124	FEZ1	fasciculation and elongation protein zeta 1 [Source:VGNC Symbol;Acc:VGNC:28957]	0.245	0.00176708	0.00694793
ENSBTAG00000010462	ROBO2	roundabout guidance receptor 2 [Source:VGNC Symbol;Acc:VGNC:34079]	0.245	0.0105704	0.0295166
ENSBTAG00000012629	ZNF362	zinc finger protein 362 [Source:VGNC Symbol;Acc:VGNC:37258]	0.246	7.68755e-08	3.12448e-06
ENSBTAG00000012100	PDE1A	phosphodiesterase 1A [Source:VGNC Symbol;Acc:VGNC:32671]	0.246	7.87596e-05	0.000614459
ENSBTAG00000006618	HLF	HLF transcription factor, PAR bZIP family member [Source:VGNC Symbol;Acc:VGNC:50275]	0.246	0.000156094	0.00104646
ENSBTAG00000006679	MITF	melanocyte inducing transcription factor [Source:VGNC Symbol;Acc:VGNC:31487]	0.246	0.000645969	0.00312251
ENSBTAG00000006812	FAM181B	family with sequence similarity 181 member B [Source:VGNC Symbol;Acc:VGNC:28764]	0.246	0.00114	0.00494223
ENSBTAG00000020030	FITM2	fat storage inducing transmembrane protein 2 [Source:VGNC Symbol;Acc:VGNC:29016]	0.247	2.85607e-09	2.73791e-07
ENSBTAG00000021535	CROT	carnitine O-octanoyltransferase [Source:VGNC Symbol;Acc:VGNC:27723]	0.247	9.0125e-08	3.47154e-06
ENSBTAG00000003693	SUN2	Sad1 and UNC84 domain containing 2 [Source:VGNC Symbol;Acc:VGNC:35474]	0.248	1.02216e-07	3.79192e-06
ENSBTAG00000000593	ST8SIA1	ST8 alpha-N-acetyl-neuraminide alpha-2,8-sialyltransferase 1 [Source:VGNC Symbol;Acc:VGNC:49964]	0.248	0.000155151	0.00104233
ENSBTAG00000013213	OSR2	odd-skipped related transciption factor 2 [Source:VGNC Symbol;Acc:VGNC:32477]	0.248	0.000210953	0.00132253
ENSBTAG00000018909	CREB5	cAMP responsive element binding protein 5 [Source:NCBI gene;Acc:534129]	0.249	1.03934e-07	3.84276e-06
ENSBTAG00000002025	AMIGO2	adhesion molecule with Ig like domain 2 [Source:VGNC Symbol;Acc:VGNC:25866]	0.249	3.98703e-06	6.24315e-05
ENSBTAG00000017866	CD36	CD36 molecule [Source:NCBI gene;Acc:281052]	0.249	8.93463e-05	0.000677916
ENSBTAG00000054572	PEG3	paternally expressed 3 [Source:NCBI gene;Acc:444864]	0.249	0.000990931	0.00438892
ENSBTAG00000009050	ADIPOR2	adiponectin receptor 2 [Source:VGNC Symbol;Acc:VGNC:25679]	0.25	9.49007e-05	0.000711273
ENSBTAG00000013004	ITIH5	inter-alpha-trypsin inhibitor heavy chain 5 [Source:VGNC Symbol;Acc:VGNC:30337]	0.25	0.000237557	0.00144296
ENSBTAG00000021210	HES2	hes family bHLH transcription factor 2 [Source:VGNC Symbol;Acc:VGNC:29819]	0.253	1.86012e-08	1.09381e-06
ENSBTAG00000024493	DHRS3	dehydrogenase/reductase 3 [Source:NCBI gene;Acc:281482]	0.253	2.67952e-08	1.40839e-06
ENSBTAG00000003242	ACAD9	acyl-CoA dehydrogenase family member 9 [Source:VGNC Symbol;Acc:VGNC:50076]	0.253	1.32632e-05	0.00015665
ENSBTAG00000045877	TSC22D3	TSC22 domain family member 3 [Source:NCBI gene;Acc:100125309]	0.253	1.34816e-05	0.000158721
ENSBTAG00000013249	SALL2	spalt like transcription factor 2 [Source:NCBI gene;Acc:527574]	0.253	0.00130445	0.00549149
ENSBTAG00000038134	ZDHHC1	zinc finger DHHC-type containing 1 [Source:VGNC Symbol;Acc:VGNC:37126]	0.254	2.54574e-06	4.4006e-05
ENSBTAG00000011585	MST1	macrophage stimulating 1 [Source:NCBI gene;Acc:514667]	0.254	0.00260541	0.00946527
ENSBTAG00000025669	B3GALT4	beta-1,3-galactosyltransferase 4 [Source:VGNC Symbol;Acc:VGNC:26374]	0.255	7.13629e-05	0.000572924
ENSBTAG00000002910	ECHDC2	enoyl-CoA hydratase domain containing 2 [Source:VGNC Symbol;Acc:VGNC:55168]	0.255	0.010007	0.028243
ENSBTAG00000032558	TTC7A	tetratricopeptide repeat domain 7A [Source:VGNC Symbol;Acc:VGNC:36480]	0.257	4.05828e-08	1.97448e-06
ENSBTAG00000015198	DZIP1L	DAZ interacting zinc finger protein 1 like [Source:VGNC Symbol;Acc:VGNC:53540]	0.257	1.95964e-05	0.00021554
ENSBTAG00000016194	FBXO32	F-box protein 32 [Source:VGNC Symbol;Acc:VGNC:28905]	0.259	2.93962e-05	0.000295701
ENSBTAG00000054085	SELENOP	selenoprotein P [Source:NCBI gene;Acc:282066]	0.259	5.9174e-05	0.000497088
ENSBTAG00000012972	CYP2U1	cytochrome P450, family 2, subfamily U, polypeptide 1 [Source:NCBI gene;Acc:535227]	0.26	4.24268e-07	1.12843e-05
ENSBTAG00000010964	STARD5	StAR related lipid transfer domain containing 5 [Source:VGNC Symbol;Acc:VGNC:35366]	0.26	4.98118e-07	1.29265e-05
ENSBTAG00000016514	CPE	carboxypeptidase E [Source:VGNC Symbol;Acc:VGNC:27648]	0.26	0.000355958	0.00197051
ENSBTAG00000046814	ACOT2	acyl-CoA thioesterase 2 [Source:NCBI gene;Acc:511033]	0.261	2.52892e-05	0.000262263
ENSBTAG00000038141	ADGRG1	adhesion G protein-coupled receptor G1 [Source:NCBI gene;Acc:509703]	0.262	3.99681e-10	7.2434e-08
ENSBTAG00000017836	ZFP57	ZFP57 zinc finger protein [Source:VGNC Symbol;Acc:VGNC:37165]	0.262	0.00236715	0.0087521
ENSBTAG00000013631	GLUL	glutamate-ammonia ligase [Source:VGNC Symbol;Acc:VGNC:29426]	0.263	5.22669e-08	2.38765e-06
ENSBTAG00000017616	ADSS1	adenylosuccinate synthase 1 [Source:VGNC Symbol;Acc:VGNC:25701]	0.263	0.000571083	0.00284384
ENSBTAG00000004388	SLITRK6	SLIT and NTRK like family member 6 [Source:VGNC Symbol;Acc:VGNC:34967]	0.263	0.00561201	0.0176302
ENSBTAG00000012897	ITGA7	integrin subunit alpha 7 [Source:VGNC Symbol;Acc:VGNC:56212]	0.264	8.11864e-09	5.7533e-07
ENSBTAG00000012338	FAH	fumarylacetoacetate hydrolase [Source:VGNC Symbol;Acc:VGNC:28707]	0.264	0.00129026	0.00544212
ENSBTAG00000030575	BHLHE41	basic helix-loop-helix family member e41 [Source:VGNC Symbol;Acc:VGNC:26487]	0.264	0.00363234	0.0124823
ENSBTAG00000017289	MCF2L	MCF.2 cell line derived transforming sequence like [Source:VGNC Symbol;Acc:VGNC:31302]	0.265	9.25416e-06	0.000118188
ENSBTAG00000014178	RALGAPA2	Ral GTPase activating protein catalytic alpha subunit 2 [Source:VGNC Symbol;Acc:VGNC:33702]	0.265	0.00218699	0.00822352
ENSBTAG00000047676	PRODH	proline dehydrogenase (oxidase) 1 [Source:NCBI gene;Acc:505094]	0.266	0.000352192	0.0019526
ENSBTAG00000006069	CAPS	calcyphosine [Source:VGNC Symbol;Acc:VGNC:26753]	0.266	0.0145799	0.0380683
ENSBTAG00000012804	REEP5	receptor accessory protein 5 [Source:VGNC Symbol;Acc:VGNC:33855]	0.267	1.50187e-09	1.76629e-07
ENSBTAG00000043970	C14H8orf37	chromosome 14 C8orf37 homolog [Source:VGNC Symbol;Acc:VGNC:52626]	0.267	0.0111054	0.0307386
ENSBTAG00000007077	ABHD1	abhydrolase domain containing 1 [Source:VGNC Symbol;Acc:VGNC:25487]	0.267	0.0149316	0.0388033
ENSBTAG00000016109	DHRS12	dehydrogenase/reductase 12 [Source:VGNC Symbol;Acc:VGNC:28041]	0.268	1.80055e-05	0.000202082
ENSBTAG00000015907	IRX4	iroquois homeobox 4 [Source:VGNC Symbol;Acc:VGNC:30288]	0.268	3.02518e-05	0.00030075
ENSBTAG00000020825	IRAK1BP1	interleukin 1 receptor associated kinase 1 binding protein 1 [Source:VGNC Symbol;Acc:VGNC:30265]	0.268	0.00583748	0.0182092
ENSBTAG00000021923	DSG2	desmoglein 2 [Source:VGNC Symbol;Acc:VGNC:28221]	0.269	0.000154699	0.00104109
ENSBTAG00000016155	GDPD3	glycerophosphodiester phosphodiesterase domain containing 3 [Source:VGNC Symbol;Acc:VGNC:29312]	0.269	0.00171571	0.00680316
ENSBTAG00000037756	TET1	tet methylcytosine dioxygenase 1 [Source:VGNC Symbol;Acc:VGNC:55994]	0.27	3.03013e-05	0.000300971
ENSBTAG00000023600	APOD	apolipoprotein D [Source:VGNC Symbol;Acc:VGNC:26031]	0.27	0.00320393	0.011255
ENSBTAG00000012149	HOXC8	homeobox C8 [Source:VGNC Symbol;Acc:VGNC:29927]	0.271	5.04454e-05	0.000441547
ENSBTAG00000003499	ENPP4	ectonucleotide pyrophosphatase/phosphodiesterase 4 [Source:VGNC Symbol;Acc:VGNC:49551]	0.272	8.85545e-06	0.000113815
ENSBTAG00000010343	C1QTNF7	C1q and TNF related 7 [Source:VGNC Symbol;Acc:VGNC:26627]	0.272	3.08766e-05	0.000304901
ENSBTAG00000015988	MYH11	myosin heavy chain 11 [Source:VGNC Symbol;Acc:VGNC:31795]	0.272	5.38814e-05	0.000465009
ENSBTAG00000044027	ITGBL1	integrin subunit beta like 1 [Source:VGNC Symbol;Acc:VGNC:53818]	0.272	0.00413091	0.0138933
ENSBTAG00000002626	ARHGAP6	Rho GTPase activating protein 6 [Source:VGNC Symbol;Acc:VGNC:26099]	0.273	1.4306e-06	2.83428e-05
ENSBTAG00000012478	ALOXE3	arachidonate lipoxygenase 3 [Source:VGNC Symbol;Acc:VGNC:25846]	0.273	0.000615376	0.00300957
ENSBTAG00000023411	NA	serotransferrin-like [Source:NCBI gene;Acc:525947]	0.273	0.00174474	0.00688368
ENSBTAG00000048486	IQANK1	IQ motif and ankyrin repeat containing 1 [Source:NCBI gene;Acc:506831]	0.273	0.0115276	0.031701
ENSBTAG00000008793	RNASE1	ribonuclease, RNase A family, 1 (pancreatic) [Source:NCBI gene;Acc:282340]	0.273	0.0128049	0.0344674
ENSBTAG00000016676	PTER	phosphotriesterase related [Source:VGNC Symbol;Acc:VGNC:33497]	0.274	0.000526245	0.00268465
ENSBTAG00000003240	C8H9orf152	chromosome 8 C9orf152 homolog [Source:VGNC Symbol;Acc:VGNC:52739]	0.274	0.00174193	0.00687753
ENSBTAG00000018598	HSPB6	heat shock protein family B (small) member 6 [Source:NCBI gene;Acc:534551]	0.275	0.000119611	0.000846002
ENSBTAG00000002699	KIT	KIT proto-oncogene, receptor tyrosine kinase [Source:VGNC Symbol;Acc:VGNC:30618]	0.276	3.52862e-06	5.65347e-05
ENSBTAG00000005615	CEACAM1	carcinoembryonic antigen related cell adhesion molecule 1 [Source:NCBI gene;Acc:404118]	0.276	0.000160427	0.00106709
ENSBTAG00000038831	PHYHD1	phytanoyl-CoA dioxygenase domain containing 1 [Source:NCBI gene;Acc:540828]	0.276	0.00022088	0.00136415
ENSBTAG00000014485	POF1B	POF1B actin binding protein [Source:VGNC Symbol;Acc:VGNC:33104]	0.276	0.0146466	0.0382062
ENSBTAG00000039161	ALDH3A2	aldehyde dehydrogenase 3 family member A2 [Source:VGNC Symbol;Acc:VGNC:25814]	0.277	1.69513e-05	0.000193391
ENSBTAG00000009172	BCAT2	branched chain amino acid transaminase 2 [Source:VGNC Symbol;Acc:VGNC:26440]	0.277	0.000491974	0.00255341
ENSBTAG00000000536	ZNF395	zinc finger protein 395 [Source:VGNC Symbol;Acc:VGNC:37266]	0.279	5.19849e-06	7.67281e-05
ENSBTAG00000004476	ADHFE1	alcohol dehydrogenase iron containing 1 [Source:VGNC Symbol;Acc:VGNC:25674]	0.279	0.000344146	0.00191761
ENSBTAG00000047103	IDNK	IDNK gluconokinase [Source:VGNC Symbol;Acc:VGNC:30034]	0.279	0.00638874	0.0196242
ENSBTAG00000015155	HACD3	3-hydroxyacyl-CoA dehydratase 3 [Source:VGNC Symbol;Acc:VGNC:29738]	0.28	1.59667e-08	9.86101e-07
ENSBTAG00000010158	NOS1AP	nitric oxide synthase 1 adaptor protein [Source:VGNC Symbol;Acc:VGNC:55636]	0.28	0.00170378	0.0067704
ENSBTAG00000001186	SH2D4A	SH2 domain containing 4A [Source:VGNC Symbol;Acc:VGNC:34560]	0.281	0.00581222	0.0181611
ENSBTAG00000007723	KDSR	3-ketodihydrosphingosine reductase [Source:VGNC Symbol;Acc:VGNC:30536]	0.282	2.5137e-05	0.000261175
ENSBTAG00000016644	LVRN	laeverin [Source:VGNC Symbol;Acc:VGNC:31086]	0.282	0.0173354	0.0437341
ENSBTAG00000002127	TCP11L2	t-complex 11 like 2 [Source:VGNC Symbol;Acc:VGNC:35704]	0.283	5.53572e-06	8.05228e-05
ENSBTAG00000048781	NA	NA	0.283	5.72156e-06	8.23591e-05
ENSBTAG00000016467	SLC22A17	solute carrier family 22 member 17 [Source:VGNC Symbol;Acc:VGNC:34725]	0.283	9.86007e-05	0.000730563
ENSBTAG00000021875	SLC41A2	solute carrier family 41 member 2 [Source:VGNC Symbol;Acc:VGNC:34874]	0.283	0.00154305	0.00627698
ENSBTAG00000015509	NAMPT	nicotinamide phosphoribosyltransferase [Source:VGNC Symbol;Acc:VGNC:31875]	0.284	2.68811e-08	1.40839e-06
ENSBTAG00000038620	CIR1	corepressor interacting with RBPJ, 1 [Source:VGNC Symbol;Acc:VGNC:59328]	0.284	8.65955e-08	3.35899e-06
ENSBTAG00000023453	C18H19orf54	chromosome 18 C19orf54 homolog [Source:VGNC Symbol;Acc:VGNC:49180]	0.284	0.00405519	0.0137011
ENSBTAG00000012608	GDAP1	ganglioside induced differentiation associated protein 1 [Source:VGNC Symbol;Acc:VGNC:29295]	0.284	0.00539985	0.0170949
ENSBTAG00000001288	MAOB	monoamine oxidase B [Source:VGNC Symbol;Acc:VGNC:31175]	0.284	0.00942656	0.0269451
ENSBTAG00000012994	LOX	lysyl oxidase [Source:VGNC Symbol;Acc:VGNC:30951]	0.285	0.011847	0.0323778
ENSBTAG00000021165	VPS9D1	VPS9 domain containing 1 [Source:VGNC Symbol;Acc:VGNC:36833]	0.286	0.00856109	0.0249454
ENSBTAG00000027442	NFIB	nuclear factor I B [Source:VGNC Symbol;Acc:VGNC:32039]	0.287	4.26154e-09	3.54221e-07
ENSBTAG00000021853	IP6K2	inositol hexakisphosphate kinase 2 [Source:VGNC Symbol;Acc:VGNC:30238]	0.287	9.50782e-08	3.59962e-06
ENSBTAG00000020570	PRDM8	PR/SET domain 8 [Source:VGNC Symbol;Acc:VGNC:53772]	0.287	0.00128407	0.00542014
ENSBTAG00000020931	CHN2	chimerin 2 [Source:VGNC Symbol;Acc:VGNC:50060]	0.287	0.0103921	0.0291143
ENSBTAG00000001774	SPRY2	sprouty RTK signaling antagonist 2 [Source:VGNC Symbol;Acc:VGNC:35242]	0.288	5.87056e-06	8.38488e-05
ENSBTAG00000017040	LY6E	lymphocyte antigen 6 family member E [Source:VGNC Symbol;Acc:VGNC:31089]	0.288	1.73654e-05	0.000196926
ENSBTAG00000005478	PATZ1	POZ/BTB and AT hook containing zinc finger 1 [Source:VGNC Symbol;Acc:VGNC:32595]	0.289	3.04408e-05	0.000302085
ENSBTAG00000011037	RBPMS2	RNA binding protein, mRNA processing factor 2 [Source:VGNC Symbol;Acc:VGNC:55138]	0.289	0.000206309	0.00129842
ENSBTAG00000002670	DEPP1	DEPP1 autophagy regulator [Source:VGNC Symbol;Acc:VGNC:49544]	0.289	0.00958991	0.0273238
ENSBTAG00000015354	ZDHHC9	zinc finger DHHC-type containing 9 [Source:VGNC Symbol;Acc:VGNC:37146]	0.29	2.14639e-09	2.25984e-07
ENSBTAG00000003329	FST	follistatin [Source:VGNC Symbol;Acc:VGNC:29134]	0.29	3.93857e-05	0.000368367
ENSBTAG00000023259	OSBPL1A	oxysterol binding protein like 1A [Source:VGNC Symbol;Acc:VGNC:32460]	0.29	4.79456e-05	0.000427106
ENSBTAG00000031388	DNAAF4	dynein axonemal assembly factor 4 [Source:VGNC Symbol;Acc:VGNC:28120]	0.29	0.0143101	0.0375856
ENSBTAG00000053317	YPEL4	yippee like 4 [Source:NCBI gene;Acc:613682]	0.291	0.00335069	0.0116594
ENSBTAG00000016486	SORBS2	sorbin and SH3 domain containing 2 [Source:HGNC Symbol;Acc:HGNC:24098]	0.292	2.76594e-07	8.03212e-06
ENSBTAG00000007809	PPP1R36	protein phosphatase 1 regulatory subunit 36 [Source:VGNC Symbol;Acc:VGNC:33240]	0.292	6.07138e-05	0.000506559
ENSBTAG00000021237	DST	dystonin [Source:NCBI gene;Acc:535297]	0.292	0.000701264	0.0033546
ENSBTAG00000012584	GJB3	gap junction protein beta 3 [Source:VGNC Symbol;Acc:VGNC:29378]	0.293	5.27607e-07	1.35016e-05
ENSBTAG00000010634	NDNF	neuron derived neurotrophic factor [Source:VGNC Symbol;Acc:VGNC:31937]	0.293	7.69941e-05	0.000603633
ENSBTAG00000002615	LONRF3	LON peptidase N-terminal domain and ring finger 3 [Source:VGNC Symbol;Acc:VGNC:30950]	0.293	0.00102665	0.00453261
ENSBTAG00000000604	GPNMB	glycoprotein nmb [Source:VGNC Symbol;Acc:VGNC:29541]	0.293	0.00508855	0.0163197
ENSBTAG00000039740	LY6G5B	lymphocyte antigen 6 family member G5B [Source:NCBI gene;Acc:539236]	0.293	0.0116101	0.0318548
ENSBTAG00000016516	CYB5R3	cytochrome b5 reductase 3 [Source:VGNC Symbol;Acc:VGNC:49054]	0.295	4.09835e-09	3.45749e-07
ENSBTAG00000010906	RPS6KA5	ribosomal protein S6 kinase A5 [Source:VGNC Symbol;Acc:VGNC:34144]	0.295	2.35313e-06	4.14234e-05
ENSBTAG00000015221	PCCB	propionyl-CoA carboxylase subunit beta [Source:VGNC Symbol;Acc:VGNC:32614]	0.295	6.95925e-05	0.000564864
ENSBTAG00000013116	PLCB4	phospholipase C beta 4 [Source:VGNC Symbol;Acc:VGNC:32983]	0.295	0.000249044	0.00149394
ENSBTAG00000005499	ZPBP	zona pellucida binding protein [Source:VGNC Symbol;Acc:VGNC:37368]	0.295	0.00282822	0.0101283
ENSBTAG00000003651	OTOP1	otopetrin 1 [Source:VGNC Symbol;Acc:VGNC:32488]	0.295	0.00818071	0.0240398
ENSBTAG00000007360	TMEM43	transmembrane protein 43 [Source:NCBI gene;Acc:404066]	0.296	9.78006e-10	1.30931e-07
ENSBTAG00000018588	TMBIM6	transmembrane BAX inhibitor motif containing 6 [Source:VGNC Symbol;Acc:VGNC:35916]	0.296	4.55207e-08	2.15979e-06
ENSBTAG00000050790	C3H1orf226	chromosome 3 C1orf226 homolog [Source:NCBI gene;Acc:783439]	0.296	0.000441261	0.00234188
ENSBTAG00000051913	UST	uronyl 2-sulfotransferase [Source:NCBI gene;Acc:535975]	0.296	0.00185328	0.00719889
ENSBTAG00000053714	NA	NA	0.296	0.0135485	0.0359958
ENSBTAG00000007544	MARVELD3	MARVEL domain containing 3 [Source:VGNC Symbol;Acc:VGNC:52204]	0.296	0.0139823	0.0368824
ENSBTAG00000015396	RBM24	RNA binding motif protein 24 [Source:VGNC Symbol;Acc:VGNC:33793]	0.297	6.0897e-05	0.000507705
ENSBTAG00000008887	PAQR3	progestin and adipoQ receptor family member 3 [Source:VGNC Symbol;Acc:VGNC:32575]	0.298	5.77619e-08	2.56129e-06
ENSBTAG00000054240	NA	NA	0.298	0.0167494	0.0425667
ENSBTAG00000007704	ELOVL7	ELOVL fatty acid elongase 7 [Source:VGNC Symbol;Acc:VGNC:28453]	0.299	6.81752e-07	1.62901e-05
ENSBTAG00000008248	NA	dystrophin [Source:NCBI gene;Acc:537655]	0.299	0.00631808	0.0194421
ENSBTAG00000018966	PLCE1	phospholipase C epsilon 1 [Source:VGNC Symbol;Acc:VGNC:32987]	0.299	0.00987049	0.0279575
ENSBTAG00000010989	PIK3R1	phosphoinositide-3-kinase regulatory subunit 1 [Source:VGNC Symbol;Acc:VGNC:32894]	0.3	4.14374e-06	6.42433e-05
ENSBTAG00000009903	PTCH1	patched 1 [Source:NCBI gene;Acc:520994]	0.3	1.45734e-05	0.000169588
ENSBTAG00000008902	ZNF345	zinc finger protein 345 [Source:NCBI gene;Acc:518207]	0.3	0.013483	0.035865
ENSBTAG00000002020	CREBRF	CREB3 regulatory factor [Source:VGNC Symbol;Acc:VGNC:27700]	0.301	0.00112103	0.00487339
ENSBTAG00000017082	POR	cytochrome p450 oxidoreductase [Source:VGNC Symbol;Acc:VGNC:33169]	0.302	7.37659e-10	1.08731e-07
ENSBTAG00000019612	RNASE4	ribonuclease A family member 4 [Source:VGNC Symbol;Acc:VGNC:33998]	0.302	1.17754e-06	2.44236e-05
ENSBTAG00000010994	CTSF	cathepsin F [Source:VGNC Symbol;Acc:VGNC:27815]	0.302	1.36737e-06	2.74079e-05
ENSBTAG00000003943	TTC39B	tetratricopeptide repeat domain 39B [Source:VGNC Symbol;Acc:VGNC:36476]	0.302	0.000754543	0.00356169
ENSBTAG00000012128	AASS	aminoadipate-semialdehyde synthase [Source:VGNC Symbol;Acc:VGNC:25451]	0.302	0.000922035	0.00414691
ENSBTAG00000014177	C6	complement C6 [Source:VGNC Symbol;Acc:VGNC:52722]	0.302	0.00872779	0.0253576
ENSBTAG00000018513	FHL1	four and a half LIM domains 1 [Source:VGNC Symbol;Acc:VGNC:28999]	0.303	2.45201e-05	0.00025621
ENSBTAG00000013848	ADGRD1	adhesion G protein-coupled receptor D1 [Source:VGNC Symbol;Acc:VGNC:53887]	0.303	8.70172e-05	0.000665266
ENSBTAG00000018991	TSGA10	testis specific 10 [Source:VGNC Symbol;Acc:VGNC:36415]	0.303	0.000436627	0.00232175
ENSBTAG00000023365	NA	cytoplasmic tRNA 2-thiolation protein 1 [Source:NCBI gene;Acc:100297056]	0.303	0.00690182	0.0209557
ENSBTAG00000014306	DOP1B	DOP1 leucine zipper like protein B [Source:VGNC Symbol;Acc:VGNC:28173]	0.304	1.83976e-05	0.000205396
ENSBTAG00000018225	SIPA1L3	signal induced proliferation associated 1 like 3 [Source:VGNC Symbol;Acc:VGNC:53042]	0.304	0.0103747	0.029099
ENSBTAG00000015942	DNAJA4	DnaJ heat shock protein family (Hsp40) member A4 [Source:VGNC Symbol;Acc:VGNC:53935]	0.305	1.38066e-08	8.82267e-07
ENSBTAG00000004652	LPAR2	lysophosphatidic acid receptor 2 [Source:VGNC Symbol;Acc:VGNC:30956]	0.306	3.56872e-05	0.00034217
ENSBTAG00000052247	TPPP	tubulin polymerization promoting protein [Source:NCBI gene;Acc:280968]	0.306	0.000283679	0.00165317
ENSBTAG00000007223	FBXO2	F-box protein 2 [Source:VGNC Symbol;Acc:VGNC:28897]	0.306	0.000737018	0.00349388
ENSBTAG00000017683	LYSMD2	LysM domain containing 2 [Source:VGNC Symbol;Acc:VGNC:31113]	0.306	0.000753586	0.00355869
ENSBTAG00000054222	NA	small VCP interacting protein [Source:NCBI gene;Acc:100300295]	0.306	0.0123171	0.0334231
ENSBTAG00000001966	PDGFRL	platelet derived growth factor receptor like [Source:VGNC Symbol;Acc:VGNC:32694]	0.307	0.000550818	0.00277543
ENSBTAG00000020161	KLHL22	kelch like family member 22 [Source:VGNC Symbol;Acc:VGNC:30651]	0.307	0.00182494	0.00712636
ENSBTAG00000020638	TIMP3	TIMP metallopeptidase inhibitor 3 [Source:VGNC Symbol;Acc:VGNC:35872]	0.307	0.00459314	0.0150317
ENSBTAG00000040432	CLDN3	claudin 3 [Source:VGNC Symbol;Acc:VGNC:27414]	0.307	0.00933448	0.0267339
ENSBTAG00000039711	ZFP62	ZFP62 zinc finger protein [Source:VGNC Symbol;Acc:VGNC:37166]	0.307	0.0135724	0.0360334
ENSBTAG00000004009	PMM1	phosphomannomutase 1 [Source:VGNC Symbol;Acc:VGNC:33072]	0.308	1.6817e-05	0.000192456
ENSBTAG00000037375	NA	zinc finger protein 547-like [Source:NCBI gene;Acc:512684]	0.309	2.66062e-07	7.90675e-06
ENSBTAG00000007434	CD300LG	CD300 molecule like family member g [Source:VGNC Symbol;Acc:VGNC:27024]	0.309	0.00104264	0.0045977
ENSBTAG00000012074	MYB	MYB proto-oncogene, transcription factor [Source:VGNC Symbol;Acc:VGNC:31776]	0.309	0.00240801	0.00888537
ENSBTAG00000037533	C4A	complement component 4A [Source:NCBI gene;Acc:280678]	0.309	0.00567484	0.0177821
ENSBTAG00000004908	CHRNE	cholinergic receptor nicotinic epsilon subunit [Source:VGNC Symbol;Acc:VGNC:27335]	0.31	0.000756339	0.00356864
ENSBTAG00000017537	PTGIS	prostaglandin I2 synthase [Source:VGNC Symbol;Acc:VGNC:33509]	0.31	0.00162408	0.00654545
ENSBTAG00000004585	CCDC30	coiled-coil domain containing 30 [Source:VGNC Symbol;Acc:VGNC:26891]	0.31	0.0050505	0.0162306
ENSBTAG00000017218	ACER3	alkaline ceramidase 3 [Source:VGNC Symbol;Acc:VGNC:25538]	0.311	5.69469e-07	1.4179e-05
ENSBTAG00000014619	WASF3	WASP family member 3 [Source:VGNC Symbol;Acc:VGNC:36867]	0.311	4.55618e-06	6.90635e-05
ENSBTAG00000004641	PLEKHA6	pleckstrin homology domain containing A6 [Source:VGNC Symbol;Acc:VGNC:59357]	0.311	4.92361e-05	0.000435494
ENSBTAG00000000623	CPEB1	cytoplasmic polyadenylation element binding protein 1 [Source:NCBI gene;Acc:514174]	0.311	6.36142e-05	0.000527573
ENSBTAG00000013910	POLR3GL	RNA polymerase III subunit G like [Source:NCBI gene;Acc:505641]	0.312	4.09568e-05	0.000380166
ENSBTAG00000025450	SYNE2	spectrin repeat containing nuclear envelope protein 2 [Source:VGNC Symbol;Acc:VGNC:35521]	0.312	0.000521671	0.00266994
ENSBTAG00000015638	IL20RA	interleukin 20 receptor subunit alpha [Source:VGNC Symbol;Acc:VGNC:30139]	0.313	8.07796e-07	1.85659e-05
ENSBTAG00000016973	PRSS8	serine protease 8 [Source:VGNC Symbol;Acc:VGNC:33426]	0.313	6.22322e-06	8.82022e-05
ENSBTAG00000045857	MCRIP2	MAPK regulated corepressor interacting protein 2 [Source:NCBI gene;Acc:618020]	0.313	0.00124217	0.00529789
ENSBTAG00000002092	PI16	peptidase inhibitor 16 [Source:VGNC Symbol;Acc:VGNC:32853]	0.313	0.00769697	0.022886
ENSBTAG00000014124	MLLT3	MLLT3 super elongation complex subunit [Source:VGNC Symbol;Acc:VGNC:31503]	0.314	4.27363e-05	0.000390132
ENSBTAG00000013029	ARNTL	aryl hydrocarbon receptor nuclear translocator like [Source:VGNC Symbol;Acc:VGNC:54628]	0.314	0.000132587	0.00091954
ENSBTAG00000051030	NA	cytochrome P450, family 2, subfamily J, polypeptide 2 [Source:NCBI gene;Acc:510406]	0.314	0.00135009	0.00563927
ENSBTAG00000012121	NOXA1	NADPH oxidase activator 1 [Source:VGNC Symbol;Acc:VGNC:32186]	0.315	0.00686573	0.0208633
ENSBTAG00000014015	PLA2G6	phospholipase A2 group VI [Source:VGNC Symbol;Acc:VGNC:32964]	0.315	0.0108979	0.0302856
ENSBTAG00000013774	CCDC9B	coiled-coil domain containing 9B [Source:VGNC Symbol;Acc:VGNC:55108]	0.316	2.91719e-05	0.000294227
ENSBTAG00000017188	ISM1	isthmin 1 [Source:VGNC Symbol;Acc:VGNC:30300]	0.316	4.24956e-05	0.000388577
ENSBTAG00000025659	ZNF618	zinc finger protein 618 [Source:VGNC Symbol;Acc:VGNC:37314]	0.317	9.14032e-05	0.000690207
ENSBTAG00000018003	ARHGEF25	Rho guanine nucleotide exchange factor 25 [Source:VGNC Symbol;Acc:VGNC:26112]	0.317	0.000142636	0.000975166
ENSBTAG00000051225	NA	NA	0.317	0.000361176	0.00199043
ENSBTAG00000010647	NTRK2	neurotrophic receptor tyrosine kinase 2 [Source:VGNC Symbol;Acc:VGNC:32310]	0.317	0.00125182	0.0053206
ENSBTAG00000011700	PLLP	plasmolipin [Source:VGNC Symbol;Acc:VGNC:33037]	0.317	0.00703707	0.0212612
ENSBTAG00000021245	SPRY1	sprouty RTK signaling antagonist 1 [Source:VGNC Symbol;Acc:VGNC:35241]	0.318	8.37573e-05	0.000646153
ENSBTAG00000011624	FGF21	fibroblast growth factor 21 [Source:VGNC Symbol;Acc:VGNC:28977]	0.318	0.00419167	0.0140394
ENSBTAG00000006548	MCCC1	methylcrotonoyl-CoA carboxylase 1 [Source:VGNC Symbol;Acc:VGNC:31298]	0.319	5.32009e-07	1.35515e-05
ENSBTAG00000022635	LAMB2	laminin, beta 2 (laminin S) [Source:NCBI gene;Acc:520167]	0.319	6.79889e-07	1.62901e-05
ENSBTAG00000031871	NKAPL	NFKB activating protein like [Source:VGNC Symbol;Acc:VGNC:54230]	0.319	0.000306239	0.00175413
ENSBTAG00000021902	ALDH5A1	aldehyde dehydrogenase 5 family member A1 [Source:VGNC Symbol;Acc:VGNC:25816]	0.32	9.96446e-05	0.000733891
ENSBTAG00000018229	NFIX	nuclear factor I X [Source:VGNC Symbol;Acc:VGNC:32042]	0.32	0.000162787	0.00107826
ENSBTAG00000001514	ASB11	ankyrin repeat and SOCS box containing 11 [Source:VGNC Symbol;Acc:VGNC:26188]	0.32	0.000570673	0.00284308
ENSBTAG00000007550	OLFM2	olfactomedin 2 [Source:VGNC Symbol;Acc:VGNC:32418]	0.321	0.00190687	0.00737336
ENSBTAG00000050696	KLHDC3	kelch domain containing 3 [Source:NCBI gene;Acc:541138]	0.322	7.32508e-07	1.72663e-05
ENSBTAG00000009602	TMEM120B	transmembrane protein 120B [Source:VGNC Symbol;Acc:VGNC:35957]	0.322	4.56422e-05	0.00041118
ENSBTAG00000031497	FGFBP1	fibroblast growth factor binding protein 1 [Source:NCBI gene;Acc:281812]	0.322	0.00167188	0.00667726
ENSBTAG00000003508	CFAP69	cilia and flagella associated protein 69 [Source:VGNC Symbol;Acc:VGNC:27249]	0.322	0.00708682	0.0213881
ENSBTAG00000021325	SLC19A3	solute carrier family 19 member 3 [Source:VGNC Symbol;Acc:VGNC:56147]	0.323	9.75062e-05	0.000724385
ENSBTAG00000009029	NA	probable low-specificity L-threonine aldolase 2 [Source:NCBI gene;Acc:507443]	0.323	0.000150739	0.00101922
ENSBTAG00000025634	FMN1	formin 1 [Source:NCBI gene;Acc:786165]	0.323	0.00015218	0.00102645
ENSBTAG00000038878	AOX4	aldehyde oxidase 1-like [Source:NCBI gene;Acc:518393]	0.323	0.00984246	0.0278996
ENSBTAG00000020654	BAZ2B	bromodomain adjacent to zinc finger domain 2B [Source:VGNC Symbol;Acc:VGNC:55328]	0.324	7.89956e-08	3.18721e-06
ENSBTAG00000006676	FIBIN	fin bud initiation factor homolog (zebrafish) [Source:VGNC Symbol;Acc:VGNC:56527]	0.324	0.000439602	0.00233532
ENSBTAG00000051760	NA	Rhox homeobox family, member 1-like [Source:NCBI gene;Acc:782892]	0.324	0.00800518	0.0236324
ENSBTAG00000000204	TMEM268	transmembrane protein 268 [Source:VGNC Symbol;Acc:VGNC:36073]	0.325	3.26458e-07	9.1832e-06
ENSBTAG00000008744	PDK2	pyruvate dehydrogenase kinase 2 [Source:VGNC Symbol;Acc:VGNC:32704]	0.325	1.01767e-06	2.21901e-05
ENSBTAG00000000925	GLT8D2	glycosyltransferase 8 domain containing 2 [Source:VGNC Symbol;Acc:VGNC:29424]	0.325	0.000559346	0.00280434
ENSBTAG00000017258	ACSL3	acyl-CoA synthetase long chain family member 3 [Source:VGNC Symbol;Acc:VGNC:25565]	0.326	4.72831e-08	2.22432e-06
ENSBTAG00000019633	SHROOM3	shroom family member 3 [Source:VGNC Symbol;Acc:VGNC:34609]	0.326	0.000157082	0.00105117
ENSBTAG00000020661	ABCA1	ATP binding cassette subfamily A member 1 [Source:VGNC Symbol;Acc:VGNC:25455]	0.326	0.00125267	0.00532215
ENSBTAG00000014176	REM1	RRAD and GEM like GTPase 1 [Source:VGNC Symbol;Acc:VGNC:33863]	0.326	0.00258979	0.00941471
ENSBTAG00000010745	THRA	thyroid hormone receptor alpha [Source:VGNC Symbol;Acc:VGNC:35845]	0.327	1.45059e-05	0.000168981
ENSBTAG00000021202	ACOT7	acyl-CoA thioesterase 7 [Source:NCBI gene;Acc:514788]	0.327	0.000140574	0.000965246
ENSBTAG00000024379	LRRC17	leucine rich repeat containing 17 [Source:VGNC Symbol;Acc:VGNC:52798]	0.327	0.000399766	0.00215371
ENSBTAG00000005666	LRRC20	leucine rich repeat containing 20 [Source:VGNC Symbol;Acc:VGNC:31004]	0.327	0.000560074	0.00280672
ENSBTAG00000037687	ADGRF2	adhesion G protein-coupled receptor F2 [Source:VGNC Symbol;Acc:VGNC:25662]	0.327	0.00119359	0.00512033
ENSBTAG00000013496	CPM	carboxypeptidase M [Source:VGNC Symbol;Acc:VGNC:27655]	0.327	0.00319468	0.0112296
ENSBTAG00000006037	CCN5	cellular communication network factor 5 [Source:VGNC Symbol;Acc:VGNC:36945]	0.327	0.0034861	0.0120434
ENSBTAG00000006771	FRY	FRY microtubule binding protein [Source:VGNC Symbol;Acc:VGNC:29122]	0.328	7.2029e-08	3.02768e-06
ENSBTAG00000016589	PRPF40B	pre-mRNA processing factor 40 homolog B [Source:VGNC Symbol;Acc:VGNC:33380]	0.328	9.45231e-05	0.000709405
ENSBTAG00000017832	PDK3	pyruvate dehydrogenase kinase 3 [Source:VGNC Symbol;Acc:VGNC:32705]	0.329	3.10556e-07	8.83288e-06
ENSBTAG00000001511	BCL6	BCL6 transcription repressor [Source:VGNC Symbol;Acc:VGNC:58471]	0.329	1.3099e-06	2.66195e-05
ENSBTAG00000014576	GUCY1A1	guanylate cyclase 1 soluble subunit alpha 1 [Source:VGNC Symbol;Acc:VGNC:29720]	0.329	8.11145e-06	0.000107135
ENSBTAG00000010046	ZNF350	zinc finger protein 350 [Source:NCBI gene;Acc:515334]	0.329	0.00123133	0.00525775
ENSBTAG00000008625	PLEKHF1	pleckstrin homology and FYVE domain containing 1 [Source:VGNC Symbol;Acc:VGNC:33012]	0.329	0.00263696	0.00957359
ENSBTAG00000015450	CPEB3	cytoplasmic polyadenylation element binding protein 3 [Source:VGNC Symbol;Acc:VGNC:27649]	0.33	2.48622e-07	7.53018e-06
ENSBTAG00000054241	NA	sulfotransferase 1C4 [Source:NCBI gene;Acc:100300896]	0.33	0.0011953	0.0051257
ENSBTAG00000016296	GPD1	glycerol-3-phosphate dehydrogenase 1 [Source:VGNC Symbol;Acc:VGNC:29529]	0.33	0.00340525	0.0117973
ENSBTAG00000020084	LONRF1	LON peptidase N-terminal domain and ring finger 1 [Source:VGNC Symbol;Acc:VGNC:30949]	0.332	2.10383e-06	3.80421e-05
ENSBTAG00000005915	SFMBT2	Scm like with four mbt domains 2 [Source:VGNC Symbol;Acc:VGNC:34516]	0.332	0.00559477	0.0175961
ENSBTAG00000003395	ZRANB1	zinc finger RANBP2-type containing 1 [Source:VGNC Symbol;Acc:VGNC:37371]	0.333	6.21676e-09	4.64367e-07
ENSBTAG00000000074	NFIA	nuclear factor I A [Source:VGNC Symbol;Acc:VGNC:32038]	0.333	7.61383e-07	1.78328e-05
ENSBTAG00000014401	SORBS3	sorbin and SH3 domain containing 3 [Source:VGNC Symbol;Acc:VGNC:35129]	0.334	1.97881e-07	6.26813e-06
ENSBTAG00000016211	GCDH	glutaryl-CoA dehydrogenase [Source:VGNC Symbol;Acc:VGNC:29282]	0.335	1.07054e-05	0.000132232
ENSBTAG00000036127	AS3MT	arsenite methyltransferase [Source:NCBI gene;Acc:505482]	0.335	0.000470302	0.00246992
ENSBTAG00000047524	TMEM200B	transmembrane protein 200B [Source:VGNC Symbol;Acc:VGNC:36022]	0.335	0.00528095	0.0168099
ENSBTAG00000016373	TTC26	tetratricopeptide repeat domain 26 [Source:VGNC Symbol;Acc:VGNC:36465]	0.335	0.00608233	0.018819
ENSBTAG00000007935	CALCOCO2	calcium binding and coiled-coil domain 2 [Source:VGNC Symbol;Acc:VGNC:26703]	0.336	1.95742e-08	1.1212e-06
ENSBTAG00000001961	MAP1B	microtubule associated protein 1B [Source:VGNC Symbol;Acc:VGNC:31178]	0.336	2.106e-06	3.80421e-05
ENSBTAG00000004178	ACOX2	acyl-CoA oxidase 2 [Source:VGNC Symbol;Acc:VGNC:25553]	0.336	8.41934e-06	0.000110149
ENSBTAG00000002985	KCNMB1	potassium calcium-activated channel subfamily M regulatory beta subunit 1 [Source:VGNC Symbol;Acc:VGNC:30480]	0.336	4.3388e-05	0.000395428
ENSBTAG00000001919	ZNF652	zinc finger protein 652 [Source:VGNC Symbol;Acc:VGNC:37322]	0.337	4.03026e-06	6.30191e-05
ENSBTAG00000052394	NA	NA	0.337	3.62913e-05	0.00034706
ENSBTAG00000013921	CKM	creatine kinase, M-type [Source:VGNC Symbol;Acc:VGNC:27385]	0.337	0.00223081	0.00834573
ENSBTAG00000008807	FBXL22	F-box and leucine rich repeat protein 22 [Source:NCBI gene;Acc:513821]	0.337	0.00441606	0.014587
ENSBTAG00000009190	SLC2A4	solute carrier family 2 member 4 [Source:VGNC Symbol;Acc:VGNC:34801]	0.337	0.0203574	0.0498534
ENSBTAG00000000937	ITPRID2	ITPR interacting domain containing 2 [Source:VGNC Symbol;Acc:VGNC:35311]	0.339	8.64998e-08	3.35899e-06
ENSBTAG00000053238	NA	kalirin RhoGEF kinase [Source:NCBI gene;Acc:540675]	0.339	5.12421e-06	7.60378e-05
ENSBTAG00000003345	FAT4	FAT atypical cadherin 4 [Source:VGNC Symbol;Acc:VGNC:28877]	0.339	0.00072225	0.00343418
ENSBTAG00000004757	LTBP4	latent transforming growth factor beta binding protein 4 [Source:VGNC Symbol;Acc:VGNC:31074]	0.339	0.0153227	0.0396163
ENSBTAG00000021779	MGST2	microsomal glutathione S-transferase 2 [Source:VGNC Symbol;Acc:VGNC:31452]	0.34	5.83849e-08	2.56129e-06
ENSBTAG00000002417	RAB30	RAB30, member RAS oncogene family [Source:VGNC Symbol;Acc:VGNC:33639]	0.34	7.60736e-06	0.000101557
ENSBTAG00000008096	EDN1	endothelin 1 [Source:VGNC Symbol;Acc:VGNC:28327]	0.341	2.17216e-05	0.000233591
ENSBTAG00000021969	KLHL29	kelch like family member 29 [Source:VGNC Symbol;Acc:VGNC:30656]	0.341	0.000146075	0.000991927
ENSBTAG00000003336	TPD52L1	TPD52 like 1 [Source:VGNC Symbol;Acc:VGNC:36245]	0.341	0.00132701	0.00555897
ENSBTAG00000017797	LY75	lymphocyte antigen 75 [Source:NCBI gene;Acc:407236]	0.341	0.00444109	0.0146512
ENSBTAG00000010809	HID1	HID1 domain containing [Source:VGNC Symbol;Acc:VGNC:29847]	0.341	0.0168652	0.0428018
ENSBTAG00000010484	LRRN4CL	LRRN4 C-terminal like [Source:VGNC Symbol;Acc:VGNC:31042]	0.342	1.50548e-06	2.94568e-05
ENSBTAG00000009737	LTC4S	leukotriene C4 synthase [Source:VGNC Symbol;Acc:VGNC:31076]	0.342	0.0106938	0.0298008
ENSBTAG00000001420	ABHD12	abhydrolase domain containing 12 [Source:VGNC Symbol;Acc:VGNC:25490]	0.343	6.64794e-07	1.60115e-05
ENSBTAG00000048407	NA	protein CutA homolog [Source:NCBI gene;Acc:616903]	0.343	3.24348e-06	5.27763e-05
ENSBTAG00000013311	GSPT2	G1 to S phase transition 2 [Source:NCBI gene;Acc:538724]	0.343	0.000478002	0.00249849
ENSBTAG00000009826	GPD1L	glycerol-3-phosphate dehydrogenase 1 like [Source:VGNC Symbol;Acc:VGNC:29530]	0.343	0.000703821	0.00336246
ENSBTAG00000005681	ME1	malic enzyme 1 [Source:VGNC Symbol;Acc:VGNC:31339]	0.343	0.0134523	0.0358004
ENSBTAG00000004004	CSDC2	cold shock domain containing C2 [Source:VGNC Symbol;Acc:VGNC:27750]	0.343	0.0146973	0.0383025
ENSBTAG00000021899	PDE9A	phosphodiesterase 9A [Source:VGNC Symbol;Acc:VGNC:32688]	0.344	0.00842725	0.0246399
ENSBTAG00000016991	EFNB2	ephrin B2 [Source:VGNC Symbol;Acc:VGNC:28360]	0.344	0.0156824	0.040384
ENSBTAG00000021687	JADE2	jade family PHD finger 2 [Source:VGNC Symbol;Acc:VGNC:30359]	0.345	2.78758e-05	0.000283242
ENSBTAG00000024269	TGFBR3	transforming growth factor beta receptor 3 [Source:VGNC Symbol;Acc:VGNC:49979]	0.345	0.000212288	0.00132665
ENSBTAG00000000656	NFATC1	nuclear factor of activated T cells 1 [Source:VGNC Symbol;Acc:VGNC:32030]	0.345	0.00221059	0.00828127
ENSBTAG00000020573	SCUBE2	signal peptide, CUB domain and EGF like domain containing 2 [Source:VGNC Symbol;Acc:VGNC:34372]	0.345	0.00824357	0.0241988
ENSBTAG00000020852	SLC16A11	solute carrier family 16 member 11 [Source:VGNC Symbol;Acc:VGNC:34685]	0.346	0.010888	0.0302656
ENSBTAG00000011224	CITED2	Cbp/p300 interacting transactivator with Glu/Asp rich carboxy-terminal domain 2 [Source:VGNC Symbol;Acc:VGNC:27377]	0.347	1.99658e-07	6.28837e-06
ENSBTAG00000020107	DNASE1	deoxyribonuclease 1 [Source:VGNC Symbol;Acc:VGNC:28132]	0.347	0.000704269	0.00336315
ENSBTAG00000013423	GLRX5	glutaredoxin 5 [Source:VGNC Symbol;Acc:VGNC:29418]	0.347	0.00136815	0.00569676
ENSBTAG00000038487	ZNF613	zinc finger protein 613 [Source:VGNC Symbol;Acc:VGNC:50111]	0.347	0.00174338	0.00688079
ENSBTAG00000004685	SRGAP3	SLIT-ROBO Rho GTPase activating protein 3 [Source:VGNC Symbol;Acc:VGNC:35279]	0.347	0.0142503	0.0374769
ENSBTAG00000001193	UNC93B1	unc-93 homolog B1, TLR signaling regulator [Source:VGNC Symbol;Acc:VGNC:49587]	0.348	2.19374e-05	0.000234543
ENSBTAG00000016221	AMOT	angiomotin [Source:VGNC Symbol;Acc:VGNC:25870]	0.348	0.00050219	0.0025979
ENSBTAG00000002880	SORBS1	sorbin and SH3 domain containing 1 [Source:VGNC Symbol;Acc:VGNC:55972]	0.348	0.00297312	0.0105752
ENSBTAG00000033429	FAM229B	family with sequence similarity 229 member B [Source:VGNC Symbol;Acc:VGNC:28804]	0.348	0.0040991	0.0138115
ENSBTAG00000013391	ANKH	ANKH inorganic pyrophosphate transport regulator [Source:VGNC Symbol;Acc:VGNC:25901]	0.349	2.03537e-07	6.39234e-06
ENSBTAG00000010663	ADAM15	ADAM metallopeptidase domain 15 [Source:VGNC Symbol;Acc:VGNC:25606]	0.349	2.17278e-07	6.76621e-06
ENSBTAG00000013081	PSPH	phosphoserine phosphatase [Source:VGNC Symbol;Acc:VGNC:33483]	0.349	4.01781e-07	1.0807e-05
ENSBTAG00000037765	TNFAIP8L1	TNF alpha induced protein 8 like 1 [Source:VGNC Symbol;Acc:VGNC:36158]	0.349	2.87388e-06	4.7992e-05
ENSBTAG00000020700	CLCN6	chloride voltage-gated channel 6 [Source:VGNC Symbol;Acc:VGNC:27400]	0.349	0.000162148	0.00107468
ENSBTAG00000038275	CYP27C1	cytochrome P450, family 27, subfamily C, polypeptide 1 [Source:NCBI gene;Acc:617338]	0.349	0.000168872	0.00110466
ENSBTAG00000002485	TNS1	tensin 1 [Source:VGNC Symbol;Acc:VGNC:36207]	0.35	1.98317e-06	3.65399e-05
ENSBTAG00000014548	NIBAN1	niban apoptosis regulator 1 [Source:VGNC Symbol;Acc:VGNC:28726]	0.35	0.000542958	0.00274641
ENSBTAG00000007507	FAAH	fatty acid amide hydrolase [Source:VGNC Symbol;Acc:VGNC:55171]	0.351	0.00184642	0.00718232
ENSBTAG00000022917	FANK1	fibronectin type III and ankyrin repeat domains 1 [Source:VGNC Symbol;Acc:VGNC:28861]	0.351	0.0169584	0.0429891
ENSBTAG00000009665	UTRN	utrophin [Source:VGNC Symbol;Acc:VGNC:36749]	0.352	4.09853e-07	1.09708e-05
ENSBTAG00000015329	MINDY1	MINDY lysine 48 deubiquitinase 1 [Source:VGNC Symbol;Acc:VGNC:55615]	0.352	5.09278e-07	1.31544e-05
ENSBTAG00000014503	IQCE	IQ motif containing E [Source:VGNC Symbol;Acc:VGNC:30253]	0.352	0.000185235	0.00119334
ENSBTAG00000008371	FBXL20	F-box and leucine rich repeat protein 20 [Source:VGNC Symbol;Acc:VGNC:52776]	0.353	4.33503e-06	6.67461e-05
ENSBTAG00000055281	NA	uncharacterized LOC100848357 [Source:NCBI gene;Acc:100848357]	0.353	0.0019241	0.00741663
ENSBTAG00000021301	ACSF2	acyl-CoA synthetase family member 2 [Source:VGNC Symbol;Acc:VGNC:25562]	0.354	8.82798e-05	0.000673522
ENSBTAG00000014027	TRIM36	tripartite motif containing 36 [Source:VGNC Symbol;Acc:VGNC:36331]	0.354	0.000321963	0.00182341
ENSBTAG00000023963	RHBDD1	rhomboid domain containing 1 [Source:VGNC Symbol;Acc:VGNC:33930]	0.354	0.00859632	0.0250229
ENSBTAG00000033680	CEP112	centrosomal protein 112 [Source:VGNC Symbol;Acc:VGNC:27190]	0.355	0.00028926	0.00167862
ENSBTAG00000024492	NA	tyrosine-protein phosphatase non-receptor type 11 [Source:NCBI gene;Acc:526769]	0.355	0.000694485	0.00332505
ENSBTAG00000004263	ATP6V0A4	ATPase H+ transporting V0 subunit a4 [Source:VGNC Symbol;Acc:VGNC:26309]	0.355	0.00165097	0.00662397
ENSBTAG00000017239	GABBR1	gamma-aminobutyric acid type B receptor subunit 1 [Source:VGNC Symbol;Acc:VGNC:29187]	0.355	0.00216553	0.0081567
ENSBTAG00000010026	CACNA1D	calcium voltage-gated channel subunit alpha1 D [Source:VGNC Symbol;Acc:VGNC:26674]	0.355	0.0143839	0.0377161
ENSBTAG00000031737	TMEM102	transmembrane protein 102 [Source:VGNC Symbol;Acc:VGNC:35943]	0.355	0.0198698	0.0488757
ENSBTAG00000039571	PROSER2	proline and serine rich 2 [Source:VGNC Symbol;Acc:VGNC:33368]	0.356	0.00208036	0.00787614
ENSBTAG00000050801	NA	NA	0.356	0.00770523	0.0228982
ENSBTAG00000021307	BNIP3L	BCL2 interacting protein 3 like [Source:VGNC Symbol;Acc:VGNC:26534]	0.357	6.21287e-09	4.64367e-07
ENSBTAG00000013530	DDAH2	dimethylarginine dimethylaminohydrolase 2 [Source:VGNC Symbol;Acc:VGNC:27940]	0.357	1.24842e-05	0.000149527
ENSBTAG00000030674	AK4	adenylate kinase 4 [Source:VGNC Symbol;Acc:VGNC:25773]	0.357	3.93009e-05	0.000367885
ENSBTAG00000016407	IRX6	iroquois homeobox 6 [Source:VGNC Symbol;Acc:VGNC:30290]	0.357	8.28073e-05	0.00064166
ENSBTAG00000016294	ZNF438	zinc finger protein 438 [Source:VGNC Symbol;Acc:VGNC:37276]	0.357	0.00202809	0.00772323
ENSBTAG00000043928	NA	NA	0.357	0.0106873	0.0297902
ENSBTAG00000047502	FKBP5	FKBP prolyl isomerase 5 [Source:VGNC Symbol;Acc:VGNC:29024]	0.357	0.0152088	0.0394216
ENSBTAG00000003358	MCFD2	multiple coagulation factor deficiency 2 [Source:VGNC Symbol;Acc:VGNC:31304]	0.358	4.48977e-08	2.14867e-06
ENSBTAG00000013923	QPCT	glutaminyl-peptide cyclotransferase [Source:VGNC Symbol;Acc:VGNC:33598]	0.358	2.78755e-05	0.000283242
ENSBTAG00000023415	LIN7B	lin-7 homolog B, crumbs cell polarity complex component [Source:VGNC Symbol;Acc:VGNC:30896]	0.358	0.000107085	0.000779345
ENSBTAG00000021777	DOC2G	double C2, gamma [Source:NCBI gene;Acc:618318]	0.358	0.000950696	0.00425159
ENSBTAG00000031385	COP1	COP1 E3 ubiquitin ligase [Source:VGNC Symbol;Acc:VGNC:50041]	0.358	0.00188152	0.00728043
ENSBTAG00000010559	DHRS7B	dehydrogenase/reductase 7B [Source:VGNC Symbol;Acc:VGNC:28044]	0.359	0.00101253	0.00447742
ENSBTAG00000013007	FAM210B	family with sequence similarity 210 member B [Source:VGNC Symbol;Acc:VGNC:28789]	0.36	6.01965e-07	1.48241e-05
ENSBTAG00000032304	ACY1	aminoacylase 1 [Source:NCBI gene;Acc:768058]	0.36	0.000135013	0.000932856
ENSBTAG00000011908	CPQ	carboxypeptidase Q [Source:VGNC Symbol;Acc:VGNC:27668]	0.36	0.000956415	0.00427371
ENSBTAG00000038221	EFNA2	ephrin A2 [Source:VGNC Symbol;Acc:VGNC:28356]	0.36	0.00567435	0.0177821
ENSBTAG00000013947	APTX	aprataxin [Source:VGNC Symbol;Acc:VGNC:26043]	0.361	0.000100952	0.000740559
ENSBTAG00000004165	CLYBL	citrate lyase beta like [Source:VGNC Symbol;Acc:VGNC:27475]	0.361	0.00106917	0.00469594
ENSBTAG00000016558	SPSB3	splA/ryanodine receptor domain and SOCS box containing 3 [Source:VGNC Symbol;Acc:VGNC:35248]	0.362	6.76715e-05	0.000553334
ENSBTAG00000018935	SETMAR	SET domain without mariner transposase fusion [Source:NCBI gene;Acc:511299]	0.362	0.000672878	0.0032342
ENSBTAG00000011403	RUSC2	RUN and SH3 domain containing 2 [Source:VGNC Symbol;Acc:VGNC:34222]	0.362	0.00419426	0.0140394
ENSBTAG00000011752	SYNM	synemin [Source:VGNC Symbol;Acc:VGNC:35529]	0.362	0.00689343	0.020936
ENSBTAG00000007534	GGH	gamma-glutamyl hydrolase [Source:VGNC Symbol;Acc:VGNC:29340]	0.362	0.0110021	0.0304833
ENSBTAG00000011345	SFMBT1	Scm like with four mbt domains 1 [Source:VGNC Symbol;Acc:VGNC:34515]	0.363	4.20503e-08	2.02999e-06
ENSBTAG00000000191	SLC25A20	solute carrier family 25 member 20 [Source:VGNC Symbol;Acc:VGNC:34748]	0.363	2.85903e-06	4.78409e-05
ENSBTAG00000007271	TCTN2	tectonic family member 2 [Source:VGNC Symbol;Acc:VGNC:35709]	0.363	4.58503e-05	0.000412429
ENSBTAG00000014407	INO80D	INO80 complex subunit D [Source:VGNC Symbol;Acc:VGNC:30206]	0.363	0.00167505	0.00668268
ENSBTAG00000009072	ZNF572	zinc finger protein 572 [Source:VGNC Symbol;Acc:VGNC:55758]	0.363	0.00453284	0.0148829
ENSBTAG00000016590	NME4	NME/NM23 nucleoside diphosphate kinase 4 [Source:NCBI gene;Acc:789324]	0.363	0.017642	0.0443942
ENSBTAG00000021287	SLC16A7	solute carrier family 16 member 7 [Source:VGNC Symbol;Acc:VGNC:34693]	0.363	0.0176615	0.0444142
ENSBTAG00000009127	TSPYL4	TSPY like 4 [Source:VGNC Symbol;Acc:VGNC:36446]	0.364	1.36674e-07	4.66336e-06
ENSBTAG00000019052	ANK3	ankyrin 3 [Source:VGNC Symbol;Acc:VGNC:55032]	0.364	3.27954e-05	0.000320276
ENSBTAG00000054934	VAMP2	vesicle associated membrane protein 2 [Source:NCBI gene;Acc:282116]	0.364	0.000107588	0.000781611
ENSBTAG00000008541	MGST1	microsomal glutathione S-transferase 1 [Source:VGNC Symbol;Acc:VGNC:31451]	0.364	0.000274986	0.00161271
ENSBTAG00000005238	NCKAP5	NCK associated protein 5 [Source:VGNC Symbol;Acc:VGNC:56130]	0.364	0.015808	0.0406507
ENSBTAG00000008299	IL20RB	interleukin 20 receptor subunit beta [Source:VGNC Symbol;Acc:VGNC:30140]	0.365	0.000297454	0.0017109
ENSBTAG00000017851	RXRA	retinoid X receptor alpha [Source:VGNC Symbol;Acc:VGNC:34230]	0.366	7.52189e-07	1.76924e-05
ENSBTAG00000016080	VPS13D	vacuolar protein sorting 13 homolog D [Source:VGNC Symbol;Acc:VGNC:55087]	0.366	1.73799e-06	3.28998e-05
ENSBTAG00000046328	XG	Xg glycoprotein [Source:VGNC Symbol;Acc:VGNC:56960]	0.366	2.4093e-05	0.000252462
ENSBTAG00000025226	IGIP	IgA inducing protein [Source:VGNC Symbol;Acc:VGNC:55213]	0.366	0.00852297	0.024854
ENSBTAG00000020142	LMBRD2	LMBR1 domain containing 2 [Source:VGNC Symbol;Acc:VGNC:30925]	0.367	2.0152e-05	0.000220575
ENSBTAG00000011187	FAM13A	family with sequence similarity 13 member A [Source:VGNC Symbol;Acc:VGNC:28731]	0.367	2.1319e-05	0.000229912
ENSBTAG00000000393	SSPN	sarcospan [Source:VGNC Symbol;Acc:VGNC:35317]	0.367	2.30432e-05	0.000243382
ENSBTAG00000039682	MTUS1	microtubule associated scaffold protein 1 [Source:VGNC Symbol;Acc:VGNC:31756]	0.368	1.63585e-06	3.13079e-05
ENSBTAG00000007378	CLIP4	CAP-Gly domain containing linker protein family member 4 [Source:VGNC Symbol;Acc:VGNC:27447]	0.368	7.12148e-05	0.000572924
ENSBTAG00000020800	BEND7	BEN domain containing 7 [Source:VGNC Symbol;Acc:VGNC:26470]	0.368	0.00951	0.0271311
ENSBTAG00000004625	PYGB	glycogen phosphorylase B [Source:VGNC Symbol;Acc:VGNC:57019]	0.369	4.91182e-06	7.33786e-05
ENSBTAG00000015016	CALCOCO1	calcium binding and coiled-coil domain 1 [Source:VGNC Symbol;Acc:VGNC:26702]	0.369	3.34167e-05	0.00032352
ENSBTAG00000002531	ARHGAP10	Rho GTPase activating protein 10 [Source:VGNC Symbol;Acc:VGNC:26074]	0.37	1.51993e-06	2.96871e-05
ENSBTAG00000021378	S100A13	S100 calcium binding protein A13 [Source:VGNC Symbol;Acc:VGNC:34239]	0.37	0.000126291	0.000884757
ENSBTAG00000006343	IL1R2	interleukin 1 receptor type 2 [Source:VGNC Symbol;Acc:VGNC:30132]	0.37	0.0195119	0.0482127
ENSBTAG00000007480	CIRBP	cold inducible RNA binding protein [Source:VGNC Symbol;Acc:VGNC:52752]	0.371	0.000383815	0.00209018
ENSBTAG00000014788	AKAP12	A-kinase anchoring protein 12 [Source:VGNC Symbol;Acc:VGNC:25782]	0.374	0.000168471	0.001104
ENSBTAG00000038251	NAA16	N(alpha)-acetyltransferase 16, NatA auxiliary subunit [Source:VGNC Symbol;Acc:VGNC:53828]	0.374	0.00109831	0.00480484
ENSBTAG00000009357	IL34	interleukin 34 [Source:VGNC Symbol;Acc:VGNC:30156]	0.374	0.00507664	0.0162909
ENSBTAG00000011765	GABARAPL1	GABA type A receptor associated protein like 1 [Source:VGNC Symbol;Acc:VGNC:56201]	0.375	1.33099e-06	2.68996e-05
ENSBTAG00000032774	ADIRF	adipogenesis regulatory factor [Source:VGNC Symbol;Acc:VGNC:25680]	0.375	0.000884815	0.00400722
ENSBTAG00000010178	PTPRD	protein tyrosine phosphatase receptor type D [Source:VGNC Symbol;Acc:VGNC:33548]	0.375	0.0130585	0.0350393
ENSBTAG00000002305	PCSK4	proprotein convertase subtilisin/kexin type 4 [Source:VGNC Symbol;Acc:VGNC:55297]	0.375	0.0154027	0.0397936
ENSBTAG00000015441	ACTG2	actin gamma 2, smooth muscle [Source:VGNC Symbol;Acc:VGNC:59201]	0.375	0.0172542	0.0435691
ENSBTAG00000019615	PHTF1	putative homeodomain transcription factor 1 [Source:VGNC Symbol;Acc:VGNC:32848]	0.376	6.47675e-06	9.07484e-05
ENSBTAG00000000109	NPTXR	neuronal pentraxin receptor [Source:VGNC Symbol;Acc:VGNC:32220]	0.377	7.3204e-06	9.85712e-05
ENSBTAG00000053546	PCDHAC2	protocadherin alpha 13 [Source:NCBI gene;Acc:523226]	0.377	0.00764652	0.0227727
ENSBTAG00000007461	C20H5orf34	chromosome 20 C5orf34 homolog [Source:VGNC Symbol;Acc:VGNC:52671]	0.377	0.0130625	0.0350414
ENSBTAG00000004430	SGPP1	sphingosine-1-phosphate phosphatase 1 [Source:VGNC Symbol;Acc:VGNC:34548]	0.378	4.11523e-07	1.09889e-05
ENSBTAG00000014915	ETV5	ETS variant 5 [Source:VGNC Symbol;Acc:VGNC:28631]	0.378	0.00501617	0.016139
ENSBTAG00000009020	CRIM1	cysteine rich transmembrane BMP regulator 1 [Source:VGNC Symbol;Acc:VGNC:27710]	0.379	1.15671e-06	2.42605e-05
ENSBTAG00000012966	SCRN3	secernin 3 [Source:VGNC Symbol;Acc:VGNC:34368]	0.379	0.000975998	0.00433842
ENSBTAG00000005077	CXCL12	C-X-C motif chemokine ligand 12 [Source:VGNC Symbol;Acc:VGNC:27848]	0.379	0.00387835	0.0132046
ENSBTAG00000019347	PLXDC1	plexin domain containing 1 [Source:VGNC Symbol;Acc:VGNC:33057]	0.379	0.0157031	0.040419
ENSBTAG00000020389	TPP2	tripeptidyl peptidase 2 [Source:VGNC Symbol;Acc:VGNC:36257]	0.38	3.47373e-06	5.58169e-05
ENSBTAG00000005089	RHBDD2	rhomboid domain containing 2 [Source:VGNC Symbol;Acc:VGNC:33931]	0.38	9.64248e-05	0.000718797
ENSBTAG00000013489	CYP27A1	cytochrome P450, family 27, subfamily A, polypeptide 1 [Source:NCBI gene;Acc:511960]	0.38	0.000127909	0.00089383
ENSBTAG00000037413	TMEM164	transmembrane protein 164 [Source:VGNC Symbol;Acc:VGNC:35989]	0.38	0.000240035	0.00145479
ENSBTAG00000003017	TTC38	tetratricopeptide repeat domain 38 [Source:VGNC Symbol;Acc:VGNC:36474]	0.38	0.00036021	0.00198808
ENSBTAG00000007651	TARS3	threonyl-tRNA synthetase 3 [Source:VGNC Symbol;Acc:VGNC:35606]	0.38	0.0119742	0.0326405
ENSBTAG00000013420	FSD1L	fibronectin type III and SPRY domain containing 1 like [Source:VGNC Symbol;Acc:VGNC:29130]	0.38	0.0166854	0.042482
ENSBTAG00000053007	ITPKB	inositol-trisphosphate 3-kinase B [Source:NCBI gene;Acc:540877]	0.381	3.02569e-06	4.99985e-05
ENSBTAG00000004177	TANC1	tetratricopeptide repeat, ankyrin repeat and coiled-coil containing 1 [Source:VGNC Symbol;Acc:VGNC:35591]	0.381	1.20043e-05	0.000144719
ENSBTAG00000011934	PCK2	phosphoenolpyruvate carboxykinase 2, mitochondrial [Source:VGNC Symbol;Acc:VGNC:32632]	0.381	0.000887742	0.00401787
ENSBTAG00000007577	UBXN7	UBX domain protein 7 [Source:VGNC Symbol;Acc:VGNC:36629]	0.381	0.0132718	0.0354054
ENSBTAG00000013465	NXPE3	neurexophilin and PC-esterase domain family member 3 [Source:VGNC Symbol;Acc:VGNC:32380]	0.382	8.28266e-05	0.00064166
ENSBTAG00000005034	CAPN5	calpain 5 [Source:VGNC Symbol;Acc:VGNC:26748]	0.382	0.00135356	0.00564665
ENSBTAG00000018488	AFF1	AF4/FMR2 family member 1 [Source:VGNC Symbol;Acc:VGNC:25710]	0.382	0.00194516	0.0074614
ENSBTAG00000004231	GPM6A	glycoprotein M6A [Source:NCBI gene;Acc:507389]	0.382	0.0185245	0.0461146
ENSBTAG00000031071	ZNF624	zinc finger protein 624 [Source:NCBI gene;Acc:104975043]	0.383	0.00560052	0.0176
ENSBTAG00000005247	FRMD3	FERM domain containing 3 [Source:VGNC Symbol;Acc:VGNC:29113]	0.384	0.00058688	0.00290419
ENSBTAG00000008827	SPOCK2	SPARC (osteonectin), cwcv and kazal like domains proteoglycan 2 [Source:VGNC Symbol;Acc:VGNC:35226]	0.384	0.00132617	0.00555897
ENSBTAG00000030456	SPATA7	spermatogenesis associated 7 [Source:VGNC Symbol;Acc:VGNC:35191]	0.384	0.0017013	0.00676541
ENSBTAG00000044198	THAP7	THAP domain containing 7 [Source:VGNC Symbol;Acc:VGNC:53925]	0.384	0.0130684	0.0350489
ENSBTAG00000006823	CMYA5	cardiomyopathy associated 5 [Source:VGNC Symbol;Acc:VGNC:27491]	0.384	0.0143572	0.0376792
ENSBTAG00000015808	ZNF609	zinc finger protein 609 [Source:VGNC Symbol;Acc:VGNC:37312]	0.385	2.85848e-07	8.27237e-06
ENSBTAG00000026624	ETFRF1	electron transfer flavoprotein regulatory factor 1 [Source:VGNC Symbol;Acc:VGNC:28622]	0.385	3.04411e-06	5.0153e-05
ENSBTAG00000007362	XPC	XPC complex subunit, DNA damage recognition and repair factor [Source:VGNC Symbol;Acc:VGNC:36993]	0.385	3.22127e-06	5.26014e-05
ENSBTAG00000006193	IRAK2	interleukin 1 receptor associated kinase 2 [Source:VGNC Symbol;Acc:VGNC:30266]	0.385	0.00017834	0.00115498
ENSBTAG00000014372	SMARCD3	SWI/SNF related, matrix associated, actin dependent regulator of chromatin, subfamily d, member 3 [Source:VGNC Symbol;Acc:VGNC:34995]	0.385	0.00228345	0.00851435
ENSBTAG00000011244	TESK2	testis associated actin remodelling kinase 2 [Source:VGNC Symbol;Acc:VGNC:35755]	0.385	0.00473173	0.0153896
ENSBTAG00000019660	TMUB2	transmembrane and ubiquitin like domain containing 2 [Source:VGNC Symbol;Acc:VGNC:36150]	0.385	0.00534267	0.0169478
ENSBTAG00000014270	UNC5B	unc-5 netrin receptor B [Source:VGNC Symbol;Acc:VGNC:36671]	0.386	4.07219e-08	1.97448e-06
ENSBTAG00000052273	NA	NA	0.386	0.00815781	0.0239917
ENSBTAG00000010579	ACADL	acyl-CoA dehydrogenase long chain [Source:VGNC Symbol;Acc:VGNC:25523]	0.386	0.0136135	0.0361251
ENSBTAG00000000310	MFAP5	microfibril associated protein 5 [Source:VGNC Symbol;Acc:VGNC:31425]	0.386	0.0137023	0.0363085
ENSBTAG00000005903	LRP5	LDL receptor related protein 5 [Source:NCBI gene;Acc:534450]	0.387	0.000363033	0.00199668
ENSBTAG00000046014	GPR146	G protein-coupled receptor 146 [Source:VGNC Symbol;Acc:VGNC:29555]	0.387	0.00516468	0.0164968
ENSBTAG00000019269	COL6A2	collagen type VI alpha 2 chain [Source:VGNC Symbol;Acc:VGNC:27571]	0.387	0.00612018	0.0189202
ENSBTAG00000045275	SCARNA7	small Cajal body-specific RNA 7 [Source:HGNC Symbol;Acc:HGNC:32563]	0.387	0.0132959	0.035461
ENSBTAG00000005628	CD52	CD52 molecule [Source:VGNC Symbol;Acc:VGNC:27038]	0.388	0.00120484	0.00516059
ENSBTAG00000034963	MKS1	MKS transition zone complex subunit 1 [Source:VGNC Symbol;Acc:VGNC:58553]	0.388	0.0146227	0.0381619
ENSBTAG00000000880	GINM1	glycoprotein integral membrane 1 [Source:VGNC Symbol;Acc:VGNC:29359]	0.389	1.01755e-08	6.90125e-07
ENSBTAG00000046552	GGACT	gamma-glutamylamine cyclotransferase [Source:VGNC Symbol;Acc:VGNC:29338]	0.389	0.000198945	0.00126399
ENSBTAG00000002747	ABCA5	ATP binding cassette subfamily A member 5 [Source:VGNC Symbol;Acc:VGNC:25459]	0.389	0.00176429	0.00694285
ENSBTAG00000010511	KAT8	lysine acetyltransferase 8 [Source:VGNC Symbol;Acc:VGNC:30404]	0.39	7.02228e-07	1.66949e-05
ENSBTAG00000021708	CEP128	centrosomal protein 128 [Source:VGNC Symbol;Acc:VGNC:53080]	0.39	0.000707502	0.00337567
ENSBTAG00000049233	NA	transmembrane protein 123 [Source:NCBI gene;Acc:100300021]	0.39	0.00215621	0.00812713
ENSBTAG00000016804	LYST	lysosomal trafficking regulator [Source:VGNC Symbol;Acc:VGNC:31115]	0.39	0.00261092	0.00948218
ENSBTAG00000046218	KLF11	Kruppel like factor 11 [Source:VGNC Symbol;Acc:VGNC:52789]	0.392	3.87887e-07	1.05358e-05
ENSBTAG00000017450	KLHL24	kelch like family member 24 [Source:VGNC Symbol;Acc:VGNC:30652]	0.392	1.17147e-05	0.000142314
ENSBTAG00000015185	MRGPRF	MAS related GPR family member F [Source:VGNC Symbol;Acc:VGNC:31603]	0.392	0.000226265	0.00138733
ENSBTAG00000012295	NKD1	NKD inhibitor of WNT signaling pathway 1 [Source:VGNC Symbol;Acc:VGNC:32093]	0.392	0.014387	0.0377161
ENSBTAG00000010672	PCCA	propionyl-CoA carboxylase subunit alpha [Source:VGNC Symbol;Acc:VGNC:32613]	0.393	2.21593e-05	0.00023623
ENSBTAG00000020090	EPHX3	epoxide hydrolase 3 [Source:VGNC Symbol;Acc:VGNC:28543]	0.393	0.00061954	0.00302385
ENSBTAG00000032148	TMEM117	transmembrane protein 117 [Source:VGNC Symbol;Acc:VGNC:35954]	0.393	0.00113676	0.00493205
ENSBTAG00000001564	PDE4DIP	phosphodiesterase 4D interacting protein [Source:VGNC Symbol;Acc:VGNC:55072]	0.393	0.00457474	0.0149848
ENSBTAG00000015131	SLC29A1	solute carrier family 29 member 1 [Source:VGNC Symbol;Acc:VGNC:54237]	0.394	0.000848281	0.00388796
ENSBTAG00000000621	CATSPERG	cation channel sperm associated auxiliary subunit gamma [Source:VGNC Symbol;Acc:VGNC:26798]	0.395	0.00436816	0.0144741
ENSBTAG00000006135	MAP1LC3A	microtubule associated protein 1 light chain 3 alpha [Source:VGNC Symbol;Acc:VGNC:31179]	0.396	5.21976e-08	2.38765e-06
ENSBTAG00000019065	EEPD1	endonuclease/exonuclease/phosphatase family domain containing 1 [Source:VGNC Symbol;Acc:VGNC:28338]	0.396	0.000243229	0.00146614
ENSBTAG00000010509	CDK3	cyclin dependent kinase 3 [Source:VGNC Symbol;Acc:VGNC:55794]	0.396	0.00247661	0.00907788
ENSBTAG00000001455	HOXA7	homeobox A7 [Source:VGNC Symbol;Acc:VGNC:29915]	0.396	0.0195346	0.0482269
ENSBTAG00000007933	DIPK2A	divergent protein kinase domain 2A [Source:VGNC Symbol;Acc:VGNC:52667]	0.397	3.51173e-07	9.75431e-06
ENSBTAG00000009496	STAT5A	signal transducer and activator of transcription 5A [Source:VGNC Symbol;Acc:VGNC:35372]	0.397	0.000148323	0.00100658
ENSBTAG00000000561	OCLN	occludin [Source:VGNC Symbol;Acc:VGNC:32397]	0.397	0.000240526	0.00145501
ENSBTAG00000021836	TCEA2	transcription elongation factor A2 [Source:VGNC Symbol;Acc:VGNC:35680]	0.397	0.00130206	0.00548354
ENSBTAG00000017165	MATN2	matrilin 2 [Source:VGNC Symbol;Acc:VGNC:31265]	0.397	0.00193818	0.00744992
ENSBTAG00000052155	NA	NA	0.397	0.00333693	0.0116262
ENSBTAG00000019086	TELO2	telomere maintenance 2 [Source:VGNC Symbol;Acc:VGNC:35740]	0.397	0.0116009	0.031839
ENSBTAG00000010693	LMO7	LIM domain 7 [Source:VGNC Symbol;Acc:VGNC:30937]	0.398	5.12261e-06	7.60378e-05
ENSBTAG00000021918	EZH1	enhancer of zeste 1 polycomb repressive complex 2 subunit [Source:VGNC Symbol;Acc:VGNC:28674]	0.398	5.86183e-06	8.38324e-05
ENSBTAG00000048432	BTBD3	BTB domain containing 3 [Source:NCBI gene;Acc:513420]	0.398	1.50801e-05	0.000174749
ENSBTAG00000006561	RASGEF1B	RasGEF domain family member 1B [Source:VGNC Symbol;Acc:VGNC:33744]	0.398	0.0093274	0.0267205
ENSBTAG00000003675	ADGRL1	adhesion G protein-coupled receptor L1 [Source:VGNC Symbol;Acc:VGNC:25671]	0.399	7.04369e-06	9.58965e-05
ENSBTAG00000035247	MCEE	methylmalonyl-CoA epimerase [Source:VGNC Symbol;Acc:VGNC:31300]	0.399	3.4678e-05	0.00033453
ENSBTAG00000007074	ZKSCAN8	zinc finger with KRAB and SCAN domains 8 [Source:NCBI gene;Acc:511794]	0.4	6.23517e-05	0.000518659
ENSBTAG00000000660	FAM83D	family with sequence similarity 83 member D [Source:VGNC Symbol;Acc:VGNC:28835]	0.4	0.000468084	0.00246061
ENSBTAG00000003298	LZTS2	leucine zipper tumor suppressor 2 [Source:VGNC Symbol;Acc:VGNC:31122]	0.401	0.000537455	0.00272799
ENSBTAG00000020434	C18H19orf12	chromosome 18 C19orf12 homolog [Source:NCBI gene;Acc:533209]	0.401	0.0014849	0.00608211
ENSBTAG00000017666	ABCC5	ATP binding cassette subfamily C member 5 [Source:VGNC Symbol;Acc:VGNC:25474]	0.402	3.47632e-05	0.000334948
ENSBTAG00000031940	RSBN1	round spermatid basic protein 1 [Source:VGNC Symbol;Acc:VGNC:34177]	0.402	0.000227776	0.00139481
ENSBTAG00000009111	LRRN2	leucine rich repeat neuronal 2 [Source:HGNC Symbol;Acc:HGNC:16914]	0.402	0.000329757	0.00185788
ENSBTAG00000002313	ITPR2	inositol 1,4,5-trisphosphate receptor type 2 [Source:VGNC Symbol;Acc:VGNC:30347]	0.403	1.9845e-05	0.000217645
ENSBTAG00000022890	MBP	myelin basic protein [Source:VGNC Symbol;Acc:VGNC:54450]	0.403	0.00193147	0.0074321
ENSBTAG00000014375	TMCC3	transmembrane and coiled-coil domain family 3 [Source:VGNC Symbol;Acc:VGNC:35927]	0.404	9.90054e-05	0.000731621
ENSBTAG00000001470	DTX2	deltex E3 ubiquitin ligase 2 [Source:VGNC Symbol;Acc:VGNC:28237]	0.404	0.000280229	0.00163565
ENSBTAG00000004791	VPS26C	VPS26 endosomal protein sorting factor C [Source:VGNC Symbol;Acc:VGNC:28218]	0.404	0.00179447	0.00703971
ENSBTAG00000008583	PALD1	phosphatase domain containing paladin 1 [Source:VGNC Symbol;Acc:VGNC:50088]	0.404	0.00753832	0.0224929
ENSBTAG00000013901	PTDSS1	phosphatidylserine synthase 1 [Source:VGNC Symbol;Acc:VGNC:33495]	0.405	3.0414e-08	1.55434e-06
ENSBTAG00000015738	GIGYF1	GRB10 interacting GYF protein 1 [Source:VGNC Symbol;Acc:VGNC:29355]	0.405	3.55537e-05	0.000341186
ENSBTAG00000000087	HSD17B12	hydroxysteroid 17-beta dehydrogenase 12 [Source:VGNC Symbol;Acc:VGNC:54883]	0.406	1.56761e-06	3.02558e-05
ENSBTAG00000030784	APPL2	adaptor protein, phosphotyrosine interacting with PH domain and leucine zipper 2 [Source:VGNC Symbol;Acc:VGNC:26041]	0.406	7.65826e-06	0.000101757
ENSBTAG00000017325	ATG13	autophagy related 13 [Source:VGNC Symbol;Acc:VGNC:26251]	0.406	0.000150678	0.00101922
ENSBTAG00000017816	FXYD1	FXYD domain containing ion transport regulator 1 [Source:VGNC Symbol;Acc:VGNC:29156]	0.406	0.000287821	0.00167202
ENSBTAG00000005786	ATXN3	ataxin 3 [Source:VGNC Symbol;Acc:VGNC:57156]	0.406	0.000487558	0.00253534
ENSBTAG00000025005	METTL7A	methyltransferase like 7A [Source:NCBI gene;Acc:613844]	0.406	0.00228823	0.0085259
ENSBTAG00000012280	PGLYRP2	peptidoglycan recognition protein 2 [Source:VGNC Symbol;Acc:VGNC:32792]	0.406	0.0188873	0.0468896
ENSBTAG00000051082	NA	dystonin [Source:NCBI gene;Acc:535297]	0.407	7.07537e-06	9.62094e-05
ENSBTAG00000014687	TP53I13	tumor protein p53 inducible protein 13 [Source:VGNC Symbol;Acc:VGNC:36234]	0.407	2.45603e-05	0.000256387
ENSBTAG00000010063	KDM3B	lysine demethylase 3B [Source:VGNC Symbol;Acc:VGNC:30526]	0.407	0.00031674	0.00179915
ENSBTAG00000026283	ASPH	aspartate beta-hydroxylase [Source:VGNC Symbol;Acc:VGNC:26219]	0.408	3.07424e-05	0.000304532
ENSBTAG00000009230	FBLN7	fibulin 7 [Source:VGNC Symbol;Acc:VGNC:28884]	0.408	0.000529325	0.00269539
ENSBTAG00000006974	PLEKHA7	pleckstrin homology domain containing A7 [Source:VGNC Symbol;Acc:VGNC:33008]	0.408	0.00181789	0.00710888
ENSBTAG00000016243	RBL2	RB transcriptional corepressor like 2 [Source:VGNC Symbol;Acc:VGNC:33782]	0.409	1.28063e-05	0.000152066
ENSBTAG00000004275	DKK3	dickkopf WNT signaling pathway inhibitor 3 [Source:VGNC Symbol;Acc:VGNC:28081]	0.409	0.000100355	0.00073667
ENSBTAG00000012032	PDE4A	phosphodiesterase 4A [Source:VGNC Symbol;Acc:VGNC:55071]	0.409	0.00085379	0.00389866
ENSBTAG00000002356	RBM47	RNA binding motif protein 47 [Source:VGNC Symbol;Acc:VGNC:33804]	0.41	5.73941e-08	2.55843e-06
ENSBTAG00000031178	SLC9A9	solute carrier family 9 member A9 [Source:VGNC Symbol;Acc:VGNC:34947]	0.41	0.00160774	0.00649857
ENSBTAG00000038112	NA	UL16-binding protein 3-like [Source:NCBI gene;Acc:100850276]	0.41	0.00268011	0.00969746
ENSBTAG00000011137	MORN4	MORN repeat containing 4 [Source:VGNC Symbol;Acc:VGNC:31561]	0.41	0.0124281	0.0336499
ENSBTAG00000015905	ARHGAP32	Rho GTPase activating protein 32 [Source:VGNC Symbol;Acc:VGNC:26090]	0.411	3.03121e-06	5.00149e-05
ENSBTAG00000017710	ECHS1	enoyl-CoA hydratase, short chain 1 [Source:VGNC Symbol;Acc:VGNC:28308]	0.411	3.19571e-06	5.23386e-05
ENSBTAG00000008884	MAPRE3	microtubule associated protein RP/EB family member 3 [Source:VGNC Symbol;Acc:VGNC:31234]	0.412	0.00121485	0.00519544
ENSBTAG00000014310	HEATR5B	HEAT repeat containing 5B [Source:VGNC Symbol;Acc:VGNC:29795]	0.412	0.0129866	0.0348885
ENSBTAG00000014689	CSPP1	centrosome and spindle pole associated protein 1 [Source:VGNC Symbol;Acc:VGNC:27771]	0.413	1.76774e-06	3.33488e-05
ENSBTAG00000007068	SH3BGR	SH3 domain binding glutamate rich protein [Source:VGNC Symbol;Acc:VGNC:34563]	0.413	0.00402907	0.0136412
ENSBTAG00000022886	RYR2	ryanodine receptor 2 [Source:VGNC Symbol;Acc:VGNC:34234]	0.413	0.0146668	0.0382498
ENSBTAG00000047855	MECP2	methyl-CpG binding protein 2 [Source:VGNC Symbol;Acc:VGNC:31344]	0.414	1.02275e-05	0.000127613
ENSBTAG00000003015	SESN1	sestrin 1 [Source:VGNC Symbol;Acc:VGNC:34488]	0.414	0.000580736	0.00287894
ENSBTAG00000004832	KIF21A	kinesin family member 21A [Source:VGNC Symbol;Acc:VGNC:30595]	0.415	2.23998e-07	6.88006e-06
ENSBTAG00000021576	LMOD1	leiomodin 1 [Source:VGNC Symbol;Acc:VGNC:30938]	0.415	0.000304172	0.0017441
ENSBTAG00000019964	GAS6	growth arrest specific 6 [Source:VGNC Symbol;Acc:VGNC:29261]	0.415	0.000615526	0.00300957
ENSBTAG00000021932	RNASEK	ribonuclease K [Source:VGNC Symbol;Acc:VGNC:34002]	0.416	2.04005e-06	3.72773e-05
ENSBTAG00000018088	SETBP1	SET binding protein 1 [Source:VGNC Symbol;Acc:VGNC:34491]	0.416	0.000557592	0.00279978
ENSBTAG00000003237	IQSEC1	IQ motif and Sec7 domain 1 [Source:VGNC Symbol;Acc:VGNC:30261]	0.416	0.000819013	0.00379153
ENSBTAG00000002326	LGALS3	galectin 3 [Source:VGNC Symbol;Acc:VGNC:30852]	0.417	1.18594e-06	2.45057e-05
ENSBTAG00000024199	KMT2C	lysine methyltransferase 2C [Source:VGNC Symbol;Acc:VGNC:30692]	0.417	2.34359e-05	0.000246275
ENSBTAG00000002847	D2HGDH	D-2-hydroxyglutarate dehydrogenase [Source:VGNC Symbol;Acc:VGNC:27861]	0.417	0.000241713	0.00145939
ENSBTAG00000004277	EVC2	EvC ciliary complex subunit 2 [Source:VGNC Symbol;Acc:VGNC:28635]	0.417	0.00296445	0.0105512
ENSBTAG00000017566	TUFT1	tuftelin 1 [Source:VGNC Symbol;Acc:VGNC:36518]	0.417	0.00370886	0.0127176
ENSBTAG00000020382	RIN2	Ras and Rab interactor 2 [Source:VGNC Symbol;Acc:VGNC:33976]	0.418	1.60583e-07	5.29783e-06
ENSBTAG00000013926	FCGRT	Fc fragment of IgG receptor and transporter [Source:VGNC Symbol;Acc:VGNC:28934]	0.418	6.17768e-07	1.50097e-05
ENSBTAG00000018362	TMEM109	transmembrane protein 109 [Source:VGNC Symbol;Acc:VGNC:35949]	0.418	6.68678e-07	1.60701e-05
ENSBTAG00000012940	TMEM25	transmembrane protein 25 [Source:VGNC Symbol;Acc:VGNC:36058]	0.418	0.00456619	0.0149657
ENSBTAG00000007181	KIFC3	kinesin family member C3 [Source:VGNC Symbol;Acc:VGNC:30613]	0.419	4.72331e-05	0.000422461
ENSBTAG00000048952	NA	NA	0.419	8.23989e-05	0.000639242
ENSBTAG00000016191	ZNF32	zinc finger protein 32 [Source:VGNC Symbol;Acc:VGNC:37247]	0.419	0.00308395	0.0109028
ENSBTAG00000020979	NGFR	nerve growth factor receptor [Source:VGNC Symbol;Acc:VGNC:32062]	0.419	0.00415304	0.0139635
ENSBTAG00000011689	LENG8	leukocyte receptor cluster member 8 [Source:VGNC Symbol;Acc:VGNC:30839]	0.419	0.00569094	0.0178275
ENSBTAG00000016658	ABHD4	abhydrolase domain containing 4 [Source:VGNC Symbol;Acc:VGNC:25501]	0.42	1.07526e-05	0.000132372
ENSBTAG00000010217	ZNF318	zinc finger protein 318 [Source:VGNC Symbol;Acc:VGNC:37245]	0.42	8.56343e-05	0.000656842
ENSBTAG00000018438	RRAGD	Ras related GTP binding D [Source:VGNC Symbol;Acc:VGNC:34161]	0.42	0.000200158	0.00126997
ENSBTAG00000054656	PAIP2B	poly(A) binding protein interacting protein 2B [Source:NCBI gene;Acc:789468]	0.42	0.000292149	0.00168857
ENSBTAG00000010106	CCND3	cyclin D3 [Source:VGNC Symbol;Acc:VGNC:26964]	0.42	0.000487575	0.00253534
ENSBTAG00000022632	TCTA	T cell leukemia translocation altered [Source:NCBI gene;Acc:616169]	0.421	3.08641e-05	0.000304901
ENSBTAG00000005683	ELAC1	elaC ribonuclease Z 1 [Source:NCBI gene;Acc:532568]	0.421	7.15692e-05	0.000574164
ENSBTAG00000003238	MEOX2	mesenchyme homeobox 2 [Source:VGNC Symbol;Acc:VGNC:31387]	0.421	0.000193803	0.00123629
ENSBTAG00000000897	IQGAP2	IQ motif containing GTPase activating protein 2 [Source:VGNC Symbol;Acc:VGNC:30259]	0.421	0.000276001	0.00161695
ENSBTAG00000033835	MPZ	myelin protein zero [Source:VGNC Symbol;Acc:VGNC:31591]	0.421	0.0148173	0.0385514
ENSBTAG00000015426	PDLIM4	PDZ and LIM domain 4 [Source:VGNC Symbol;Acc:VGNC:32710]	0.423	0.00010649	0.000776039
ENSBTAG00000018570	SDR16C5	short chain dehydrogenase/reductase family 16C member 5 [Source:VGNC Symbol;Acc:VGNC:34395]	0.423	0.0012749	0.00538967
ENSBTAG00000013670	SLC46A2	solute carrier family 46 member 2 [Source:VGNC Symbol;Acc:VGNC:34885]	0.423	0.00587607	0.0183037
ENSBTAG00000015655	APBB1	amyloid beta precursor protein binding family B member 1 [Source:VGNC Symbol;Acc:VGNC:26003]	0.423	0.00689018	0.0209318
ENSBTAG00000020707	ADGRG6	adhesion G protein-coupled receptor G6 [Source:VGNC Symbol;Acc:VGNC:25669]	0.423	0.00788751	0.0233708
ENSBTAG00000014272	MMUT	methylmalonyl-CoA mutase [Source:VGNC Symbol;Acc:VGNC:31764]	0.424	1.32282e-05	0.000156404
ENSBTAG00000017869	CAV1	caveolin 1 [Source:VGNC Symbol;Acc:VGNC:26799]	0.424	2.75369e-05	0.000280938
ENSBTAG00000020584	IFT81	intraflagellar transport 81 [Source:VGNC Symbol;Acc:VGNC:30073]	0.424	0.000142531	0.00097505
ENSBTAG00000015368	SEPTIN4	septin 4 [Source:VGNC Symbol;Acc:VGNC:34456]	0.424	0.0012078	0.00517127
ENSBTAG00000050377	NA	NA	0.424	0.00740644	0.0221616
ENSBTAG00000003177	SLC25A33	solute carrier family 25 member 33 [Source:VGNC Symbol;Acc:VGNC:34759]	0.425	5.26621e-05	0.000457689
ENSBTAG00000005162	STX19	syntaxin 19 [Source:VGNC Symbol;Acc:VGNC:35435]	0.425	0.000118429	0.000841953
ENSBTAG00000010126	PCIF1	PDX1 C-terminal inhibiting factor 1 [Source:VGNC Symbol;Acc:VGNC:32630]	0.425	0.004708	0.0153531
ENSBTAG00000019369	TSPAN4	tetraspanin 4 [Source:VGNC Symbol;Acc:VGNC:36439]	0.426	0.00291144	0.010396
ENSBTAG00000006324	NAB2	NGFI-A binding protein 2 [Source:VGNC Symbol;Acc:VGNC:31858]	0.427	0.000164202	0.00108633
ENSBTAG00000039529	BTBD19	BTB domain containing 19 [Source:VGNC Symbol;Acc:VGNC:26588]	0.427	0.000818581	0.00379112
ENSBTAG00000004115	MYLIP	myosin regulatory light chain interacting protein [Source:VGNC Symbol;Acc:VGNC:31805]	0.428	1.08969e-06	2.32558e-05
ENSBTAG00000013412	NFAT5	nuclear factor of activated T cells 5 [Source:VGNC Symbol;Acc:VGNC:32029]	0.428	0.000598616	0.00294513
ENSBTAG00000026429	DECR2	2,4-dienoyl-CoA reductase 2 [Source:VGNC Symbol;Acc:VGNC:27983]	0.428	0.000609695	0.00299032
ENSBTAG00000020332	OSBP	oxysterol binding protein [Source:VGNC Symbol;Acc:VGNC:32456]	0.428	0.001214	0.00519379
ENSBTAG00000000559	PLTP	phospholipid transfer protein [Source:VGNC Symbol;Acc:VGNC:33055]	0.428	0.00548641	0.0173193
ENSBTAG00000008931	CREG1	cellular repressor of E1A stimulated genes 1 [Source:VGNC Symbol;Acc:VGNC:27702]	0.429	3.86689e-06	6.08952e-05
ENSBTAG00000000995	TENT5A	terminal nucleotidyltransferase 5A [Source:VGNC Symbol;Acc:VGNC:28815]	0.429	4.08191e-06	6.3557e-05
ENSBTAG00000021961	SPR	sepiapterin reductase [Source:VGNC Symbol;Acc:VGNC:58612]	0.429	0.000174031	0.00113238
ENSBTAG00000016429	TMEM205	transmembrane protein 205 [Source:VGNC Symbol;Acc:VGNC:36027]	0.429	0.00101474	0.00448539
ENSBTAG00000005115	SLC31A2	solute carrier family 31 member 2 [Source:VGNC Symbol;Acc:VGNC:34814]	0.429	0.00110259	0.00481024
ENSBTAG00000050459	FAM222A	family with sequence similarity 222 member A [Source:NCBI gene;Acc:617781]	0.43	0.00968032	0.0275287
ENSBTAG00000040390	EBF2	EBF transcription factor 2 [Source:NCBI gene;Acc:519342]	0.431	0.0150392	0.0390277
ENSBTAG00000002049	HADH	hydroxyacyl-CoA dehydrogenase [Source:VGNC Symbol;Acc:VGNC:29741]	0.432	2.79573e-06	4.73304e-05
ENSBTAG00000007116	ARRDC3	arrestin domain containing 3 [Source:VGNC Symbol;Acc:VGNC:26173]	0.432	1.00749e-05	0.000126422
ENSBTAG00000002227	LRIG3	leucine rich repeats and immunoglobulin like domains 3 [Source:VGNC Symbol;Acc:VGNC:30984]	0.432	4.03855e-05	0.000376126
ENSBTAG00000010802	KCNK7	potassium two pore domain channel subfamily K member 7 [Source:VGNC Symbol;Acc:VGNC:30477]	0.433	0.00080077	0.00373209
ENSBTAG00000008253	EXPH5	exophilin 5 [Source:VGNC Symbol;Acc:VGNC:28664]	0.433	0.00161852	0.00653019
ENSBTAG00000017834	PRELP	proline and arginine rich end leucine rich repeat protein [Source:VGNC Symbol;Acc:VGNC:33309]	0.433	0.0119197	0.0325282
ENSBTAG00000019859	B3GALT2	beta-1,3-galactosyltransferase 2 [Source:VGNC Symbol;Acc:VGNC:26373]	0.433	0.0127807	0.0344275
ENSBTAG00000021632	MSRA	methionine sulfoxide reductase A [Source:VGNC Symbol;Acc:VGNC:31705]	0.434	1.57969e-06	3.03713e-05
ENSBTAG00000008424	ABR	ABR activator of RhoGEF and GTPase [Source:VGNC Symbol;Acc:VGNC:25511]	0.434	2.66875e-06	4.55294e-05
ENSBTAG00000012620	RETREG2	reticulophagy regulator family member 2 [Source:VGNC Symbol;Acc:VGNC:33879]	0.434	3.73993e-06	5.94537e-05
ENSBTAG00000008386	CLPX	caseinolytic mitochondrial matrix peptidase chaperone subunit [Source:VGNC Symbol;Acc:VGNC:27462]	0.436	7.71334e-07	1.80218e-05
ENSBTAG00000019321	CCDC57	coiled-coil domain containing 57 [Source:VGNC Symbol;Acc:VGNC:26901]	0.436	0.00902449	0.0260339
ENSBTAG00000039335	ARRDC2	arrestin domain containing 2 [Source:VGNC Symbol;Acc:VGNC:26172]	0.437	0.000236154	0.00143602
ENSBTAG00000016137	ZNF608	zinc finger protein 608 [Source:VGNC Symbol;Acc:VGNC:37311]	0.437	0.000929331	0.00416954
ENSBTAG00000009568	KANK2	KN motif and ankyrin repeat domains 2 [Source:VGNC Symbol;Acc:VGNC:30390]	0.438	0.000554805	0.00278917
ENSBTAG00000046671	WFS1	wolframin ER transmembrane glycoprotein [Source:VGNC Symbol;Acc:VGNC:36936]	0.438	0.00968424	0.0275287
ENSBTAG00000005857	SLC6A1	solute carrier family 6 member 1 [Source:VGNC Symbol;Acc:VGNC:34913]	0.438	0.0103456	0.0290428
ENSBTAG00000008040	SPART	spartin [Source:VGNC Symbol;Acc:VGNC:35173]	0.439	3.86175e-06	6.08952e-05
ENSBTAG00000010843	PGRMC2	progesterone receptor membrane component 2 [Source:VGNC Symbol;Acc:VGNC:32802]	0.44	2.09182e-06	3.80347e-05
ENSBTAG00000019692	BCL2L2	BCL2 like 2 [Source:VGNC Symbol;Acc:VGNC:55105]	0.44	0.000107795	0.000781611
ENSBTAG00000032902	NA	solute carrier family 11 (proton-coupled divalent metal ion transporters), member 2-like [Source:NCBI gene;Acc:512464]	0.44	0.00124582	0.00530372
ENSBTAG00000018105	ACVR2B	activin A receptor type 2B [Source:VGNC Symbol;Acc:VGNC:25596]	0.44	0.00423466	0.0141475
ENSBTAG00000052906	ZNF8	zinc finger protein 8 [Source:HGNC Symbol;Acc:HGNC:13154]	0.44	0.00922122	0.0264683
ENSBTAG00000009109	CASD1	CAS1 domain containing 1 [Source:VGNC Symbol;Acc:VGNC:26775]	0.44	0.0111844	0.030911
ENSBTAG00000030369	IFFO1	intermediate filament family orphan 1 [Source:VGNC Symbol;Acc:VGNC:30042]	0.44	0.0167472	0.0425667
ENSBTAG00000009428	GAN	gigaxonin [Source:VGNC Symbol;Acc:VGNC:29244]	0.441	2.3358e-05	0.000245692
ENSBTAG00000001826	SASH1	SAM and SH3 domain containing 1 [Source:VGNC Symbol;Acc:VGNC:34293]	0.441	0.000285553	0.00166059
ENSBTAG00000012885	ACAT1	acetyl-CoA acetyltransferase 1 [Source:VGNC Symbol;Acc:VGNC:25529]	0.442	8.2586e-06	0.000108819
ENSBTAG00000013098	PIGS	phosphatidylinositol glycan anchor biosynthesis class S [Source:VGNC Symbol;Acc:VGNC:32877]	0.442	2.9361e-05	0.000295615
ENSBTAG00000015628	SMPD1	sphingomyelin phosphodiesterase 1 [Source:VGNC Symbol;Acc:VGNC:35029]	0.442	6.72412e-05	0.000551039
ENSBTAG00000039658	PDCD7	programmed cell death 7 [Source:VGNC Symbol;Acc:VGNC:55131]	0.442	8.50939e-05	0.00065426
ENSBTAG00000038635	NA	zinc finger protein LOC100124497 [Source:NCBI gene;Acc:100124497]	0.442	0.00061207	0.00299798
ENSBTAG00000012234	RHBG	Rh family B glycoprotein [Source:VGNC Symbol;Acc:VGNC:55671]	0.442	0.00714578	0.0215308
ENSBTAG00000018848	FBXL3	F-box and leucine rich repeat protein 3 [Source:VGNC Symbol;Acc:VGNC:52777]	0.443	2.02064e-05	0.000220951
ENSBTAG00000011374	S1PR3	sphingosine-1-phosphate receptor 3 [Source:VGNC Symbol;Acc:VGNC:34254]	0.443	0.000312807	0.00178527
ENSBTAG00000052670	CD99L2	CD99 molecule like 2 [Source:NCBI gene;Acc:613644]	0.443	0.00846192	0.0246955
ENSBTAG00000016595	CYSTM1	cysteine rich transmembrane module containing 1 [Source:VGNC Symbol;Acc:VGNC:50308]	0.444	6.62912e-05	0.000545681
ENSBTAG00000000392	ASCC1	activating signal cointegrator 1 complex subunit 1 [Source:VGNC Symbol;Acc:VGNC:26203]	0.444	6.71998e-05	0.000551039
ENSBTAG00000030162	AXIN2	axin 2 [Source:VGNC Symbol;Acc:VGNC:26365]	0.444	0.0001145	0.000817699
ENSBTAG00000000835	BCAS1	breast carcinoma amplified sequence 1 [Source:HGNC Symbol;Acc:HGNC:974]	0.444	0.00462504	0.0151227
ENSBTAG00000004971	GRAMD1C	GRAM domain containing 1C [Source:VGNC Symbol;Acc:VGNC:29624]	0.445	0.000362885	0.00199668
ENSBTAG00000004896	ABLIM3	actin binding LIM protein family member 3 [Source:VGNC Symbol;Acc:VGNC:25509]	0.445	0.00722709	0.0217048
ENSBTAG00000000993	N4BP2L1	NEDD4 binding protein 2 like 1 [Source:VGNC Symbol;Acc:VGNC:53826]	0.446	0.000580588	0.00287894
ENSBTAG00000019150	PLD3	phospholipase D family member 3 [Source:VGNC Symbol;Acc:VGNC:32997]	0.446	0.00242721	0.00892938
ENSBTAG00000013837	TUBE1	tubulin epsilon 1 [Source:VGNC Symbol;Acc:VGNC:36511]	0.446	0.00816394	0.0240033
ENSBTAG00000050273	NA	NA	0.446	0.0181998	0.0454584
ENSBTAG00000000049	CCDC77	coiled-coil domain containing 77 [Source:VGNC Symbol;Acc:VGNC:26915]	0.446	0.0202393	0.049611
ENSBTAG00000021187	ID2	inhibitor of DNA binding 2 [Source:VGNC Symbol;Acc:VGNC:59229]	0.447	4.73106e-06	7.13531e-05
ENSBTAG00000000672	OTULINL	OTU deubiquitinase with linear linkage specificity like [Source:VGNC Symbol;Acc:VGNC:28712]	0.447	8.80136e-05	0.000671954
ENSBTAG00000011325	KHK	ketohexokinase [Source:VGNC Symbol;Acc:VGNC:30543]	0.447	0.00801244	0.0236459
ENSBTAG00000012757	GCNT1	glucosaminyl (N-acetyl) transferase 1 [Source:VGNC Symbol;Acc:VGNC:56968]	0.448	0.000255674	0.001527
ENSBTAG00000000490	RTKN	rhotekin [Source:VGNC Symbol;Acc:VGNC:34197]	0.448	0.000285041	0.00165849
ENSBTAG00000007652	RFTN2	raftlin family member 2 [Source:VGNC Symbol;Acc:VGNC:33892]	0.448	0.0135018	0.0358976
ENSBTAG00000054879	NA	NA	0.449	0.0013839	0.00574504
ENSBTAG00000010795	ATG14	autophagy related 14 [Source:VGNC Symbol;Acc:VGNC:26252]	0.45	3.18907e-06	5.23074e-05
ENSBTAG00000003749	KCNMB4	potassium calcium-activated channel subfamily M regulatory beta subunit 4 [Source:VGNC Symbol;Acc:VGNC:30482]	0.45	0.000121919	0.000860673
ENSBTAG00000008893	ANO10	anoctamin 10 [Source:VGNC Symbol;Acc:VGNC:54405]	0.45	0.000418358	0.00223644
ENSBTAG00000000979	SMIM19	small integral membrane protein 19 [Source:VGNC Symbol;Acc:VGNC:35018]	0.451	1.57402e-06	3.03151e-05
ENSBTAG00000007436	GGT6	gamma-glutamyltransferase 6 [Source:VGNC Symbol;Acc:VGNC:29345]	0.451	1.82714e-06	3.42938e-05
ENSBTAG00000004291	SEPTIN6	septin 6 [Source:VGNC Symbol;Acc:VGNC:34457]	0.451	2.72522e-05	0.000278441
ENSBTAG00000016267	SERPING1	serpin family G member 1 [Source:VGNC Symbol;Acc:VGNC:54891]	0.451	0.0024169	0.00890627
ENSBTAG00000020844	TMEM246	transmembrane protein 246 [Source:VGNC Symbol;Acc:VGNC:36056]	0.451	0.00279091	0.0100337
ENSBTAG00000012981	HEXA	hexosaminidase subunit alpha [Source:NCBI gene;Acc:504468]	0.451	0.00285135	0.0102012
ENSBTAG00000026769	ASCL2	achaete-scute family bHLH transcription factor 2 [Source:VGNC Symbol;Acc:VGNC:26207]	0.451	0.00605471	0.0187703
ENSBTAG00000001712	CMTM7	CKLF like MARVEL transmembrane domain containing 7 [Source:VGNC Symbol;Acc:VGNC:27487]	0.452	0.00130711	0.00549945
ENSBTAG00000037581	MZF1	myeloid zinc finger 1 [Source:VGNC Symbol;Acc:VGNC:31850]	0.452	0.00150329	0.00614604
ENSBTAG00000003959	ARHGAP24	Rho GTPase activating protein 24 [Source:VGNC Symbol;Acc:VGNC:26082]	0.452	0.00167892	0.00669571
ENSBTAG00000012936	THYN1	thymocyte nuclear protein 1 [Source:VGNC Symbol;Acc:VGNC:35857]	0.453	1.35403e-05	0.000159073
ENSBTAG00000006323	SNX9	sorting nexin 9 [Source:VGNC Symbol;Acc:VGNC:35115]	0.453	0.0016914	0.00673816
ENSBTAG00000014432	HNMT	histamine N-methyltransferase [Source:VGNC Symbol;Acc:VGNC:29893]	0.453	0.00275174	0.0099154
ENSBTAG00000017704	ABCG2	ATP binding cassette subfamily G member 2 [Source:VGNC Symbol;Acc:VGNC:53683]	0.453	0.00766238	0.0228015
ENSBTAG00000013436	HAUS5	HAUS augmin like complex subunit 5 [Source:VGNC Symbol;Acc:VGNC:29760]	0.454	4.98187e-05	0.000438431
ENSBTAG00000053568	ZNF70	zinc finger protein 70 [Source:NCBI gene;Acc:538878]	0.454	0.0141374	0.0372454
ENSBTAG00000037383	AKAP13	A-kinase anchoring protein 13 [Source:NCBI gene;Acc:504288]	0.456	7.00475e-07	1.66891e-05
ENSBTAG00000038738	PXMP4	peroxisomal membrane protein 4 [Source:VGNC Symbol;Acc:VGNC:33585]	0.456	0.00144221	0.00593141
ENSBTAG00000033446	TATDN1	TatD DNase domain containing 1 [Source:VGNC Symbol;Acc:VGNC:35617]	0.457	1.36857e-06	2.74079e-05
ENSBTAG00000012987	ULK1	unc-51 like autophagy activating kinase 1 [Source:VGNC Symbol;Acc:VGNC:36658]	0.457	8.86428e-06	0.000113815
ENSBTAG00000005144	PNPLA2	patatin like phospholipase domain containing 2 [Source:VGNC Symbol;Acc:VGNC:33091]	0.457	1.00106e-05	0.000125758
ENSBTAG00000010582	BRD3	bromodomain containing 3 [Source:VGNC Symbol;Acc:VGNC:26558]	0.457	0.000367082	0.00201549
ENSBTAG00000040169	NA	zinc finger protein LOC509810 [Source:NCBI gene;Acc:509810]	0.457	0.00531267	0.0168866
ENSBTAG00000005524	HBP1	HMG-box transcription factor 1 [Source:VGNC Symbol;Acc:VGNC:29767]	0.458	1.15489e-06	2.42605e-05
ENSBTAG00000002586	TCF12	transcription factor 12 [Source:VGNC Symbol;Acc:VGNC:35686]	0.459	6.79954e-05	0.000555572
ENSBTAG00000007460	RAB11FIP2	RAB11 family interacting protein 2 [Source:VGNC Symbol;Acc:VGNC:33617]	0.459	8.65374e-05	0.000662973
ENSBTAG00000002881	AP4M1	adaptor related protein complex 4 subunit mu 1 [Source:VGNC Symbol;Acc:VGNC:25993]	0.459	0.00130733	0.00549945
ENSBTAG00000006262	LIMS2	LIM zinc finger domain containing 2 [Source:VGNC Symbol;Acc:VGNC:30891]	0.459	0.0167216	0.0425284
ENSBTAG00000019759	IDE	insulin degrading enzyme [Source:VGNC Symbol;Acc:VGNC:30033]	0.46	4.96172e-07	1.29063e-05
ENSBTAG00000003553	ZFP36L2	ZFP36 ring finger protein like 2 [Source:VGNC Symbol;Acc:VGNC:54514]	0.46	5.65356e-06	8.16175e-05
ENSBTAG00000052140	AIF1L	allograft inflammatory factor 1 like [Source:NCBI gene;Acc:617493]	0.46	0.000574741	0.00286077
ENSBTAG00000008105	RBM38	RNA binding motif protein 38 [Source:VGNC Symbol;Acc:VGNC:33798]	0.46	0.00192895	0.00743015
ENSBTAG00000005828	MERTK	MER proto-oncogene, tyrosine kinase [Source:VGNC Symbol;Acc:VGNC:31391]	0.46	0.0165355	0.042217
ENSBTAG00000018349	IFI30	IFI30 lysosomal thiol reductase [Source:VGNC Symbol;Acc:VGNC:30043]	0.461	3.68404e-05	0.000351398
ENSBTAG00000021222	ZNF771	zinc finger protein 771 [Source:VGNC Symbol;Acc:VGNC:37342]	0.461	0.00173137	0.00684899
ENSBTAG00000012496	MTMR11	myotubularin related protein 11 [Source:VGNC Symbol;Acc:VGNC:31738]	0.461	0.0080989	0.0238628
ENSBTAG00000014567	MYLK	myosin light chain kinase [Source:NCBI gene;Acc:338037]	0.462	6.86277e-06	9.43631e-05
ENSBTAG00000006277	ENGASE	endo-beta-N-acetylglucosaminidase [Source:VGNC Symbol;Acc:VGNC:28493]	0.462	0.00378062	0.0129355
ENSBTAG00000013556	UNC13D	unc-13 homolog D [Source:VGNC Symbol;Acc:VGNC:36666]	0.462	0.0147534	0.0384215
ENSBTAG00000020831	CHD1L	chromodomain helicase DNA binding protein 1 like [Source:VGNC Symbol;Acc:VGNC:27277]	0.463	0.000282106	0.00164574
ENSBTAG00000014007	ELMOD2	ELMO domain containing 2 [Source:VGNC Symbol;Acc:VGNC:28442]	0.463	0.000365779	0.00200978
ENSBTAG00000018745	CEP290	centrosomal protein 290 [Source:VGNC Symbol;Acc:VGNC:27201]	0.463	0.000609223	0.00298933
ENSBTAG00000005116	FKBP15	FKBP prolyl isomerase 15 [Source:VGNC Symbol;Acc:VGNC:29020]	0.463	0.00307722	0.0108923
ENSBTAG00000010431	LURAP1L	leucine rich adaptor protein 1 like [Source:VGNC Symbol;Acc:VGNC:31083]	0.463	0.0042029	0.0140542
ENSBTAG00000001257	AGTPBP1	ATP/GTP binding protein 1 [Source:VGNC Symbol;Acc:VGNC:25744]	0.463	0.020423	0.0499947
ENSBTAG00000010760	REV3L	REV3 like, DNA directed polymerase zeta catalytic subunit [Source:VGNC Symbol;Acc:VGNC:33883]	0.464	4.3805e-05	0.000397984
ENSBTAG00000002170	NOVA1	NOVA alternative splicing regulator 1 [Source:NCBI gene;Acc:533792]	0.464	0.0150492	0.0390447
ENSBTAG00000021935	ELMOD3	ELMO domain containing 3 [Source:VGNC Symbol;Acc:VGNC:28443]	0.464	0.015223	0.0394306
ENSBTAG00000000182	SPINT2	serine peptidase inhibitor, Kunitz type 2 [Source:VGNC Symbol;Acc:VGNC:49973]	0.465	0.000588874	0.00290862
ENSBTAG00000000434	CRYAB	crystallin alpha B [Source:VGNC Symbol;Acc:VGNC:27732]	0.465	0.00541765	0.0171414
ENSBTAG00000007433	MYO9A	myosin IXA [Source:NCBI gene;Acc:515330]	0.466	4.63519e-07	1.21427e-05
ENSBTAG00000002503	BSCL2	BSCL2 lipid droplet biogenesis associated, seipin [Source:VGNC Symbol;Acc:VGNC:26577]	0.466	0.000133756	0.000925904
ENSBTAG00000032680	TMEM63B	transmembrane protein 63B [Source:VGNC Symbol;Acc:VGNC:36104]	0.466	0.000611768	0.00299783
ENSBTAG00000002220	SPTLC1	serine palmitoyltransferase long chain base subunit 1 [Source:VGNC Symbol;Acc:VGNC:35256]	0.467	1.16784e-06	2.42984e-05
ENSBTAG00000020858	UPF3A	UPF3A regulator of nonsense mediated mRNA decay [Source:VGNC Symbol;Acc:VGNC:36682]	0.467	0.00168429	0.00671469
ENSBTAG00000040490	CCDC3	coiled-coil domain containing 3 [Source:NCBI gene;Acc:509875]	0.467	0.00312717	0.0110344
ENSBTAG00000019472	NR3C1	nuclear receptor subfamily 3 group C member 1 [Source:VGNC Symbol;Acc:VGNC:32243]	0.468	1.31897e-06	2.67055e-05
ENSBTAG00000012980	RRAGB	Ras related GTP binding B [Source:VGNC Symbol;Acc:VGNC:34159]	0.468	6.70057e-05	0.000550333
ENSBTAG00000018138	GK5	glycerol kinase 5 [Source:VGNC Symbol;Acc:VGNC:54783]	0.468	0.000513604	0.00264457
ENSBTAG00000019309	NA	NA	0.468	0.000580428	0.00287894
ENSBTAG00000018114	ACVR2A	activin A receptor type 2A [Source:VGNC Symbol;Acc:VGNC:25595]	0.468	0.000659173	0.00317385
ENSBTAG00000004436	PPT2	palmitoyl-protein thioesterase 2 [Source:VGNC Symbol;Acc:VGNC:57311]	0.469	0.000140974	0.000967389
ENSBTAG00000037913	ZNF22	zinc finger protein 22 [Source:NCBI gene;Acc:768051]	0.469	0.000159415	0.00106101
ENSBTAG00000019771	PALM	paralemmin [Source:VGNC Symbol;Acc:VGNC:32558]	0.469	0.000791409	0.00370249
ENSBTAG00000007187	NA	inverted formin, FH2 and WH2 domain containing [Source:NCBI gene;Acc:538493]	0.469	0.00105615	0.00464799
ENSBTAG00000010673	EFNA4	ephrin A4 [Source:VGNC Symbol;Acc:VGNC:28357]	0.469	0.00453558	0.0148873
ENSBTAG00000011150	PFN2	profilin 2 [Source:VGNC Symbol;Acc:VGNC:32776]	0.47	0.000505383	0.00261197
ENSBTAG00000009453	URGCP	upregulator of cell proliferation [Source:NCBI gene;Acc:504226]	0.47	0.00164849	0.00662121
ENSBTAG00000014156	AMN1	antagonist of mitotic exit network 1 homolog [Source:VGNC Symbol;Acc:VGNC:52604]	0.47	0.00208945	0.00789994
ENSBTAG00000018213	TBCEL	tubulin folding cofactor E like [Source:VGNC Symbol;Acc:VGNC:35654]	0.47	0.00255527	0.00931679
ENSBTAG00000019625	EHHADH	enoyl-CoA hydratase and 3-hydroxyacyl CoA dehydrogenase [Source:VGNC Symbol;Acc:VGNC:53541]	0.47	0.0183441	0.045798
ENSBTAG00000031800	PPDPF	pancreatic progenitor cell differentiation and proliferation factor [Source:NCBI gene;Acc:506990]	0.471	1.369e-05	0.000160661
ENSBTAG00000004952	MFSD4A	major facilitator superfamily domain containing 4A [Source:VGNC Symbol;Acc:VGNC:31438]	0.471	0.00254515	0.00928602
ENSBTAG00000018421	WWP2	WW domain containing E3 ubiquitin protein ligase 2 [Source:VGNC Symbol;Acc:VGNC:36979]	0.472	2.69193e-07	7.95703e-06
ENSBTAG00000021543	MDFIC	MyoD family inhibitor domain containing [Source:VGNC Symbol;Acc:VGNC:31330]	0.472	2.64279e-05	0.000272538
ENSBTAG00000037400	TNRC18	trinucleotide repeat containing 18 [Source:VGNC Symbol;Acc:VGNC:36203]	0.472	0.000223382	0.00137423
ENSBTAG00000005733	CHD6	chromodomain helicase DNA binding protein 6 [Source:VGNC Symbol;Acc:VGNC:27281]	0.473	1.96141e-05	0.00021554
ENSBTAG00000011793	FDX1	ferredoxin 1 [Source:VGNC Symbol;Acc:VGNC:54432]	0.473	0.000600483	0.002953
ENSBTAG00000021880	COQ8A	coenzyme Q8A [Source:VGNC Symbol;Acc:VGNC:27616]	0.473	0.00110193	0.00481024
ENSBTAG00000010681	NR1H3	nuclear receptor subfamily 1 group H member 3 [Source:VGNC Symbol;Acc:VGNC:32231]	0.473	0.0014877	0.0060913
ENSBTAG00000027916	MALT1	MALT1 paracaspase [Source:VGNC Symbol;Acc:VGNC:31156]	0.473	0.0154255	0.0398432
ENSBTAG00000007206	STRIP2	striatin interacting protein 2 [Source:VGNC Symbol;Acc:VGNC:35423]	0.473	0.0198774	0.0488757
ENSBTAG00000001229	SLC25A22	solute carrier family 25 member 22 [Source:VGNC Symbol;Acc:VGNC:34750]	0.474	0.000241113	0.00145664
ENSBTAG00000019020	TAX1BP1	Tax1 binding protein 1 [Source:VGNC Symbol;Acc:VGNC:35619]	0.475	1.1631e-06	2.42605e-05
ENSBTAG00000053829	NA	NA	0.475	6.33663e-06	8.91239e-05
ENSBTAG00000009362	SYNE1	spectrin repeat containing nuclear envelope protein 1 [Source:VGNC Symbol;Acc:VGNC:57362]	0.475	0.000223556	0.00137453
ENSBTAG00000017409	DLX3	distal-less homeobox 3 [Source:VGNC Symbol;Acc:VGNC:55816]	0.475	0.00075165	0.0035541
ENSBTAG00000003155	IFI27L2	interferon, alpha-inducible protein 27-like 2 [Source:NCBI gene;Acc:535465]	0.475	0.00339726	0.0117835
ENSBTAG00000007753	KIFC2	kinesin family member C2 [Source:VGNC Symbol;Acc:VGNC:30612]	0.475	0.00448006	0.0147578
ENSBTAG00000009265	NR5A2	nuclear receptor subfamily 5 group A member 2 [Source:VGNC Symbol;Acc:VGNC:32249]	0.475	0.00605881	0.0187777
ENSBTAG00000038617	SH3D21	SH3 domain containing 21 [Source:VGNC Symbol;Acc:VGNC:34571]	0.476	0.00678199	0.0206656
ENSBTAG00000013961	MYSM1	Myb like, SWIRM and MPN domains 1 [Source:VGNC Symbol;Acc:VGNC:31847]	0.477	2.07817e-05	0.000226124
ENSBTAG00000013273	PIGL	phosphatidylinositol glycan anchor biosynthesis class L [Source:VGNC Symbol;Acc:VGNC:32871]	0.478	8.46031e-05	0.000651315
ENSBTAG00000000251	ALAD	aminolevulinate dehydratase [Source:VGNC Symbol;Acc:VGNC:25802]	0.478	0.00303638	0.0107553
ENSBTAG00000004990	NEO1	neogenin 1 [Source:VGNC Symbol;Acc:VGNC:32007]	0.478	0.00437444	0.0144832
ENSBTAG00000007031	OXSM	3-oxoacyl-ACP synthase, mitochondrial [Source:VGNC Symbol;Acc:VGNC:32513]	0.478	0.00442178	0.0145919
ENSBTAG00000017437	TMEM237	transmembrane protein 237 [Source:VGNC Symbol;Acc:VGNC:36050]	0.479	0.00606268	0.0187792
ENSBTAG00000002317	PTN	pleiotrophin [Source:VGNC Symbol;Acc:VGNC:33521]	0.479	0.0076744	0.0228311
ENSBTAG00000009512	EPS8L1	EPS8 like 1 [Source:VGNC Symbol;Acc:VGNC:28556]	0.479	0.00978567	0.0277671
ENSBTAG00000014814	BICRAL	BRD4 interacting chromatin remodeling complex associated protein like [Source:VGNC Symbol;Acc:VGNC:26495]	0.481	2.06761e-05	0.000225641
ENSBTAG00000018622	PCBP4	poly(rC) binding protein 4 [Source:NCBI gene;Acc:506889]	0.481	0.00129157	0.00544558
ENSBTAG00000020455	ITPR1	inositol 1,4,5-trisphosphate receptor type 1 [Source:VGNC Symbol;Acc:VGNC:30346]	0.481	0.00206379	0.00782346
ENSBTAG00000003490	ELMO1	engulfment and cell motility 1 [Source:VGNC Symbol;Acc:VGNC:28438]	0.481	0.00516436	0.0164968
ENSBTAG00000007039	FBXO25	F-box protein 25 [Source:VGNC Symbol;Acc:VGNC:28900]	0.482	5.76013e-05	0.000487209
ENSBTAG00000018238	ABTB1	ankyrin repeat and BTB domain containing 1 [Source:VGNC Symbol;Acc:VGNC:25515]	0.482	0.000454852	0.00240193
ENSBTAG00000034393	FAM149A	family with sequence similarity 149 member A [Source:VGNC Symbol;Acc:VGNC:55045]	0.482	0.00253689	0.0092681
ENSBTAG00000004248	MLYCD	malonyl-CoA decarboxylase [Source:NCBI gene;Acc:512341]	0.483	0.000168849	0.00110466
ENSBTAG00000006775	SLC12A7	solute carrier family 12 member 7 [Source:VGNC Symbol;Acc:VGNC:34670]	0.483	0.00194161	0.00745293
ENSBTAG00000046367	NA	NA	0.483	0.00705798	0.0213069
ENSBTAG00000004409	IVD	isovaleryl-CoA dehydrogenase [Source:VGNC Symbol;Acc:VGNC:50203]	0.484	2.26934e-06	4.02043e-05
ENSBTAG00000015698	FYCO1	FYVE and coiled-coil domain autophagy adaptor 1 [Source:VGNC Symbol;Acc:VGNC:29162]	0.484	1.44345e-05	0.000168326
ENSBTAG00000020936	NOD2	nucleotide binding oligomerization domain containing 2 [Source:VGNC Symbol;Acc:VGNC:32151]	0.484	2.84641e-05	0.000287969
ENSBTAG00000012272	TMEM19	transmembrane protein 19 [Source:VGNC Symbol;Acc:VGNC:36015]	0.484	0.000163442	0.00108195
ENSBTAG00000004471	ST3GAL6	ST3 beta-galactoside alpha-2,3-sialyltransferase 6 [Source:VGNC Symbol;Acc:VGNC:35335]	0.484	0.00332331	0.0116006
ENSBTAG00000001537	TSKU	tsukushi, small leucine rich proteoglycan [Source:VGNC Symbol;Acc:VGNC:54896]	0.484	0.00738214	0.0221044
ENSBTAG00000020810	CYB561	cytochrome b561 [Source:VGNC Symbol;Acc:VGNC:50257]	0.485	1.66033e-05	0.000190587
ENSBTAG00000011997	ZMIZ2	zinc finger MIZ-type containing 2 [Source:VGNC Symbol;Acc:VGNC:37196]	0.485	0.000211151	0.00132253
ENSBTAG00000016731	TMEM42	transmembrane protein 42 [Source:VGNC Symbol;Acc:VGNC:36087]	0.485	0.0183606	0.0458288
ENSBTAG00000007319	JAG2	jagged canonical Notch ligand 2 [Source:VGNC Symbol;Acc:VGNC:30362]	0.486	0.000416303	0.0022276
ENSBTAG00000003958	TMEM220	transmembrane protein 220 [Source:VGNC Symbol;Acc:VGNC:36042]	0.486	0.0013605	0.00566919
ENSBTAG00000020489	SEMA6A	semaphorin 6A [Source:VGNC Symbol;Acc:VGNC:34441]	0.486	0.00559395	0.0175961
ENSBTAG00000012434	ENOX1	ecto-NOX disulfide-thiol exchanger 1 [Source:VGNC Symbol;Acc:VGNC:28502]	0.486	0.0111667	0.0308698
ENSBTAG00000008841	DCAF15	DDB1 and CUL4 associated factor 15 [Source:VGNC Symbol;Acc:VGNC:27902]	0.486	0.0172028	0.043469
ENSBTAG00000049339	NA	NA	0.486	0.0192012	0.0475726
ENSBTAG00000012408	RAB27A	RAB27A, member RAS oncogene family [Source:NCBI gene;Acc:618035]	0.487	6.38302e-06	8.96623e-05
ENSBTAG00000048750	NA	NA	0.487	0.000182588	0.00117766
ENSBTAG00000026519	ADAT2	adenosine deaminase tRNA specific 2 [Source:VGNC Symbol;Acc:VGNC:25638]	0.487	0.000649968	0.0031391
ENSBTAG00000000425	NA	NA	0.487	0.00223277	0.00835023
ENSBTAG00000020698	MTHFR	methylenetetrahydrofolate reductase [Source:VGNC Symbol;Acc:VGNC:31731]	0.487	0.0105844	0.029548
ENSBTAG00000016959	LAPTM4B	lysosomal protein transmembrane 4 beta [Source:NCBI gene;Acc:404155]	0.488	2.32202e-06	4.09409e-05
ENSBTAG00000011202	CARD19	caspase recruitment domain family member 19 [Source:VGNC Symbol;Acc:VGNC:56938]	0.488	3.83263e-05	0.000362135
ENSBTAG00000023054	SLC25A16	solute carrier family 25 member 16 [Source:VGNC Symbol;Acc:VGNC:55993]	0.488	0.000340673	0.00190113
ENSBTAG00000006542	RABEP2	rabaptin, RAB GTPase binding effector protein 2 [Source:VGNC Symbol;Acc:VGNC:33668]	0.488	0.00179843	0.00704599
ENSBTAG00000022150	MXRA5	matrix remodeling associated 5 [Source:VGNC Symbol;Acc:VGNC:31774]	0.488	0.0132689	0.0354054
ENSBTAG00000000061	PCDH7	protocadherin 7 [Source:VGNC Symbol;Acc:VGNC:32621]	0.489	0.000719846	0.00342422
ENSBTAG00000023177	CFH	complement factor H [Source:NCBI gene;Acc:280816]	0.489	0.00186846	0.0072375
ENSBTAG00000000160	CBS	cystathionine beta-synthase [Source:NCBI gene;Acc:514525]	0.489	0.00267569	0.00968876
ENSBTAG00000000283	CSF1	colony stimulating factor 1 [Source:VGNC Symbol;Acc:VGNC:27753]	0.489	0.00421595	0.0140935
ENSBTAG00000033290	TMEM60	transmembrane protein 60 [Source:VGNC Symbol;Acc:VGNC:53680]	0.49	4.97264e-05	0.000438028
ENSBTAG00000003941	AP1AR	adaptor related protein complex 1 associated regulatory protein [Source:VGNC Symbol;Acc:VGNC:25975]	0.49	8.51135e-05	0.00065426
ENSBTAG00000021798	ERBB2	erb-b2 receptor tyrosine kinase 2 [Source:VGNC Symbol;Acc:VGNC:28563]	0.49	0.000540714	0.00273963
ENSBTAG00000020939	PLAC9	placenta associated 9 [Source:VGNC Symbol;Acc:VGNC:32970]	0.49	0.0016487	0.00662121
ENSBTAG00000006984	CD55	CD55 molecule (Cromer blood group) [Source:NCBI gene;Acc:518609]	0.49	0.00491798	0.0158925
ENSBTAG00000000076	RECK	reversion inducing cysteine rich protein with kazal motifs [Source:VGNC Symbol;Acc:VGNC:33847]	0.49	0.00693762	0.0210451
ENSBTAG00000011139	BCHE	butyrylcholinesterase [Source:VGNC Symbol;Acc:VGNC:26443]	0.49	0.00787927	0.0233589
ENSBTAG00000004394	PKIB	cAMP-dependent protein kinase inhibitor beta [Source:VGNC Symbol;Acc:VGNC:32941]	0.491	0.000262249	0.00155785
ENSBTAG00000022721	SLC25A38	solute carrier family 25 member 38 [Source:VGNC Symbol;Acc:VGNC:34763]	0.491	0.000277544	0.00162427
ENSBTAG00000044106	SPIDR	scaffold protein involved in DNA repair [Source:VGNC Symbol;Acc:VGNC:35216]	0.491	0.000476187	0.0024918
ENSBTAG00000035827	ATG7	autophagy related 7 [Source:VGNC Symbol;Acc:VGNC:26261]	0.491	0.00508347	0.0163081
ENSBTAG00000021678	SLC31A1	solute carrier family 31 member 1 [Source:VGNC Symbol;Acc:VGNC:34813]	0.492	1.6369e-06	3.13079e-05
ENSBTAG00000015202	DMAC2L	distal membrane arm assembly complex 2 like [Source:VGNC Symbol;Acc:VGNC:54625]	0.492	0.000382367	0.00208425
ENSBTAG00000006107	SLF1	SMC5-SMC6 complex localization factor 1 [Source:VGNC Symbol;Acc:VGNC:52883]	0.492	0.000521326	0.00266941
ENSBTAG00000011986	PLSCR4	phospholipid scramblase 4 [Source:VGNC Symbol;Acc:VGNC:33053]	0.492	0.00572965	0.0179234
ENSBTAG00000012275	ENDOU	endonuclease, poly(U) specific [Source:NCBI gene;Acc:525399]	0.492	0.00694415	0.0210495
ENSBTAG00000007705	COLEC12	collectin subfamily member 12 [Source:VGNC Symbol;Acc:VGNC:27579]	0.492	0.00874419	0.0253763
ENSBTAG00000001153	TLE2	TLE family member 2, transcriptional corepressor [Source:VGNC Symbol;Acc:VGNC:49981]	0.492	0.0141401	0.0372454
ENSBTAG00000008109	TMEM97	transmembrane protein 97 [Source:VGNC Symbol;Acc:VGNC:36129]	0.493	0.000157618	0.00105349
ENSBTAG00000003045	BAMBI	BMP and activin membrane bound inhibitor [Source:VGNC Symbol;Acc:VGNC:26417]	0.493	0.000170576	0.00111383
ENSBTAG00000002315	RNF34	ring finger protein 34 [Source:VGNC Symbol;Acc:VGNC:34063]	0.493	0.00054074	0.00273963
ENSBTAG00000001252	HIVEP1	HIVEP zinc finger 1 [Source:NCBI gene;Acc:529115]	0.493	0.00239053	0.00882379
ENSBTAG00000013579	SARAF	store-operated calcium entry associated regulatory factor [Source:VGNC Symbol;Acc:VGNC:34288]	0.494	5.49334e-06	8.00117e-05
ENSBTAG00000019107	GAS7	growth arrest specific 7 [Source:VGNC Symbol;Acc:VGNC:29262]	0.494	0.000554806	0.00278917
ENSBTAG00000002688	ATP1B1	ATPase Na+/K+ transporting subunit beta 1 [Source:VGNC Symbol;Acc:VGNC:26285]	0.494	0.000977556	0.0043436
ENSBTAG00000040061	ZBTB38	zinc finger and BTB domain containing 38 [Source:VGNC Symbol;Acc:VGNC:37076]	0.495	1.53651e-06	2.99579e-05
ENSBTAG00000011553	FAHD2A	fumarylacetoacetate hydrolase domain containing 2A [Source:NCBI gene;Acc:404123]	0.495	0.00350592	0.0120968
ENSBTAG00000006002	DIDO1	death inducer-obliterator 1 [Source:VGNC Symbol;Acc:VGNC:28064]	0.495	0.00425489	0.0141937
ENSBTAG00000003954	ASH1L	ASH1 like histone lysine methyltransferase [Source:VGNC Symbol;Acc:VGNC:50606]	0.496	2.09598e-05	0.000227167
ENSBTAG00000010444	ERBB3	erb-b2 receptor tyrosine kinase 3 [Source:VGNC Symbol;Acc:VGNC:28564]	0.497	1.26209e-05	0.000150674
ENSBTAG00000017094	SHMT1	serine hydroxymethyltransferase 1 [Source:VGNC Symbol;Acc:VGNC:34603]	0.497	0.000182351	0.00117682
ENSBTAG00000018645	DLX5	distal-less homeobox 5 [Source:VGNC Symbol;Acc:VGNC:28101]	0.497	0.000426446	0.00227636
ENSBTAG00000019900	LNPEP	leucyl and cystinyl aminopeptidase [Source:VGNC Symbol;Acc:VGNC:30944]	0.497	0.0152708	0.0395268
ENSBTAG00000021192	NOP53	NOP53 ribosome biogenesis factor [Source:VGNC Symbol;Acc:VGNC:32168]	0.498	2.42062e-06	4.24762e-05
ENSBTAG00000019204	RTN3	reticulon 3 [Source:NCBI gene;Acc:359721]	0.498	2.66718e-06	4.55294e-05
ENSBTAG00000019516	COMT	catechol-O-methyltransferase [Source:NCBI gene;Acc:618278]	0.498	2.66561e-05	0.000274374
ENSBTAG00000020980	CAT	catalase [Source:VGNC Symbol;Acc:VGNC:26792]	0.498	5.90121e-05	0.000496106
ENSBTAG00000005408	CLK1	CDC like kinase 1 [Source:VGNC Symbol;Acc:VGNC:27448]	0.498	7.95583e-05	0.000619378
ENSBTAG00000008921	NEXN	nexilin F-actin binding protein [Source:VGNC Symbol;Acc:VGNC:32025]	0.498	0.000844849	0.00387705
ENSBTAG00000019044	BAIAP2	BAR/IMD domain containing adaptor protein 2 [Source:VGNC Symbol;Acc:VGNC:26412]	0.499	0.000620568	0.00302753
ENSBTAG00000009796	PIGV	phosphatidylinositol glycan anchor biosynthesis class V [Source:VGNC Symbol;Acc:VGNC:32880]	0.499	0.00125536	0.00532951
ENSBTAG00000009990	EPS15L1	epidermal growth factor receptor pathway substrate 15 like 1 [Source:VGNC Symbol;Acc:VGNC:28554]	0.499	0.00441784	0.014587
ENSBTAG00000033423	EFNA3	ephrin A3 [Source:NCBI gene;Acc:540776]	0.5	0.00132629	0.00555897
ENSBTAG00000012211	HOXA5	homeobox A5 [Source:VGNC Symbol;Acc:VGNC:29913]	0.5	0.00412397	0.0138742
ENSBTAG00000018638	CC2D2A	coiled-coil and C2 domain containing 2A [Source:VGNC Symbol;Acc:VGNC:26826]	0.5	0.00446033	0.0147059
ENSBTAG00000012060	LPIN2	lipin 2 [Source:VGNC Symbol;Acc:VGNC:30967]	0.5	0.00669792	0.0204602

## Sheet: UP_M2
Ensembl ID	symbol	description	FC	PValue	PAdj
ENSBTAG00000004148	SLPI	secretory leukocyte peptidase inhibitor [Source:NCBI gene;Acc:504598]	2296.76	0.00560861	0.0170449
ENSBTAG00000039028	PI3	peptidase inhibitor 3, skin-derived (SKALP) [Source:NCBI gene;Acc:783871]	1234.36	1.56392e-05	0.000157203
ENSBTAG00000004097	A2ML1	alpha-2-macroglobulin like 1 [Source:VGNC Symbol;Acc:VGNC:25435]	1092.89	4.09279e-08	1.84543e-06
ENSBTAG00000004129	CCL11	chemokine (C-C motif) ligand 11 [Source:NCBI gene;Acc:404072]	760.735	1.9837e-08	1.07421e-06
ENSBTAG00000037800	APOBEC3Z1	apolipoprotein B mRNA editing enzyme, catalytic polypeptide-like 3A [Source:NCBI gene;Acc:507162]	490.626	1.96426e-07	5.5782e-06
ENSBTAG00000039446	NA	elafin-like [Source:NCBI gene;Acc:100850808]	469.507	5.97857e-06	7.47964e-05
ENSBTAG00000019716	CXCL8	C-X-C motif chemokine ligand 8 [Source:VGNC Symbol;Acc:VGNC:27853]	383.38	2.38468e-05	0.000221003
ENSBTAG00000014921	IL6	interleukin 6 [Source:VGNC Symbol;Acc:VGNC:30166]	372.97	2.01501e-05	0.000192893
ENSBTAG00000027513	CXCL2	chemokine (C-X-C motif) ligand 2 [Source:NCBI gene;Acc:281214]	327.752	4.19746e-05	0.000341705
ENSBTAG00000048171	TAP	tracheal antimicrobial peptide [Source:NCBI gene;Acc:286837]	294.895	0.000149861	0.000935316
ENSBTAG00000010330	LYZL1	lysozyme-like 1 [Source:NCBI gene;Acc:512087]	290.064	1.85942e-07	5.34437e-06
ENSBTAG00000038033	KRT6B	keratin 6B [Source:NCBI gene;Acc:404115]	225.78	6.32809e-06	7.79335e-05
ENSBTAG00000037558	GRO1	chemokine (C-X-C motif) ligand 1 (melanoma growth stimulating activity, alpha) [Source:NCBI gene;Acc:281212]	206.553	2.88035e-05	0.000254658
ENSBTAG00000014127	PTGS2	prostaglandin-endoperoxide synthase 2 [Source:VGNC Symbol;Acc:VGNC:33512]	174.079	3.8018e-07	9.09059e-06
ENSBTAG00000009812	CXCL5	chemokine (C-X-C motif) ligand 5 [Source:NCBI gene;Acc:281735]	158.787	0.000111994	0.000747554
ENSBTAG00000053889	LAP	lingual antimicrobial peptide [Source:NCBI gene;Acc:403090]	152.37	0.000305895	0.00165486
ENSBTAG00000055167	NA	NA	133.695	0.000143087	0.000901188
ENSBTAG00000012403	ARG1	arginase 1 [Source:VGNC Symbol;Acc:VGNC:26070]	126.693	0.00300523	0.0103909
ENSBTAG00000020676	MMP9	matrix metallopeptidase 9 [Source:VGNC Symbol;Acc:VGNC:31531]	104.662	8.56407e-06	9.88582e-05
ENSBTAG00000009393	GAL	galanin and GMAP prepropeptide [Source:VGNC Symbol;Acc:VGNC:29212]	95.548	5.38411e-06	6.9484e-05
ENSBTAG00000020580	TCN1	transcobalamin 1 [Source:VGNC Symbol;Acc:VGNC:35698]	90.819	1.84554e-06	3.06582e-05
ENSBTAG00000015818	NA	interstitial collagenase-like [Source:NCBI gene;Acc:112441463]	74.13	7.04316e-05	0.000516638
ENSBTAG00000052516	CDA	cytidine deaminase [Source:NCBI gene;Acc:616377]	72.864	1.27757e-10	4.03169e-08
ENSBTAG00000005471	RHCG	Rh family C glycoprotein [Source:VGNC Symbol;Acc:VGNC:33938]	58.364	0.000553012	0.00262984
ENSBTAG00000002188	C25H16orf89	chromosome 25 C16orf89 homolog [Source:VGNC Symbol;Acc:VGNC:58591]	57.592	5.58036e-06	7.1185e-05
ENSBTAG00000006538	PTHLH	parathyroid hormone like hormone [Source:VGNC Symbol;Acc:VGNC:33517]	56.874	1.48138e-08	8.81324e-07
ENSBTAG00000015059	MMP13	matrix metallopeptidase 13 [Source:VGNC Symbol;Acc:VGNC:31518]	52.005	3.54081e-06	5.07333e-05
ENSBTAG00000049929	NA	lysozyme [Source:NCBI gene;Acc:781146]	48.426	0.00437722	0.0141142
ENSBTAG00000048029	MMP1	matrix metallopeptidase 1 (interstitial collagenase) [Source:NCBI gene;Acc:281308]	47.982	0.000514518	0.00247923
ENSBTAG00000004602	PITX1	paired like homeodomain 1 [Source:VGNC Symbol;Acc:VGNC:32924]	45.043	5.01079e-08	2.08439e-06
ENSBTAG00000053542	MMP12	matrix metallopeptidase 12 [Source:NCBI gene;Acc:526981]	43.832	4.52082e-06	6.04032e-05
ENSBTAG00000016819	FABP3	fatty acid binding protein 3 [Source:VGNC Symbol;Acc:VGNC:28697]	42.787	6.0102e-08	2.4056e-06
ENSBTAG00000004716	RETN	resistin [Source:VGNC Symbol;Acc:VGNC:33877]	42.348	4.50278e-06	6.02935e-05
ENSBTAG00000040584	DSC2	desmocollin 2 [Source:VGNC Symbol;Acc:VGNC:28213]	41.852	2.0597e-10	4.80339e-08
ENSBTAG00000013125	PLAUR	plasminogen activator, urokinase receptor [Source:VGNC Symbol;Acc:VGNC:32976]	38.314	1.20175e-05	0.000129646
ENSBTAG00000007446	NGF	nerve growth factor [Source:VGNC Symbol;Acc:VGNC:32061]	37.649	8.77124e-08	3.16653e-06
ENSBTAG00000005596	IGFBP2	insulin like growth factor binding protein 2 [Source:VGNC Symbol;Acc:VGNC:30084]	32.625	1.33829e-06	2.38452e-05
ENSBTAG00000048377	TMPRSS11BNL	TMPRSS11B N terminal-like [Source:NCBI gene;Acc:785585]	32.224	1.0696e-06	1.98253e-05
ENSBTAG00000008428	UPP1	uridine phosphorylase 1 [Source:VGNC Symbol;Acc:VGNC:36688]	30.89	6.32161e-07	1.32013e-05
ENSBTAG00000001321	IL1B	interleukin 1 beta [Source:VGNC Symbol;Acc:VGNC:52787]	30.468	0.000403258	0.00204818
ENSBTAG00000020564	NA	lysozyme C, tracheal isozyme-like [Source:NCBI gene;Acc:112446693]	30.322	0.00461782	0.0147181
ENSBTAG00000052055	PRSS35	serine protease 35 [Source:NCBI gene;Acc:614940]	29.827	1.99149e-09	2.3656e-07
ENSBTAG00000049569	NA	serpin B3-like [Source:NCBI gene;Acc:107131803]	28.491	5.286e-12	6.89012e-09
ENSBTAG00000052422	NA	beta-defensin 103A-like [Source:NCBI gene;Acc:107131528]	28.291	2.45765e-07	6.57376e-06
ENSBTAG00000017425	GJB2	gap junction protein beta 2 [Source:VGNC Symbol;Acc:VGNC:29377]	28.045	2.30857e-07	6.25068e-06
ENSBTAG00000010991	TTR	transthyretin [Source:VGNC Symbol;Acc:VGNC:36499]	27.68	2.01029e-07	5.66522e-06
ENSBTAG00000039037	SERPINB4	Bos taurus serpin peptidase inhibitor, clade B like (LOC786410), mRNA. [Source:RefSeq mRNA;Acc:NM_001206713]	27.638	1.48159e-06	2.56136e-05
ENSBTAG00000001785	TGM3	transglutaminase 3 [Source:VGNC Symbol;Acc:VGNC:35811]	27.01	6.4897e-12	6.89012e-09
ENSBTAG00000037526	FABP4	fatty acid binding protein 4, adipocyte [Source:NCBI gene;Acc:281759]	26.788	0.000293795	0.00160195
ENSBTAG00000004630	COMP	cartilage oligomeric matrix protein [Source:VGNC Symbol;Acc:VGNC:27590]	26.34	8.05349e-05	0.000571767
ENSBTAG00000014329	NA	antileukoproteinase [Source:NCBI gene;Acc:512548]	24.612	0.0105965	0.028586
ENSBTAG00000023026	NA	serpin family B member 2-like [Source:NCBI gene;Acc:281376]	22.469	0.00062279	0.00291647
ENSBTAG00000054882	NA	serpin B4 [Source:NCBI gene;Acc:511695]	21.27	0.00654989	0.0193003
ENSBTAG00000037768	MMP3	matrix metallopeptidase 3 [Source:NCBI gene;Acc:281309]	21.242	0.00126948	0.00518637
ENSBTAG00000039425	KRT6A	keratin 6A [Source:NCBI gene;Acc:614456]	18.533	1.19125e-06	2.17157e-05
ENSBTAG00000048835	NA	NA	17.513	0.000418094	0.00210227
ENSBTAG00000015505	FADS2	fatty acid desaturase 2 [Source:VGNC Symbol;Acc:VGNC:28702]	17.48	4.03542e-05	0.00033154
ENSBTAG00000001945	ARG2	arginase 2 [Source:VGNC Symbol;Acc:VGNC:26071]	16.932	2.61848e-06	4.02873e-05
ENSBTAG00000014113	CCL8	chemokine (C-C motif) ligand 8 [Source:NCBI gene;Acc:281044]	16.902	0.00128488	0.00523935
ENSBTAG00000010349	IL1A	interleukin 1 alpha [Source:VGNC Symbol;Acc:VGNC:30130]	16.103	2.48939e-05	0.000226526
ENSBTAG00000008494	TMEM171	transmembrane protein 171 [Source:VGNC Symbol;Acc:VGNC:35996]	15.924	4.43929e-07	1.01324e-05
ENSBTAG00000052665	CYP3A4	cytochrome P450, subfamily IIIA, polypeptide 4 [Source:NCBI gene;Acc:507988]	15.614	0.000432516	0.00216297
ENSBTAG00000016913	AVIL	advillin [Source:VGNC Symbol;Acc:VGNC:26354]	15.393	8.64985e-08	3.14325e-06
ENSBTAG00000052579	NA	beta-defensin 103B-like [Source:NCBI gene;Acc:789175]	15.175	1.00164e-05	0.000112337
ENSBTAG00000011941	LYZ1	lysozyme 1 [Source:NCBI gene;Acc:281287]	14.729	0.0123308	0.0323944
ENSBTAG00000013108	HK2	hexokinase 2 [Source:VGNC Symbol;Acc:VGNC:29865]	14.725	9.41702e-08	3.30433e-06
ENSBTAG00000011007	TTYH2	tweety family member 2 [Source:VGNC Symbol;Acc:VGNC:36501]	14.374	4.77203e-09	4.35675e-07
ENSBTAG00000012020	TRAF5	TNF receptor associated factor 5 [Source:VGNC Symbol;Acc:VGNC:36277]	13.862	3.33183e-09	3.47234e-07
ENSBTAG00000016315	COTL1	coactosin like F-actin binding protein 1 [Source:VGNC Symbol;Acc:VGNC:27626]	13.492	1.46038e-10	4.03169e-08
ENSBTAG00000037651	S100A2	S100 calcium binding protein A2 [Source:VGNC Symbol;Acc:VGNC:34242]	12.97	6.86081e-12	6.89012e-09
ENSBTAG00000009658	PLEK	pleckstrin [Source:VGNC Symbol;Acc:VGNC:33001]	12.686	3.73909e-05	0.000313397
ENSBTAG00000008074	C1QTNF6	C1q and TNF related 6 [Source:VGNC Symbol;Acc:VGNC:26626]	12.508	2.70058e-05	0.000242942
ENSBTAG00000040019	NA	keratin 6C [Source:NCBI gene;Acc:540546]	12.479	0.000404341	0.00205085
ENSBTAG00000033441	SHCBP1	SHC binding and spindle associated 1 [Source:VGNC Symbol;Acc:VGNC:34592]	12.401	0.000104217	0.000704151
ENSBTAG00000048999	TRIM6	tripartite motif containing 6 [Source:NCBI gene;Acc:514492]	12.23	0.000169585	0.00103518
ENSBTAG00000031750	PLAC8B	placenta specific 8 B [Source:VGNC Symbol;Acc:VGNC:56782]	12.213	2.11767e-05	0.000200978
ENSBTAG00000037775	NA	tubulin alpha-1C chain-like [Source:NCBI gene;Acc:100141266]	12.123	7.4523e-13	2.05814e-09
ENSBTAG00000015936	BRINP1	BMP/retinoic acid inducible neural specific 1 [Source:VGNC Symbol;Acc:VGNC:26567]	11.977	0.000825973	0.00364544
ENSBTAG00000038662	GJB6	gap junction protein beta 6 [Source:VGNC Symbol;Acc:VGNC:29381]	11.79	1.23707e-07	4.00427e-06
ENSBTAG00000006806	KRT17	keratin 17 [Source:VGNC Symbol;Acc:VGNC:50398]	11.238	1.00195e-09	1.47581e-07
ENSBTAG00000020159	NKAIN1	sodium/potassium transporting ATPase interacting 1 [Source:VGNC Symbol;Acc:VGNC:32091]	11.204	0.000563663	0.00267359
ENSBTAG00000006194	FOSL1	FOS like 1, AP-1 transcription factor subunit [Source:VGNC Symbol;Acc:VGNC:29075]	11.143	7.13574e-06	8.55902e-05
ENSBTAG00000012640	S100A8	S100 calcium binding protein A8 [Source:VGNC Symbol;Acc:VGNC:34246]	11.019	0.00028419	0.00156114
ENSBTAG00000002605	NA	tripartite motif containing 16 [Source:NCBI gene;Acc:100848152]	10.583	9.91161e-05	0.000677852
ENSBTAG00000012638	S100A12	S100 calcium binding protein A12 [Source:VGNC Symbol;Acc:VGNC:59189]	10.391	2.5499e-06	3.93968e-05
ENSBTAG00000018134	AREG	amphiregulin [Source:VGNC Symbol;Acc:VGNC:50208]	10.331	6.5826e-11	2.69326e-08
ENSBTAG00000013371	RUBCNL	rubicon like autophagy enhancer [Source:VGNC Symbol;Acc:VGNC:34213]	10.331	0.000873314	0.00381626
ENSBTAG00000054367	WNT5B	Wnt family member 5B [Source:NCBI gene;Acc:508008]	10.242	1.67428e-07	4.99887e-06
ENSBTAG00000006505	S100A9	S100 calcium binding protein A9 [Source:VGNC Symbol;Acc:VGNC:34247]	10.172	0.00206916	0.00773797
ENSBTAG00000034680	FAM131C	family with sequence similarity 131 member C [Source:VGNC Symbol;Acc:VGNC:28729]	10.052	3.67827e-05	0.000309709
ENSBTAG00000019708	ACSL6	acyl-CoA synthetase long chain family member 6 [Source:VGNC Symbol;Acc:VGNC:55153]	9.883	0.000131589	0.000842703
ENSBTAG00000018773	RND1	Rho family GTPase 1 [Source:VGNC Symbol;Acc:VGNC:34004]	9.856	4.15011e-05	0.000338099
ENSBTAG00000007449	HS3ST1	heparan sulfate-glucosamine 3-sulfotransferase 1 [Source:VGNC Symbol;Acc:VGNC:29958]	9.802	5.53541e-08	2.23991e-06
ENSBTAG00000014889	DCBLD2	discoidin, CUB and LCCL domain containing 2 [Source:VGNC Symbol;Acc:VGNC:27909]	9.791	1.33547e-08	8.33501e-07
ENSBTAG00000002981	PIMREG	PICALM interacting mitotic regulator [Source:VGNC Symbol;Acc:VGNC:32902]	9.777	4.87317e-05	0.000385354
ENSBTAG00000039992	TUBA1C	tubulin alpha 1c [Source:NCBI gene;Acc:504244]	9.258	3.30275e-06	4.81782e-05
ENSBTAG00000021518	TMPRSS4	transmembrane serine protease 4 [Source:VGNC Symbol;Acc:VGNC:36142]	9.233	8.31313e-08	3.06117e-06
ENSBTAG00000054278	M-SAA3.2	mammary serum amyloid A3.2 [Source:NCBI gene;Acc:618238]	9.144	0.00286464	0.010024
ENSBTAG00000050197	C10orf99	chromosome 28 C10orf99 homolog [Source:NCBI gene;Acc:100336125]	9.087	0.000302798	0.00164293
ENSBTAG00000031194	PHLDA2	pleckstrin homology like domain family A member 2 [Source:VGNC Symbol;Acc:VGNC:32836]	8.876	7.06282e-05	0.000517507
ENSBTAG00000012737	GPR65	G protein-coupled receptor 65 [Source:VGNC Symbol;Acc:VGNC:29596]	8.809	0.000103402	0.000700215
ENSBTAG00000033523	NA	NA	8.729	0.000213539	0.00124156
ENSBTAG00000053951	SPX	spexin hormone [Source:NCBI gene;Acc:509493]	8.62	0.00120226	0.00494836
ENSBTAG00000017446	E2F8	E2F transcription factor 8 [Source:VGNC Symbol;Acc:VGNC:28292]	8.57	6.59807e-05	0.00049216
ENSBTAG00000015177	PRSS23	serine protease 23 [Source:VGNC Symbol;Acc:VGNC:33416]	8.445	5.18469e-11	2.33468e-08
ENSBTAG00000025257	CCL4	C-C motif chemokine ligand 4 [Source:NCBI gene;Acc:414347]	8.39	0.0165821	0.041146
ENSBTAG00000046862	MARCKSL1	MARCKS like 1 [Source:VGNC Symbol;Acc:VGNC:31245]	8.383	1.19153e-08	7.74285e-07
ENSBTAG00000003191	FSCN1	fascin actin-bundling protein 1 [Source:VGNC Symbol;Acc:VGNC:29126]	8.257	5.88972e-13	2.05814e-09
ENSBTAG00000020371	ACOT8	acyl-CoA thioesterase 8 [Source:VGNC Symbol;Acc:VGNC:25550]	8.193	2.22947e-09	2.56142e-07
ENSBTAG00000015258	P2RX5	purinergic receptor P2X 5 [Source:NCBI gene;Acc:338035]	8.083	3.97677e-09	3.92076e-07
ENSBTAG00000015978	ANXA1	annexin A1 [Source:VGNC Symbol;Acc:VGNC:50196]	8.075	5.65104e-13	2.05814e-09
ENSBTAG00000011515	SELL	selectin L [Source:NCBI gene;Acc:281485]	8.031	0.000831403	0.00366101
ENSBTAG00000025250	CCL3	chemokine (C-C motif) ligand 3 [Source:NCBI gene;Acc:282170]	7.984	0.00474616	0.0149979
ENSBTAG00000025471	TNF	tumor necrosis factor [Source:VGNC Symbol;Acc:VGNC:36153]	7.93	0.000615913	0.0028904
ENSBTAG00000018941	CPXM2	carboxypeptidase X, M14 family member 2 [Source:VGNC Symbol;Acc:VGNC:27682]	7.91	1.96484e-06	3.22519e-05
ENSBTAG00000011905	RRAS2	RAS related 2 [Source:VGNC Symbol;Acc:VGNC:49569]	7.895	9.52177e-09	6.61553e-07
ENSBTAG00000021057	TMEM190	transmembrane protein 190 [Source:VGNC Symbol;Acc:VGNC:36016]	7.754	7.34912e-05	0.000532017
ENSBTAG00000017827	IVL	involucrin [Source:VGNC Symbol;Acc:VGNC:55240]	7.724	8.0983e-05	0.000574579
ENSBTAG00000050602	HAS3	hyaluronan synthase 3 [Source:NCBI gene;Acc:286824]	7.61	0.000115305	0.000762229
ENSBTAG00000009223	SFN	stratifin [Source:VGNC Symbol;Acc:VGNC:34517]	7.606	1.01676e-13	1.12322e-09
ENSBTAG00000005776	ZNF185	zinc finger protein 185 with LIM domain [Source:VGNC Symbol;Acc:VGNC:37219]	7.593	0.000779095	0.00348872
ENSBTAG00000027875	CCDC141	coiled-coil domain containing 141 [Source:VGNC Symbol;Acc:VGNC:26852]	7.555	7.63215e-08	2.89521e-06
ENSBTAG00000021462	CSF3	colony stimulating factor 3 [Source:VGNC Symbol;Acc:VGNC:27757]	7.542	0.00430039	0.013903
ENSBTAG00000024105	BCL2L11	BCL2 like 11 [Source:VGNC Symbol;Acc:VGNC:50256]	7.502	0.000316926	0.00170452
ENSBTAG00000051134	VPREB3	V-set pre-B cell surrogate light chain 3 [Source:NCBI gene;Acc:615795]	7.48	0.00249851	0.00898764
ENSBTAG00000004995	C1GALT1	core 1 synthase, glycoprotein-N-acetylgalactosamine 3-beta-galactosyltransferase 1 [Source:VGNC Symbol;Acc:VGNC:26615]	7.455	0.000253504	0.00142662
ENSBTAG00000012314	LDLR	low density lipoprotein receptor [Source:VGNC Symbol;Acc:VGNC:55214]	7.438	1.0322e-12	2.28055e-09
ENSBTAG00000039483	DSG3	desmoglein 3 [Source:VGNC Symbol;Acc:VGNC:28222]	7.386	9.16726e-08	3.27737e-06
ENSBTAG00000032591	CTHRC1	collagen triple helix repeat containing 1 [Source:VGNC Symbol;Acc:VGNC:27796]	7.141	1.46724e-05	0.000150918
ENSBTAG00000012866	THBS4	thrombospondin 4 [Source:VGNC Symbol;Acc:VGNC:35831]	7.063	0.000414261	0.0020887
ENSBTAG00000010060	SLC43A3	solute carrier family 43 member 3 [Source:VGNC Symbol;Acc:VGNC:54892]	7.051	2.97642e-05	0.000261103
ENSBTAG00000008611	IGFBP4	insulin like growth factor binding protein 4 [Source:VGNC Symbol;Acc:VGNC:30086]	7.048	4.46474e-06	5.99295e-05
ENSBTAG00000012909	CRABP1	cellular retinoic acid binding protein 1 [Source:VGNC Symbol;Acc:VGNC:27685]	7.023	2.84348e-06	4.303e-05
ENSBTAG00000005090	CEMIP2	cell migration inducing hyaluronidase 2 [Source:VGNC Symbol;Acc:VGNC:36021]	6.987	1.13447e-05	0.00012433
ENSBTAG00000004796	GRP	gastrin releasing peptide [Source:VGNC Symbol;Acc:VGNC:29664]	6.864	0.015484	0.0389373
ENSBTAG00000015939	NECTIN1	nectin cell adhesion molecule 1 [Source:VGNC Symbol;Acc:VGNC:54888]	6.725	3.58715e-07	8.74774e-06
ENSBTAG00000021326	CCL20	C-C motif chemokine ligand 20 [Source:VGNC Symbol;Acc:VGNC:26947]	6.722	4.91067e-06	6.45811e-05
ENSBTAG00000003938	FNDC1	fibronectin type III domain containing 1 [Source:VGNC Symbol;Acc:VGNC:58376]	6.7	1.70513e-09	2.24245e-07
ENSBTAG00000032719	TFRC	transferrin receptor [Source:VGNC Symbol;Acc:VGNC:35797]	6.68	0.000406363	0.00205827
ENSBTAG00000037778	CXCL3	chemokine (C-X-C motif) ligand 3 [Source:NCBI gene;Acc:613667]	6.671	4.26667e-06	5.79753e-05
ENSBTAG00000054306	NA	NA	6.651	7.76212e-12	7.14568e-09
ENSBTAG00000034985	PHLDA1	pleckstrin homology like domain family A member 1 [Source:VGNC Symbol;Acc:VGNC:32835]	6.561	9.21591e-06	0.000104633
ENSBTAG00000007567	TMX3	thioredoxin related transmembrane protein 3 [Source:VGNC Symbol;Acc:VGNC:36151]	6.541	1.01854e-07	3.49511e-06
ENSBTAG00000019300	TPMT	thiopurine S-methyltransferase [Source:VGNC Symbol;Acc:VGNC:36255]	6.513	1.917e-09	2.33794e-07
ENSBTAG00000013422	GABRB3	gamma-aminobutyric acid type A receptor beta3 subunit [Source:VGNC Symbol;Acc:VGNC:29197]	6.462	0.00396009	0.0129892
ENSBTAG00000005998	NOCT	nocturnin [Source:VGNC Symbol;Acc:VGNC:32149]	6.453	1.06282e-07	3.60153e-06
ENSBTAG00000007075	NA	major histocompatibility complex, class I, A-like [Source:NCBI gene;Acc:616942]	6.452	0.00171974	0.00664497
ENSBTAG00000004221	ESM1	endothelial cell specific molecule 1 [Source:VGNC Symbol;Acc:VGNC:28602]	6.437	1.31994e-05	0.000139535
ENSBTAG00000013334	CSF3R	colony stimulating factor 3 receptor [Source:VGNC Symbol;Acc:VGNC:27758]	6.436	0.00120605	0.00495839
ENSBTAG00000023730	TUBB3	tubulin beta 3 class III [Source:NCBI gene;Acc:768070]	6.376	3.22251e-07	8.12763e-06
ENSBTAG00000002135	CD69	CD69 molecule [Source:VGNC Symbol;Acc:VGNC:27043]	6.346	0.00484372	0.0152272
ENSBTAG00000021766	HBEGF	heparin binding EGF like growth factor [Source:VGNC Symbol;Acc:VGNC:29765]	6.332	5.04265e-06	6.57688e-05
ENSBTAG00000005607	ERCC6L	ERCC excision repair 6 like, spindle assembly checkpoint helicase [Source:VGNC Symbol;Acc:VGNC:28573]	6.288	6.96862e-05	0.000512873
ENSBTAG00000051340	NA	NA	6.144	0.00156566	0.00614854
ENSBTAG00000006563	KLHL40	kelch like family member 40 [Source:VGNC Symbol;Acc:VGNC:30665]	6.139	7.55368e-06	8.97211e-05
ENSBTAG00000048508	INHBA	inhibin subunit beta A [Source:NCBI gene;Acc:281867]	6.127	1.55881e-05	0.000156925
ENSBTAG00000003548	GSTP1	glutathione S-transferase pi 1 [Source:VGNC Symbol;Acc:VGNC:56267]	6.117	5.94303e-06	7.45206e-05
ENSBTAG00000007583	KRT14	keratin 14 [Source:VGNC Symbol;Acc:VGNC:50205]	6.11	9.05082e-12	7.69111e-09
ENSBTAG00000018725	FBLIM1	filamin binding LIM protein 1 [Source:VGNC Symbol;Acc:VGNC:28880]	6.082	1.96418e-08	1.06888e-06
ENSBTAG00000007036	SLC17A7	solute carrier family 17 member 7 [Source:VGNC Symbol;Acc:VGNC:34702]	6.054	0.000215677	0.00125267
ENSBTAG00000005947	PLAU	plasminogen activator, urokinase [Source:VGNC Symbol;Acc:VGNC:32975]	6.045	1.04575e-05	0.000115988
ENSBTAG00000039050	P2RY2	purinergic receptor P2Y2 [Source:VGNC Symbol;Acc:VGNC:32528]	6.022	8.29863e-05	0.00058766
ENSBTAG00000008022	PTGFRN	prostaglandin F2 receptor inhibitor [Source:VGNC Symbol;Acc:VGNC:33508]	5.998	1.0882e-08	7.24177e-07
ENSBTAG00000013406	CSRP2	cysteine and glycine rich protein 2 [Source:VGNC Symbol;Acc:VGNC:27774]	5.974	8.36367e-08	3.06955e-06
ENSBTAG00000018347	IL33	interleukin 33 [Source:VGNC Symbol;Acc:VGNC:30155]	5.954	0.000309986	0.00167208
ENSBTAG00000006738	GPR68	G protein-coupled receptor 68 [Source:VGNC Symbol;Acc:VGNC:29597]	5.924	1.85864e-05	0.000180109
ENSBTAG00000042482	NA	NA	5.92	0.00104398	0.00442041
ENSBTAG00000016388	SLCO4A1	solute carrier organic anion transporter family member 4A1 [Source:VGNC Symbol;Acc:VGNC:34954]	5.917	4.01238e-06	5.53368e-05
ENSBTAG00000036016	FAM111B	family with sequence similarity 111 member B [Source:VGNC Symbol;Acc:VGNC:28718]	5.873	2.95553e-08	1.42575e-06
ENSBTAG00000005843	REXO2	RNA exonuclease 2 [Source:VGNC Symbol;Acc:VGNC:33884]	5.865	1.27738e-10	4.03169e-08
ENSBTAG00000000236	YWHAZ	tyrosine 3-monooxygenase/tryptophan 5-monooxygenase activation protein zeta [Source:VGNC Symbol;Acc:VGNC:53885]	5.838	6.21401e-11	2.64024e-08
ENSBTAG00000016906	CYP27B1	cytochrome P450, family 27, subfamily B, polypeptide 1 [Source:NCBI gene;Acc:539630]	5.819	8.20111e-06	9.56681e-05
ENSBTAG00000000735	BCL2A1	BCL2 related protein A1 [Source:VGNC Symbol;Acc:VGNC:57345]	5.74	0.0053495	0.0164155
ENSBTAG00000017819	PMVK	phosphomevalonate kinase [Source:VGNC Symbol;Acc:VGNC:33078]	5.674	8.44594e-08	3.08948e-06
ENSBTAG00000012016	LMTK3	lemur tyrosine kinase 3 [Source:VGNC Symbol;Acc:VGNC:30942]	5.654	2.914e-06	4.39168e-05
ENSBTAG00000018703	OSTN	osteocrin [Source:VGNC Symbol;Acc:VGNC:32481]	5.648	0.000570762	0.00270378
ENSBTAG00000020345	CNN3	calponin 3 [Source:NCBI gene;Acc:538975]	5.631	2.62601e-08	1.30156e-06
ENSBTAG00000011839	HMGCS1	3-hydroxy-3-methylglutaryl-CoA synthase 1 [Source:VGNC Symbol;Acc:VGNC:29880]	5.578	4.57755e-12	6.89012e-09
ENSBTAG00000019496	CDKN3	cyclin dependent kinase inhibitor 3 [Source:VGNC Symbol;Acc:VGNC:27148]	5.513	0.000375559	0.00194051
ENSBTAG00000024470	SH2D2A	SH2 domain containing 2A [Source:VGNC Symbol;Acc:VGNC:34557]	5.489	0.000434164	0.00216925
ENSBTAG00000013498	HTR2A	5-hydroxytryptamine receptor 2A [Source:VGNC Symbol;Acc:VGNC:29996]	5.464	0.0014418	0.00574174
ENSBTAG00000015462	BNC1	basonuclin 1 [Source:VGNC Symbol;Acc:VGNC:26530]	5.447	9.90685e-07	1.87666e-05
ENSBTAG00000049346	NA	carcinoembryonic antigen-related cell adhesion molecule 4 [Source:NCBI gene;Acc:100336941]	5.431	0.00303788	0.010484
ENSBTAG00000023832	ADAM8	ADAM metallopeptidase domain 8 [Source:VGNC Symbol;Acc:VGNC:25612]	5.387	0.000129892	0.00083474
ENSBTAG00000053649	CCL5	C-C motif chemokine ligand 5 [Source:NCBI gene;Acc:327712]	5.351	0.00412633	0.0134624
ENSBTAG00000000009	FOXF1	forkhead box F1 [Source:VGNC Symbol;Acc:VGNC:29084]	5.312	6.96349e-05	0.000512873
ENSBTAG00000013688	PGF	placental growth factor [Source:VGNC Symbol;Acc:VGNC:32787]	5.288	3.18085e-07	8.05936e-06
ENSBTAG00000037811	CCL2	chemokine (C-C motif) ligand 2 [Source:NCBI gene;Acc:281043]	5.241	0.000442891	0.00220154
ENSBTAG00000009336	LXN	latexin [Source:VGNC Symbol;Acc:VGNC:31087]	5.231	5.28351e-11	2.33468e-08
ENSBTAG00000018223	CHI3L1	chitinase 3 like 1 [Source:VGNC Symbol;Acc:VGNC:55039]	5.181	0.000148891	0.000930842
ENSBTAG00000010161	CCL21	C-C motif chemokine ligand 21 [Source:VGNC Symbol;Acc:VGNC:26948]	5.173	0.000721967	0.00330115
ENSBTAG00000039129	NA	tumor necrosis factor receptor superfamily member 26 [Source:NCBI gene;Acc:510798]	5.138	6.19674e-07	1.30391e-05
ENSBTAG00000004339	NA	uncharacterized LOC508153 [Source:NCBI gene;Acc:508153]	5.131	0.000514609	0.00247923
ENSBTAG00000009459	MTCL1	microtubule crosslinking factor 1 [Source:VGNC Symbol;Acc:VGNC:31718]	5.103	9.91115e-05	0.000677852
ENSBTAG00000026704	CENPW	centromere protein W [Source:VGNC Symbol;Acc:VGNC:27187]	5.093	5.72398e-09	4.75435e-07
ENSBTAG00000013210	ADAMTS4	ADAM metallopeptidase with thrombospondin type 1 motif 4 [Source:VGNC Symbol;Acc:VGNC:25627]	5.092	3.01318e-05	0.000263723
ENSBTAG00000004322	FOS	Fos proto-oncogene, AP-1 transcription factor subunit [Source:VGNC Symbol;Acc:VGNC:29073]	5.067	5.0734e-06	6.60918e-05
ENSBTAG00000000246	ME3	malic enzyme 3 [Source:VGNC Symbol;Acc:VGNC:31341]	5.047	2.94743e-05	0.000259651
ENSBTAG00000027064	BTBD11	BTB domain containing 11 [Source:VGNC Symbol;Acc:VGNC:26585]	5.04	1.46722e-06	2.54739e-05
ENSBTAG00000012621	RTN4RL2	reticulon 4 receptor like 2 [Source:VGNC Symbol;Acc:VGNC:34208]	4.989	3.28558e-05	0.000282458
ENSBTAG00000017158	VSNL1	visinin like 1 [Source:VGNC Symbol;Acc:VGNC:36841]	4.988	6.4899e-09	5.08721e-07
ENSBTAG00000016619	MIS18A	MIS18 kinetochore protein A [Source:VGNC Symbol;Acc:VGNC:31485]	4.985	0.000229516	0.00131781
ENSBTAG00000005654	TMSB10	thymosin beta 10 [Source:NCBI gene;Acc:282385]	4.957	1.97672e-09	2.3656e-07
ENSBTAG00000011726	CRYL1	crystallin lambda 1 [Source:VGNC Symbol;Acc:VGNC:27744]	4.943	3.62956e-10	7.42513e-08
ENSBTAG00000034785	DNAJC15	DnaJ heat shock protein family (Hsp40) member C15 [Source:VGNC Symbol;Acc:VGNC:53812]	4.907	1.35399e-05	0.000142345
ENSBTAG00000002953	TXN	thioredoxin [Source:VGNC Symbol;Acc:VGNC:56751]	4.903	8.58089e-10	1.31657e-07
ENSBTAG00000011256	MYO1B	myosin IB [Source:VGNC Symbol;Acc:VGNC:31817]	4.885	9.90629e-11	3.53015e-08
ENSBTAG00000007932	HCK	HCK proto-oncogene, Src family tyrosine kinase [Source:VGNC Symbol;Acc:VGNC:29774]	4.876	0.00456506	0.0145921
ENSBTAG00000016944	ADORA2A	adenosine A2a receptor [Source:VGNC Symbol;Acc:VGNC:25687]	4.872	0.00088612	0.00385811
ENSBTAG00000014791	CTH	cystathionine gamma-lyase [Source:VGNC Symbol;Acc:VGNC:27795]	4.87	6.88106e-06	8.33498e-05
ENSBTAG00000031532	DACT2	dishevelled binding antagonist of beta catenin 2 [Source:VGNC Symbol;Acc:VGNC:27868]	4.87	8.22186e-06	9.5809e-05
ENSBTAG00000039153	RPS6KA4	ribosomal protein S6 kinase A4 [Source:VGNC Symbol;Acc:VGNC:34143]	4.849	1.0159e-08	6.92754e-07
ENSBTAG00000046350	PKP1	plakophilin 1 [Source:NCBI gene;Acc:281405]	4.848	7.2951e-09	5.46841e-07
ENSBTAG00000053050	SAMD9	sterile alpha motif domain containing 9 [Source:NCBI gene;Acc:514205]	4.793	4.1536e-07	9.63967e-06
ENSBTAG00000000394	BACE2	beta-secretase 2 [Source:VGNC Symbol;Acc:VGNC:26401]	4.768	4.90609e-05	0.000387403
ENSBTAG00000010273	EREG	epiregulin [Source:VGNC Symbol;Acc:VGNC:28575]	4.766	0.000964594	0.00414337
ENSBTAG00000000707	CCN4	cellular communication network factor 4 [Source:VGNC Symbol;Acc:VGNC:36944]	4.74	0.00819424	0.0231513
ENSBTAG00000019960	TM4SF18	transmembrane 4 L six family member 18 [Source:VGNC Symbol;Acc:VGNC:35904]	4.732	1.00323e-07	3.4742e-06
ENSBTAG00000002827	ACAT2	acetyl-CoA acetyltransferase 2 [Source:VGNC Symbol;Acc:VGNC:25530]	4.716	9.1459e-10	1.38404e-07
ENSBTAG00000051461	SERTM1	serine rich and transmembrane domain containing 1 [Source:NCBI gene;Acc:100297762]	4.697	0.000934334	0.00404293
ENSBTAG00000006969	TUBB	tubulin beta class I [Source:NCBI gene;Acc:615087]	4.686	6.92067e-10	1.24614e-07
ENSBTAG00000006072	LRRC59	leucine rich repeat containing 59 [Source:VGNC Symbol;Acc:VGNC:55843]	4.66	3.54075e-05	0.000300882
ENSBTAG00000051298	PVR	PVR cell adhesion molecule [Source:NCBI gene;Acc:526865]	4.653	5.82426e-06	7.34482e-05
ENSBTAG00000001864	NR4A3	nuclear receptor subfamily 4 group A member 3 [Source:VGNC Symbol;Acc:VGNC:32247]	4.634	0.000330507	0.00176194
ENSBTAG00000011088	SLC6A6	solute carrier family 6 member 6 [Source:VGNC Symbol;Acc:VGNC:34922]	4.605	3.34033e-06	4.85535e-05
ENSBTAG00000012703	GLO1	glyoxalase I [Source:VGNC Symbol;Acc:VGNC:50185]	4.573	1.49633e-10	4.03169e-08
ENSBTAG00000054776	TXNDC17	thioredoxin domain containing 17 [Source:NCBI gene;Acc:404159]	4.564	4.75126e-08	2.03058e-06
ENSBTAG00000048155	FCN1	ficolin 1 [Source:NCBI gene;Acc:497016]	4.562	0.0116221	0.0308701
ENSBTAG00000009959	SLC6A8	solute carrier family 6 member 8 [Source:NCBI gene;Acc:282367]	4.548	1.9575e-06	3.21793e-05
ENSBTAG00000015311	PTPRR	protein tyrosine phosphatase receptor type R [Source:VGNC Symbol;Acc:VGNC:33557]	4.547	0.000656581	0.00304758
ENSBTAG00000026080	NA	leukocyte associated immunoglobulin like receptor 1 [Source:NCBI gene;Acc:615295]	4.526	0.00650271	0.0192228
ENSBTAG00000018810	THBS2	thrombospondin 2 [Source:VGNC Symbol;Acc:VGNC:35829]	4.519	1.17106e-05	0.000127329
ENSBTAG00000014237	CYTH4	cytohesin 4 [Source:VGNC Symbol;Acc:VGNC:49055]	4.513	0.000242283	0.00137964
ENSBTAG00000007522	RAP1GDS1	Rap1 GTPase-GDP dissociation stimulator 1 [Source:VGNC Symbol;Acc:VGNC:33718]	4.511	1.5246e-08	8.91124e-07
ENSBTAG00000006305	AK1	adenylate kinase 1 [Source:VGNC Symbol;Acc:VGNC:25770]	4.508	4.26704e-08	1.89309e-06
ENSBTAG00000017162	STK39	serine/threonine kinase 39 [Source:VGNC Symbol;Acc:VGNC:56152]	4.508	0.00304687	0.0105085
ENSBTAG00000010365	SQOR	sulfide quinone oxidoreductase [Source:NCBI gene;Acc:507858]	4.506	5.70532e-09	4.75435e-07
ENSBTAG00000000720	CTSL	cathepsin L [Source:NCBI gene;Acc:515200]	4.484	0.000435761	0.00217428
ENSBTAG00000011861	CFAP161	cilia and flagella associated protein 161 [Source:VGNC Symbol;Acc:VGNC:27239]	4.469	0.00213714	0.00794379
ENSBTAG00000005865	MAPK6	mitogen-activated protein kinase 6 [Source:VGNC Symbol;Acc:VGNC:31221]	4.466	8.80841e-11	3.3554e-08
ENSBTAG00000020935	HIF1A	hypoxia inducible factor 1 subunit alpha [Source:VGNC Symbol;Acc:VGNC:29848]	4.462	1.99266e-11	1.37581e-08
ENSBTAG00000014204	S100A16	S100 calcium binding protein A16 [Source:VGNC Symbol;Acc:VGNC:34241]	4.437	1.81215e-08	1.01105e-06
ENSBTAG00000009769	NA	retinol-binding protein 1 [Source:NCBI gene;Acc:101906939]	4.424	1.04288e-06	1.94606e-05
ENSBTAG00000009080	ITGB6	integrin subunit beta 6 [Source:VGNC Symbol;Acc:VGNC:30331]	4.41	0.000459488	0.00226707
ENSBTAG00000055207	SCD	stearoyl-CoA desaturase [Source:NCBI gene;Acc:280924]	4.401	2.40444e-05	0.000221904
ENSBTAG00000055257	RAP2B	RAP2B, member of RAS oncogene family [Source:NCBI gene;Acc:784133]	4.395	1.87027e-09	2.33794e-07
ENSBTAG00000011814	CENPP	centromere protein P [Source:VGNC Symbol;Acc:VGNC:59195]	4.381	0.00333959	0.0113368
ENSBTAG00000027516	APLNR	apelin receptor [Source:VGNC Symbol;Acc:VGNC:26018]	4.369	8.88182e-06	0.000101782
ENSBTAG00000006259	MOB1A	MOB kinase activator 1A [Source:VGNC Symbol;Acc:VGNC:31541]	4.344	0.000817304	0.00361874
ENSBTAG00000051383	DEFB7	defensin beta 7 [Source:NCBI gene;Acc:768320]	4.34	0.0147024	0.0373545
ENSBTAG00000016505	TMC7	transmembrane channel like 7 [Source:VGNC Symbol;Acc:VGNC:35923]	4.326	0.00631146	0.0187578
ENSBTAG00000016041	B3GNT8	UDP-GlcNAc:betaGal beta-1,3-N-acetylglucosaminyltransferase 8 [Source:VGNC Symbol;Acc:VGNC:26384]	4.324	5.9312e-05	0.000453125
ENSBTAG00000014465	SERPINE1	serpin family E member 1 [Source:VGNC Symbol;Acc:VGNC:34476]	4.323	0.0010538	0.00445174
ENSBTAG00000054195	GPX1	glutathione peroxidase 1 [Source:NCBI gene;Acc:281209]	4.321	1.6212e-08	9.2795e-07
ENSBTAG00000019428	CCR1	chemokine (C-C motif) receptor 1 [Source:NCBI gene;Acc:407771]	4.318	0.00239039	0.00868067
ENSBTAG00000033510	MPZL2	myelin protein zero like 2 [Source:VGNC Symbol;Acc:VGNC:31593]	4.305	2.31563e-08	1.20097e-06
ENSBTAG00000047338	DCBLD1	discoidin, CUB and LCCL domain containing 1 [Source:VGNC Symbol;Acc:VGNC:27908]	4.288	3.78717e-06	5.32096e-05
ENSBTAG00000014713	RARRES1	retinoic acid receptor responder 1 [Source:VGNC Symbol;Acc:VGNC:33731]	4.274	0.0017519	0.00675142
ENSBTAG00000013799	NA	NA	4.229	1.86257e-07	5.34437e-06
ENSBTAG00000009051	MMP19	matrix metallopeptidase 19 [Source:VGNC Symbol;Acc:VGNC:31523]	4.191	0.000442826	0.00220154
ENSBTAG00000001992	CYP51A1	cytochrome P450, family 51, subfamily A, polypeptide 1 [Source:NCBI gene;Acc:505060]	4.167	1.37397e-10	4.03169e-08
ENSBTAG00000004729	PKMYT1	protein kinase, membrane associated tyrosine/threonine 1 [Source:VGNC Symbol;Acc:VGNC:32944]	4.159	0.00222766	0.00820723
ENSBTAG00000012697	PGAM1	phosphoglycerate mutase 1 [Source:VGNC Symbol;Acc:VGNC:55961]	4.145	1.50015e-11	1.11415e-08
ENSBTAG00000007799	MTFR2	mitochondrial fission regulator 2 [Source:VGNC Symbol;Acc:VGNC:31728]	4.135	1.88734e-06	3.12585e-05
ENSBTAG00000002340	STEAP4	STEAP4 metalloreductase [Source:VGNC Symbol;Acc:VGNC:35381]	4.124	0.00669127	0.019633
ENSBTAG00000016411	RNF122	ring finger protein 122 [Source:VGNC Symbol;Acc:VGNC:34015]	4.1	0.000123575	0.000802549
ENSBTAG00000020652	TSSK3	testis specific serine kinase 3 [Source:VGNC Symbol;Acc:VGNC:50015]	4.091	0.00143464	0.00571942
ENSBTAG00000006735	STAC	SH3 and cysteine rich domain [Source:VGNC Symbol;Acc:VGNC:35350]	4.082	2.35583e-06	3.71204e-05
ENSBTAG00000019665	IL1RN	interleukin 1 receptor antagonist [Source:VGNC Symbol;Acc:VGNC:30136]	4.071	9.36853e-08	3.30433e-06
ENSBTAG00000049919	TFPI	tissue factor pathway inhibitor [Source:NCBI gene;Acc:508763]	4.06	0.000717627	0.00328402
ENSBTAG00000008180	SPDL1	spindle apparatus coiled-coil protein 1 [Source:VGNC Symbol;Acc:VGNC:50114]	4.052	4.65467e-06	6.16549e-05
ENSBTAG00000004553	TPM4	tropomyosin 4 [Source:VGNC Symbol;Acc:VGNC:36254]	4.032	1.43187e-10	4.03169e-08
ENSBTAG00000001835	GJA1	gap junction protein alpha 1 [Source:VGNC Symbol;Acc:VGNC:29370]	4.032	7.99606e-08	2.96418e-06
ENSBTAG00000012944	USP35	ubiquitin specific peptidase 35 [Source:VGNC Symbol;Acc:VGNC:36725]	4.028	0.000787752	0.00351892
ENSBTAG00000006214	LOXL2	lysyl oxidase like 2 [Source:VGNC Symbol;Acc:VGNC:30953]	4.026	5.53228e-06	7.09382e-05
ENSBTAG00000000738	DAPK1	death associated protein kinase 1 [Source:VGNC Symbol;Acc:VGNC:27877]	4.022	0.00229619	0.00842166
ENSBTAG00000001446	ABRACL	ABRA C-terminal like [Source:VGNC Symbol;Acc:VGNC:25513]	4.02	3.26391e-06	4.76936e-05
ENSBTAG00000007172	GOT2	glutamic-oxaloacetic transaminase 2 [Source:VGNC Symbol;Acc:VGNC:29503]	4.017	1.25656e-09	1.80276e-07
ENSBTAG00000005432	CAPG	capping actin protein, gelsolin like [Source:VGNC Symbol;Acc:VGNC:26739]	4.008	1.65227e-09	2.19911e-07
ENSBTAG00000013009	AURKA	aurora kinase A [Source:VGNC Symbol;Acc:VGNC:26349]	4.007	6.43041e-07	1.33028e-05
ENSBTAG00000006086	MMP28	matrix metallopeptidase 28 [Source:VGNC Symbol;Acc:VGNC:31528]	3.996	5.76769e-09	4.7549e-07
ENSBTAG00000040151	GCH1	GTP cyclohydrolase 1 [Source:VGNC Symbol;Acc:VGNC:29286]	3.995	1.41983e-05	0.00014797
ENSBTAG00000000711	NDRG1	N-myc downstream regulated 1 [Source:VGNC Symbol;Acc:VGNC:53868]	3.985	1.02052e-07	3.49511e-06
ENSBTAG00000019343	MDFI	MyoD family inhibitor [Source:VGNC Symbol;Acc:VGNC:31329]	3.985	0.000835569	0.00367604
ENSBTAG00000008330	RNF19B	ring finger protein 19B [Source:VGNC Symbol;Acc:VGNC:34045]	3.968	4.55975e-10	8.99492e-08
ENSBTAG00000039509	GPRC5A	G protein-coupled receptor class C group 5 member A [Source:VGNC Symbol;Acc:VGNC:29606]	3.963	1.87067e-05	0.000180864
ENSBTAG00000040006	SRSF3	serine and arginine rich splicing factor 3 [Source:VGNC Symbol;Acc:VGNC:35301]	3.944	2.24636e-08	1.18169e-06
ENSBTAG00000010548	LRRC6	leucine rich repeat containing 6 [Source:VGNC Symbol;Acc:VGNC:53865]	3.935	0.00146574	0.00582238
ENSBTAG00000009426	EZH2	enhancer of zeste 2 polycomb repressive complex 2 subunit [Source:VGNC Symbol;Acc:VGNC:28675]	3.931	2.09063e-07	5.7935e-06
ENSBTAG00000005183	MVK	mevalonate kinase [Source:VGNC Symbol;Acc:VGNC:31768]	3.927	1.22565e-07	3.99155e-06
ENSBTAG00000020705	PRSS12	serine protease 12 [Source:VGNC Symbol;Acc:VGNC:33413]	3.921	2.64643e-05	0.000238304
ENSBTAG00000013162	HSPA8	heat shock protein family A (Hsp70) member 8 [Source:VGNC Symbol;Acc:VGNC:54632]	3.897	1.92588e-09	2.33794e-07
ENSBTAG00000014239	CCNB1	cyclin B1 [Source:VGNC Symbol;Acc:VGNC:26958]	3.877	6.42037e-07	1.33028e-05
ENSBTAG00000003234	HSD17B2	hydroxysteroid 17-beta dehydrogenase 2 [Source:VGNC Symbol;Acc:VGNC:29973]	3.831	0.00502934	0.0156586
ENSBTAG00000016103	CBFB	core-binding factor subunit beta [Source:VGNC Symbol;Acc:VGNC:26807]	3.824	0.00338579	0.0114522
ENSBTAG00000003708	SEC23A	Sec23 homolog A, COPII coat complex component [Source:VGNC Symbol;Acc:VGNC:34410]	3.808	0.000536146	0.00256177
ENSBTAG00000004256	ODC1	ornithine decarboxylase 1 [Source:NCBI gene;Acc:281365]	3.806	0.000335427	0.00177805
ENSBTAG00000007783	MYBL2	MYB proto-oncogene like 2 [Source:VGNC Symbol;Acc:VGNC:31779]	3.798	2.36533e-06	3.7169e-05
ENSBTAG00000007307	SELE	selectin E [Source:VGNC Symbol;Acc:VGNC:34421]	3.796	0.001495	0.00591522
ENSBTAG00000015716	ERO1A	endoplasmic reticulum oxidoreductase 1 alpha [Source:VGNC Symbol;Acc:VGNC:28594]	3.795	0.000184541	0.00110735
ENSBTAG00000007444	MAP3K7CL	MAP3K7 C-terminal like [Source:VGNC Symbol;Acc:VGNC:31201]	3.794	0.00039351	0.00200776
ENSBTAG00000019939	SLC35D2	solute carrier family 35 member D2 [Source:VGNC Symbol;Acc:VGNC:52827]	3.787	0.000980443	0.00418668
ENSBTAG00000005979	HELLS	helicase, lymphoid specific [Source:VGNC Symbol;Acc:VGNC:29805]	3.779	2.96062e-05	0.000260191
ENSBTAG00000015280	KIF2C	kinesin family member 2C [Source:VGNC Symbol;Acc:VGNC:30601]	3.774	3.44593e-05	0.000293955
ENSBTAG00000006078	NA	interleukin 15 receptor subunit alpha [Source:NCBI gene;Acc:615030]	3.76	2.40372e-05	0.000221904
ENSBTAG00000001066	PILRA	paired immunoglobin like type 2 receptor alpha [Source:NCBI gene;Acc:100137734]	3.756	0.00114804	0.00477142
ENSBTAG00000012525	ABO	ABO, alpha 1-3-N-acetylgalactosaminyltransferase and alpha 1-3-galactosyltransferase [Source:VGNC Symbol;Acc:VGNC:25510]	3.743	0.00446398	0.014327
ENSBTAG00000013294	DYRK3	dual specificity tyrosine phosphorylation regulated kinase 3 [Source:VGNC Symbol;Acc:VGNC:28281]	3.734	6.78514e-05	0.000502046
ENSBTAG00000026199	ACTB	actin beta [Source:NCBI gene;Acc:280979]	3.719	4.26944e-11	2.11963e-08
ENSBTAG00000021069	PBK	PDZ binding kinase [Source:VGNC Symbol;Acc:VGNC:59199]	3.713	1.5187e-06	2.60918e-05
ENSBTAG00000047262	KRT42	keratin 42 [Source:VGNC Symbol;Acc:VGNC:50431]	3.708	1.44419e-05	0.000149102
ENSBTAG00000018216	SKA1	spindle and kinetochore associated complex subunit 1 [Source:VGNC Symbol;Acc:VGNC:34643]	3.706	4.64145e-07	1.04641e-05
ENSBTAG00000043582	NA	NA	3.702	1.27421e-05	0.000135348
ENSBTAG00000000815	EPHA2	EPH receptor A2 [Source:VGNC Symbol;Acc:VGNC:28534]	3.693	0.000141756	0.000894334
ENSBTAG00000001717	AURKB	aurora kinase B [Source:VGNC Symbol;Acc:VGNC:26351]	3.68	3.38537e-06	4.91435e-05
ENSBTAG00000008216	RRM2	ribonucleotide reductase regulatory subunit M2 [Source:VGNC Symbol;Acc:VGNC:34165]	3.673	7.65344e-07	1.53166e-05
ENSBTAG00000019777	CDCA3	cell division cycle associated 3 [Source:VGNC Symbol;Acc:VGNC:27084]	3.657	1.60912e-05	0.000161014
ENSBTAG00000015127	SDC4	syndecan 4 [Source:VGNC Symbol;Acc:VGNC:34381]	3.655	2.81774e-06	4.27316e-05
ENSBTAG00000020736	CD40	CD40 molecule [Source:VGNC Symbol;Acc:VGNC:27033]	3.653	0.00205831	0.00770783
ENSBTAG00000000900	LRRC8C	leucine rich repeat containing 8 VRAC subunit C [Source:VGNC Symbol;Acc:VGNC:31031]	3.645	0.0109947	0.0294303
ENSBTAG00000017844	STIL	STIL centriolar assembly protein [Source:VGNC Symbol;Acc:VGNC:35382]	3.641	0.000640337	0.00298851
ENSBTAG00000005039	ARAF	A-Raf proto-oncogene, serine/threonine kinase [Source:VGNC Symbol;Acc:VGNC:26054]	3.632	2.44881e-06	3.82631e-05
ENSBTAG00000004943	CCNA2	cyclin A2 [Source:VGNC Symbol;Acc:VGNC:26957]	3.622	2.34839e-06	3.70609e-05
ENSBTAG00000013314	PBX3	PBX homeobox 3 [Source:VGNC Symbol;Acc:VGNC:32609]	3.615	1.78504e-05	0.000174199
ENSBTAG00000010153	ANXA3	annexin A3 [Source:VGNC Symbol;Acc:VGNC:25965]	3.611	7.39076e-10	1.25099e-07
ENSBTAG00000012082	TNFRSF12A	TNF receptor superfamily member 12A [Source:VGNC Symbol;Acc:VGNC:36162]	3.603	1.47994e-07	4.56673e-06
ENSBTAG00000033248	CDH3	cadherin 3 [Source:VGNC Symbol;Acc:VGNC:27103]	3.591	2.18156e-09	2.53681e-07
ENSBTAG00000000752	SGO1	shugoshin 1 [Source:VGNC Symbol;Acc:VGNC:34545]	3.582	0.000985969	0.00420703
ENSBTAG00000008934	ESPL1	extra spindle pole bodies like 1, separase [Source:VGNC Symbol;Acc:VGNC:28603]	3.556	2.00506e-05	0.000192107
ENSBTAG00000020747	ASS1	argininosuccinate synthase 1 [Source:VGNC Symbol;Acc:VGNC:26224]	3.546	3.47977e-07	8.54423e-06
ENSBTAG00000021767	UBE2N	ubiquitin conjugating enzyme E2 N [Source:VGNC Symbol;Acc:VGNC:36590]	3.541	2.41215e-10	5.31217e-08
ENSBTAG00000012467	MASP1	mannan binding lectin serine peptidase 1 [Source:VGNC Symbol;Acc:VGNC:31255]	3.539	3.77459e-05	0.000315537
ENSBTAG00000023551	MOB3C	MOB kinase activator 3C [Source:VGNC Symbol;Acc:VGNC:31546]	3.536	0.0164917	0.0409752
ENSBTAG00000018563	SFRP2	secreted frizzled related protein 2 [Source:VGNC Symbol;Acc:VGNC:34521]	3.532	1.44889e-06	2.53258e-05
ENSBTAG00000016771	PLK2	polo like kinase 2 [Source:VGNC Symbol;Acc:VGNC:33034]	3.527	2.6482e-07	6.98203e-06
ENSBTAG00000023938	CENPA	centromere protein A [Source:NCBI gene;Acc:613898]	3.526	9.24372e-08	3.29404e-06
ENSBTAG00000014731	GAPDH	glyceraldehyde-3-phosphate dehydrogenase [Source:NCBI gene;Acc:281181]	3.51	9.20502e-11	3.38959e-08
ENSBTAG00000004736	GRB2	growth factor receptor bound protein 2 [Source:VGNC Symbol;Acc:VGNC:29631]	3.497	7.0354e-11	2.77572e-08
ENSBTAG00000002075	MME	membrane metalloendopeptidase [Source:VGNC Symbol;Acc:VGNC:31514]	3.495	2.28395e-05	0.0002135
ENSBTAG00000000704	GUSB	glucuronidase beta [Source:NCBI gene;Acc:515687]	3.484	9.42213e-08	3.30433e-06
ENSBTAG00000015874	CASP3	caspase 3 [Source:VGNC Symbol;Acc:VGNC:26781]	3.482	3.41625e-08	1.62669e-06
ENSBTAG00000010597	GGCT	gamma-glutamylcyclotransferase [Source:NCBI gene;Acc:533374]	3.482	0.000550152	0.00262189
ENSBTAG00000051755	ARF3	ADP ribosylation factor 3 [Source:NCBI gene;Acc:510994]	3.474	3.56099e-05	0.00030237
ENSBTAG00000034220	NA	cyclin-dependent kinase inhibitor 2A [Source:NCBI gene;Acc:616369]	3.468	0.0178903	0.0436375
ENSBTAG00000031217	MYL6B	myosin light chain 6B [Source:VGNC Symbol;Acc:VGNC:31803]	3.467	0.00370469	0.0122974
ENSBTAG00000012184	PTTG1	PTTG1 regulator of sister chromatid separation, securin [Source:NCBI gene;Acc:508043]	3.459	3.58565e-08	1.67134e-06
ENSBTAG00000016357	VNN2	vanin 2 [Source:VGNC Symbol;Acc:VGNC:36808]	3.458	0.00240846	0.00874055
ENSBTAG00000021820	DDX39A	DExD-box helicase 39A [Source:VGNC Symbol;Acc:VGNC:27964]	3.449	1.39448e-10	4.03169e-08
ENSBTAG00000019018	NA	interferon-induced transmembrane protein 3-like [Source:NCBI gene;Acc:112441484]	3.446	3.31481e-05	0.000284306
ENSBTAG00000017071	C1QTNF3	C1q and TNF related 3 [Source:NCBI gene;Acc:531659]	3.446	0.000399118	0.00202902
ENSBTAG00000020490	NACC2	NACC family member 2 [Source:VGNC Symbol;Acc:VGNC:31862]	3.437	0.00449575	0.0144081
ENSBTAG00000002756	CDCA2	cell division cycle associated 2 [Source:VGNC Symbol;Acc:VGNC:59194]	3.434	0.000150149	0.000936585
ENSBTAG00000010048	SPC25	SPC25 component of NDC80 kinetochore complex [Source:VGNC Symbol;Acc:VGNC:35196]	3.432	0.000255629	0.00143712
ENSBTAG00000023218	UBE2V2	ubiquitin conjugating enzyme E2 V2 [Source:VGNC Symbol;Acc:VGNC:36597]	3.428	4.92848e-07	1.0999e-05
ENSBTAG00000013298	PLA2G4A	phospholipase A2 group IVA [Source:VGNC Symbol;Acc:VGNC:32960]	3.427	5.26612e-07	1.15886e-05
ENSBTAG00000020783	MAPK14	mitogen-activated protein kinase 14 [Source:VGNC Symbol;Acc:VGNC:31216]	3.425	5.35845e-07	1.1745e-05
ENSBTAG00000027630	CISD2	CDGSH iron sulfur domain 2 [Source:VGNC Symbol;Acc:VGNC:27372]	3.42	3.8548e-05	0.00031994
ENSBTAG00000004269	SGK1	serum/glucocorticoid regulated kinase 1 [Source:VGNC Symbol;Acc:VGNC:34541]	3.416	0.000173569	0.00105601
ENSBTAG00000003359	ELOVL5	ELOVL fatty acid elongase 5 [Source:VGNC Symbol;Acc:VGNC:28451]	3.412	1.53841e-10	4.04637e-08
ENSBTAG00000006185	SPC24	SPC24 component of NDC80 kinetochore complex [Source:VGNC Symbol;Acc:VGNC:35195]	3.41	2.23367e-05	0.000209824
ENSBTAG00000017160	TBC1D7	TBC1 domain family member 7 [Source:VGNC Symbol;Acc:VGNC:50071]	3.389	1.65881e-06	2.81134e-05
ENSBTAG00000009902	AKR1B1	aldo-keto reductase family 1, member B1 (aldose reductase) [Source:NCBI gene;Acc:317748]	3.385	1.0063e-06	1.89058e-05
ENSBTAG00000050007	NA	NA	3.377	0.00155459	0.00610941
ENSBTAG00000013030	LRRC8A	leucine rich repeat containing 8 VRAC subunit A [Source:VGNC Symbol;Acc:VGNC:31029]	3.375	2.78293e-09	3.01403e-07
ENSBTAG00000005877	FAM83A	family with sequence similarity 83 member A [Source:VGNC Symbol;Acc:VGNC:28832]	3.372	0.000270944	0.00150484
ENSBTAG00000011140	FAM162A	family with sequence similarity 162 member A [Source:VGNC Symbol;Acc:VGNC:28744]	3.368	2.29547e-09	2.56142e-07
ENSBTAG00000011554	SURF6	surfeit 6 [Source:VGNC Symbol;Acc:VGNC:35485]	3.367	4.099e-07	9.57329e-06
ENSBTAG00000009846	MTHFD1L	methylenetetrahydrofolate dehydrogenase (NADP+ dependent) 1 like [Source:VGNC Symbol;Acc:VGNC:53798]	3.364	1.15926e-05	0.000126295
ENSBTAG00000016185	ENAH	ENAH actin regulator [Source:VGNC Symbol;Acc:VGNC:59333]	3.357	3.452e-08	1.62967e-06
ENSBTAG00000024663	LAD1	ladinin 1 [Source:VGNC Symbol;Acc:VGNC:30766]	3.348	8.23271e-10	1.29924e-07
ENSBTAG00000016252	LSM12	LSM12 homolog [Source:VGNC Symbol;Acc:VGNC:31052]	3.347	1.02193e-07	3.49511e-06
ENSBTAG00000007659	CORO2A	coronin 2A [Source:VGNC Symbol;Acc:VGNC:27623]	3.344	4.6105e-06	6.12166e-05
ENSBTAG00000008756	ELF3	E74 like ETS transcription factor 3 [Source:VGNC Symbol;Acc:VGNC:28428]	3.343	0.00159613	0.00624158
ENSBTAG00000020034	LYN	LYN proto-oncogene, Src family tyrosine kinase [Source:VGNC Symbol;Acc:VGNC:31098]	3.34	0.00137618	0.00553427
ENSBTAG00000008683	LDHA	lactate dehydrogenase A [Source:NCBI gene;Acc:281274]	3.335	1.84277e-09	2.33794e-07
ENSBTAG00000000428	BAK1	BCL2 antagonist/killer 1 [Source:VGNC Symbol;Acc:VGNC:26416]	3.324	8.9098e-08	3.20608e-06
ENSBTAG00000032705	CALM	calmodulin-like [Source:NCBI gene;Acc:326597]	3.32	1.21938e-06	2.2119e-05
ENSBTAG00000016858	SAR1A	secretion associated Ras related GTPase 1A [Source:VGNC Symbol;Acc:VGNC:34286]	3.318	2.11582e-07	5.84337e-06
ENSBTAG00000018255	ACTN1	actinin alpha 1 [Source:VGNC Symbol;Acc:VGNC:25581]	3.309	7.58573e-09	5.54964e-07
ENSBTAG00000005498	SQLE	squalene epoxidase [Source:VGNC Symbol;Acc:VGNC:35264]	3.309	9.23921e-09	6.54267e-07
ENSBTAG00000020764	CNN2	calponin 2 [Source:VGNC Symbol;Acc:VGNC:27509]	3.305	1.94448e-10	4.77348e-08
ENSBTAG00000013669	KIF22	kinesin family member 22 [Source:VGNC Symbol;Acc:VGNC:30596]	3.3	0.000140977	0.000890016
ENSBTAG00000026851	FMNL2	formin like 2 [Source:VGNC Symbol;Acc:VGNC:29047]	3.299	7.97492e-08	2.96418e-06
ENSBTAG00000002613	MIS18BP1	MIS18 binding protein 1 [Source:VGNC Symbol;Acc:VGNC:59350]	3.299	9.98801e-07	1.87968e-05
ENSBTAG00000005825	NEIL3	nei like DNA glycosylase 3 [Source:VGNC Symbol;Acc:VGNC:31990]	3.299	0.000477691	0.00233705
ENSBTAG00000048090	UBE2G2	ubiquitin conjugating enzyme E2 G2 [Source:VGNC Symbol;Acc:VGNC:36582]	3.293	3.64371e-06	5.16715e-05
ENSBTAG00000007584	INPP1	inositol polyphosphate-1-phosphatase [Source:VGNC Symbol;Acc:VGNC:30208]	3.285	9.9538e-08	3.46876e-06
ENSBTAG00000007952	MVP	major vault protein [Source:VGNC Symbol;Acc:VGNC:31769]	3.266	2.39429e-08	1.22452e-06
ENSBTAG00000020465	FERMT1	fermitin family member 1 [Source:VGNC Symbol;Acc:VGNC:28952]	3.266	6.80426e-05	0.000503123
ENSBTAG00000009997	ANO1	anoctamin 1 [Source:VGNC Symbol;Acc:VGNC:50077]	3.254	6.93983e-06	8.38778e-05
ENSBTAG00000054322	NA	zinc finger protein 665 [Source:NCBI gene;Acc:100299712]	3.246	0.0133287	0.0344843
ENSBTAG00000010152	MID1	midline 1 [Source:VGNC Symbol;Acc:VGNC:31464]	3.242	1.97687e-05	0.000189861
ENSBTAG00000004575	FAM126A	family with sequence similarity 126 member A [Source:VGNC Symbol;Acc:VGNC:28724]	3.24	0.000101698	0.000690931
ENSBTAG00000011805	PLIN3	perilipin 3 [Source:VGNC Symbol;Acc:VGNC:33031]	3.237	1.42324e-06	2.49169e-05
ENSBTAG00000000575	TNC	Bos taurus tenascin C (TNC), mRNA. [Source:RefSeq mRNA;Acc:NM_001372074]	3.237	0.00250993	0.0090199
ENSBTAG00000046373	NA	NA	3.235	5.81646e-05	0.000445902
ENSBTAG00000021416	PRXL2A	peroxiredoxin like 2A [Source:VGNC Symbol;Acc:VGNC:28791]	3.231	0.000192604	0.00114331
ENSBTAG00000002929	IRF4	interferon regulatory factor 4 [Source:VGNC Symbol;Acc:VGNC:30275]	3.22	0.00485016	0.0152302
ENSBTAG00000015637	IMPAD1	inositol monophosphatase domain containing 1 [Source:VGNC Symbol;Acc:VGNC:30187]	3.219	4.23027e-09	4.0286e-07
ENSBTAG00000003733	TM4SF5	transmembrane 4 L six family member 5 [Source:VGNC Symbol;Acc:VGNC:35907]	3.213	1.57941e-07	4.81983e-06
ENSBTAG00000009231	NSDHL	NAD(P) dependent steroid dehydrogenase-like [Source:VGNC Symbol;Acc:VGNC:56932]	3.211	9.90197e-07	1.87666e-05
ENSBTAG00000002096	FCGR3A	Fc fragment of IgG, low affinity IIIa, receptor (CD16a) [Source:NCBI gene;Acc:281766]	3.207	0.00561067	0.0170465
ENSBTAG00000019988	GNA15	G protein subunit alpha 15 [Source:VGNC Symbol;Acc:VGNC:29448]	3.206	2.17301e-06	3.48425e-05
ENSBTAG00000003948	FDPS	farnesyl diphosphate synthase [Source:NCBI gene;Acc:281156]	3.205	5.96838e-10	1.09888e-07
ENSBTAG00000001666	NIP7	nucleolar pre-rRNA processing protein NIP7 [Source:VGNC Symbol;Acc:VGNC:32080]	3.201	0.000935661	0.0040455
ENSBTAG00000000296	IMPDH1	inosine monophosphate dehydrogenase 1 [Source:VGNC Symbol;Acc:VGNC:30188]	3.192	1.70163e-07	5.05319e-06
ENSBTAG00000018189	CSTB	cystatin B (stefin B) [Source:NCBI gene;Acc:514170]	3.192	0.000309604	0.00167083
ENSBTAG00000010109	CDK1	cyclin dependent kinase 1 [Source:VGNC Symbol;Acc:VGNC:27115]	3.192	0.000523037	0.00251435
ENSBTAG00000008329	CYTIP	cytohesin 1 interacting protein [Source:VGNC Symbol;Acc:VGNC:49051]	3.192	0.000816436	0.00361635
ENSBTAG00000012902	ARL8B	ADP ribosylation factor like GTPase 8B [Source:VGNC Symbol;Acc:VGNC:26154]	3.192	0.0157257	0.0393927
ENSBTAG00000007335	TPD52	tumor protein D52 [Source:NCBI gene;Acc:540235]	3.182	0.00544787	0.0166434
ENSBTAG00000010180	URB2	URB2 ribosome biogenesis homolog [Source:VGNC Symbol;Acc:VGNC:57314]	3.169	0.000275287	0.00152436
ENSBTAG00000005129	CEP55	centrosomal protein 55 [Source:VGNC Symbol;Acc:VGNC:27206]	3.163	0.000294455	0.00160397
ENSBTAG00000016711	PPIF	peptidylprolyl isomerase F [Source:VGNC Symbol;Acc:VGNC:33198]	3.162	4.43749e-06	5.97089e-05
ENSBTAG00000007348	STRA6	stimulated by retinoic acid 6 [Source:VGNC Symbol;Acc:VGNC:35417]	3.159	0.000144274	0.000907111
ENSBTAG00000000894	PGK1	phosphoglycerate kinase 1 [Source:VGNC Symbol;Acc:VGNC:32789]	3.154	8.41373e-10	1.3091e-07
ENSBTAG00000003833	SLC35G2	solute carrier family 35 member G2 [Source:VGNC Symbol;Acc:VGNC:34837]	3.148	7.75057e-05	0.000555617
ENSBTAG00000015113	CITED4	Cbp/p300 interacting transactivator with Glu/Asp rich carboxy-terminal domain 4 [Source:VGNC Symbol;Acc:VGNC:27378]	3.147	0.000608786	0.00286425
ENSBTAG00000035030	TMED7	transmembrane p24 trafficking protein 7 [Source:VGNC Symbol;Acc:VGNC:55150]	3.141	1.14391e-05	0.000124869
ENSBTAG00000020801	FAM49B	family with sequence similarity 49 member B [Source:VGNC Symbol;Acc:VGNC:28819]	3.141	0.00899725	0.0250044
ENSBTAG00000009383	KIF11	kinesin family member 11 [Source:VGNC Symbol;Acc:VGNC:30580]	3.139	0.00072977	0.00332364
ENSBTAG00000000161	TMEM40	transmembrane protein 40 [Source:VGNC Symbol;Acc:VGNC:36084]	3.132	0.000564092	0.00267447
ENSBTAG00000010971	LIMS1	LIM zinc finger domain containing 1 [Source:VGNC Symbol;Acc:VGNC:50211]	3.131	1.62928e-05	0.000162297
ENSBTAG00000017021	MCM4	minichromosome maintenance complex component 4 [Source:NCBI gene;Acc:504367]	3.127	2.19619e-06	3.51476e-05
ENSBTAG00000009218	ANLN	anillin actin binding protein [Source:VGNC Symbol;Acc:VGNC:25950]	3.125	2.98533e-05	0.00026153
ENSBTAG00000031797	MANF	mesencephalic astrocyte derived neurotrophic factor [Source:VGNC Symbol;Acc:VGNC:31171]	3.12	9.37169e-08	3.30433e-06
ENSBTAG00000016726	KIF15	kinesin family member 15 [Source:VGNC Symbol;Acc:VGNC:30584]	3.113	9.28761e-05	0.000643262
ENSBTAG00000047186	NME2	non-metastatic cells 2, protein (NM23B) expressed in [Source:NCBI gene;Acc:615447]	3.111	3.44191e-11	1.93208e-08
ENSBTAG00000010882	ANKRD9	ankyrin repeat domain 9 [Source:VGNC Symbol;Acc:VGNC:25943]	3.11	1.0338e-05	0.000115125
ENSBTAG00000001829	SLC17A9	solute carrier family 17 member 9 [Source:VGNC Symbol;Acc:VGNC:34704]	3.109	0.00161	0.00629136
ENSBTAG00000009554	EHBP1L1	EH domain binding protein 1 like 1 [Source:VGNC Symbol;Acc:VGNC:28371]	3.104	3.52188e-06	5.05932e-05
ENSBTAG00000007814	WWTR1	WW domain containing transcription regulator 1 [Source:VGNC Symbol;Acc:VGNC:36980]	3.098	0.000117366	0.000770253
ENSBTAG00000004428	H2AFZ	H2A histone family, member Z [Source:NCBI gene;Acc:287016]	3.097	1.59251e-08	9.21073e-07
ENSBTAG00000001862	PPP2R2B	protein phosphatase 2 regulatory subunit Bbeta [Source:VGNC Symbol;Acc:VGNC:33256]	3.092	0.000327398	0.00174825
ENSBTAG00000013662	COL8A1	collagen type VIII alpha 1 chain [Source:VGNC Symbol;Acc:VGNC:27574]	3.086	0.00192618	0.00729965
ENSBTAG00000020350	DUSP2	dual specificity phosphatase 2 [Source:VGNC Symbol;Acc:VGNC:28255]	3.083	0.000499375	0.00241744
ENSBTAG00000011352	TBC1D30	TBC1 domain family member 30 [Source:VGNC Symbol;Acc:VGNC:35641]	3.08	0.0125456	0.0328882
ENSBTAG00000055063	NA	NA	3.077	0.0095926	0.0263017
ENSBTAG00000004378	IL23A	interleukin 23 subunit alpha [Source:VGNC Symbol;Acc:VGNC:30146]	3.074	0.0173071	0.0425249
ENSBTAG00000008054	ZNF706	zinc finger protein 706 [Source:VGNC Symbol;Acc:VGNC:37336]	3.071	5.60293e-07	1.21126e-05
ENSBTAG00000053398	KNL1	kinetochore scaffold 1 [Source:NCBI gene;Acc:787969]	3.069	0.000212253	0.00123479
ENSBTAG00000025752	P3H4	prolyl 3-hydroxylase family member 4 (inactive) [Source:NCBI gene;Acc:788823]	3.067	5.6566e-07	1.22048e-05
ENSBTAG00000008306	MKRN1	makorin ring finger protein 1 [Source:NCBI gene;Acc:514986]	3.065	5.3644e-05	0.000416155
ENSBTAG00000049309	TAF13	TATA-box binding protein associated factor 13 [Source:NCBI gene;Acc:513065]	3.061	0.00128192	0.00522947
ENSBTAG00000011415	ETF1	eukaryotic translation termination factor 1 [Source:VGNC Symbol;Acc:VGNC:28617]	3.059	4.65015e-10	9.01233e-08
ENSBTAG00000002331	DLGAP5	DLG associated protein 5 [Source:VGNC Symbol;Acc:VGNC:28091]	3.054	0.000120059	0.000782472
ENSBTAG00000003661	NA	solute carrier family 35 member F2 [Source:NCBI gene;Acc:533008]	3.053	5.30894e-05	0.000412432
ENSBTAG00000017733	CA2	carbonic anhydrase II [Source:NCBI gene;Acc:280740]	3.053	0.00138999	0.00557964
ENSBTAG00000016297	CCNYL1	cyclin Y like 1 [Source:VGNC Symbol;Acc:VGNC:55332]	3.053	0.00169635	0.00657529
ENSBTAG00000018761	SLC35F6	solute carrier family 35 member F6 [Source:VGNC Symbol;Acc:VGNC:34836]	3.049	1.47149e-07	4.55337e-06
ENSBTAG00000001601	PKM	pyruvate kinase M1/2 [Source:VGNC Symbol;Acc:VGNC:55132]	3.047	3.52048e-10	7.42513e-08
ENSBTAG00000008185	RTN2	reticulon 2 [Source:VGNC Symbol;Acc:VGNC:34204]	3.044	0.000230559	0.00132242
ENSBTAG00000021377	S100A14	S100 calcium binding protein A14 [Source:VGNC Symbol;Acc:VGNC:34240]	3.041	5.56712e-10	1.04237e-07
ENSBTAG00000004243	LYPLA1	lysophospholipase 1 [Source:NCBI gene;Acc:539992]	3.039	2.87863e-06	4.35024e-05
ENSBTAG00000011358	IER3	immediate early response 3 [Source:VGNC Symbol;Acc:VGNC:30039]	3.038	2.80641e-08	1.37265e-06
ENSBTAG00000001631	KIFC1	kinesin family member C1 [Source:VGNC Symbol;Acc:VGNC:30611]	3.037	1.20014e-05	0.000129598
ENSBTAG00000008410	OVOL2	ovo like zinc finger 2 [Source:VGNC Symbol;Acc:VGNC:32506]	3.036	4.73996e-05	0.000375896
ENSBTAG00000054533	GNG12	G protein subunit gamma 12 [Source:NCBI gene;Acc:286850]	3.035	1.31594e-06	2.35611e-05
ENSBTAG00000005519	RNF38	ring finger protein 38 [Source:VGNC Symbol;Acc:VGNC:34064]	3.035	0.000811616	0.00359933
ENSBTAG00000003838	NA	NA	3.033	0.00143443	0.00571942
ENSBTAG00000033197	EPDR1	ependymin related 1 [Source:VGNC Symbol;Acc:VGNC:28530]	3.028	4.11541e-05	0.000335768
ENSBTAG00000003826	SCN1B	sodium voltage-gated channel beta subunit 1 [Source:VGNC Symbol;Acc:VGNC:34346]	3.027	2.72231e-05	0.000244499
ENSBTAG00000018517	VLDLR	very low density lipoprotein receptor [Source:VGNC Symbol;Acc:VGNC:36803]	3.026	4.28764e-05	0.000346747
ENSBTAG00000009617	SLC2A1	solute carrier family 2 member 1 [Source:VGNC Symbol;Acc:VGNC:34796]	3.012	4.87152e-09	4.41112e-07
ENSBTAG00000001462	FLT4	fms related tyrosine kinase 4 [Source:VGNC Symbol;Acc:VGNC:29044]	3.01	0.000862044	0.00377597
ENSBTAG00000021717	BDKRB2	bradykinin receptor B2 [Source:VGNC Symbol;Acc:VGNC:26460]	3.006	6.69745e-05	0.000498227
ENSBTAG00000046335	NA	NA	3.006	0.000295872	0.00161089
ENSBTAG00000007300	FHL3	four and a half LIM domains 3 [Source:VGNC Symbol;Acc:VGNC:29001]	3.004	4.07158e-06	5.58742e-05
ENSBTAG00000015875	FOXM1	forkhead box M1 [Source:VGNC Symbol;Acc:VGNC:29094]	3	0.00359793	0.0120043
ENSBTAG00000015739	MRC2	mannose receptor C type 2 [Source:VGNC Symbol;Acc:VGNC:31599]	2.998	7.2828e-09	5.46841e-07
ENSBTAG00000019807	COL27A1	collagen type XXVII alpha 1 chain [Source:VGNC Symbol;Acc:VGNC:56941]	2.994	2.46147e-05	0.000225098
ENSBTAG00000012577	UVSSA	UV stimulated scaffold protein A [Source:VGNC Symbol;Acc:VGNC:36752]	2.994	0.0145434	0.0370232
ENSBTAG00000016208	TGM2	transglutaminase 2 [Source:VGNC Symbol;Acc:VGNC:35810]	2.985	0.0108173	0.0290893
ENSBTAG00000006611	NUP93	nucleoporin 93 [Source:VGNC Symbol;Acc:VGNC:32366]	2.976	1.00321e-08	6.88353e-07
ENSBTAG00000015051	POLRMT	RNA polymerase mitochondrial [Source:VGNC Symbol;Acc:VGNC:33154]	2.976	0.000174674	0.00106098
ENSBTAG00000000507	NR4A1	nuclear receptor subfamily 4 group A member 1 [Source:VGNC Symbol;Acc:VGNC:32245]	2.975	0.000147715	0.000925423
ENSBTAG00000036262	GBE1	1,4-alpha-glucan branching enzyme 1 [Source:VGNC Symbol;Acc:VGNC:53570]	2.971	2.47488e-05	0.000225825
ENSBTAG00000003989	GSTO1	glutathione S-transferase omega 1 [Source:NCBI gene;Acc:505642]	2.96	0.00474613	0.0149979
ENSBTAG00000010207	NUDT21	nudix hydrolase 21 [Source:VGNC Symbol;Acc:VGNC:32336]	2.959	3.82273e-07	9.1014e-06
ENSBTAG00000024162	SLC19A1	solute carrier family 19 member 1 [Source:VGNC Symbol;Acc:VGNC:34709]	2.956	0.00478873	0.0150887
ENSBTAG00000015129	KLK10	kallikrein related peptidase 10 [Source:VGNC Symbol;Acc:VGNC:30672]	2.948	8.78706e-09	6.29957e-07
ENSBTAG00000008951	ALPL	alkaline phosphatase, biomineralization associated [Source:VGNC Symbol;Acc:VGNC:25850]	2.948	6.96775e-06	8.41232e-05
ENSBTAG00000047441	NA	60 kDa heat shock protein, mitochondrial [Source:UniProtKB/Swiss-Prot;Acc:P31081]	2.943	0.00493379	0.015427
ENSBTAG00000017542	PPARD	peroxisome proliferator activated receptor delta [Source:VGNC Symbol;Acc:VGNC:33182]	2.939	1.34397e-07	4.24194e-06
ENSBTAG00000013750	B3GALNT2	beta-1,3-N-acetylgalactosaminyltransferase 2 [Source:VGNC Symbol;Acc:VGNC:26371]	2.939	0.000700161	0.00321074
ENSBTAG00000050973	NA	NA	2.937	0.0121922	0.0321056
ENSBTAG00000003908	MAPRE1	microtubule associated protein RP/EB family member 1 [Source:VGNC Symbol;Acc:VGNC:31232]	2.932	6.98207e-07	1.42308e-05
ENSBTAG00000011454	FKBP10	FKBP prolyl isomerase 10 [Source:VGNC Symbol;Acc:VGNC:29017]	2.931	3.57276e-06	5.11247e-05
ENSBTAG00000018689	LIG3	DNA ligase 3 [Source:VGNC Symbol;Acc:VGNC:30883]	2.93	0.00265276	0.00942388
ENSBTAG00000011541	RBL1	RB transcriptional corepressor like 1 [Source:VGNC Symbol;Acc:VGNC:33781]	2.926	0.00443301	0.0142649
ENSBTAG00000008631	CORO1A	coronin 1A [Source:VGNC Symbol;Acc:VGNC:27620]	2.924	0.000281594	0.00154987
ENSBTAG00000004280	SRPX	sushi repeat containing protein X-linked [Source:VGNC Symbol;Acc:VGNC:50570]	2.92	9.04831e-05	0.000628659
ENSBTAG00000001575	CALM2	calmodulin 2 [Source:NCBI gene;Acc:100297344]	2.918	1.44099e-10	4.03169e-08
ENSBTAG00000012046	JUNB	JunB proto-oncogene, AP-1 transcription factor subunit [Source:VGNC Symbol;Acc:VGNC:30387]	2.918	7.54194e-10	1.25099e-07
ENSBTAG00000000281	MND1	meiotic nuclear divisions 1 [Source:VGNC Symbol;Acc:VGNC:31538]	2.916	9.83677e-05	0.000674891
ENSBTAG00000004379	ETHE1	ETHE1 persulfide dioxygenase [Source:VGNC Symbol;Acc:VGNC:28623]	2.914	2.1075e-05	0.000200186
ENSBTAG00000009211	UBE2S	ubiquitin conjugating enzyme E2 S [Source:VGNC Symbol;Acc:VGNC:36595]	2.91	1.39607e-07	4.35661e-06
ENSBTAG00000007394	RPL22L1	ribosomal protein L22 like 1 [Source:NCBI gene;Acc:614872]	2.905	3.77453e-09	3.80683e-07
ENSBTAG00000015145	S100A11	S100 calcium binding protein A11 [Source:VGNC Symbol;Acc:VGNC:34238]	2.898	6.00803e-09	4.84458e-07
ENSBTAG00000008703	EIF2AK2	eukaryotic translation initiation factor 2 alpha kinase 2 [Source:VGNC Symbol;Acc:VGNC:28381]	2.898	0.000412795	0.00208477
ENSBTAG00000002108	YWHAQ	tyrosine 3-monooxygenase/tryptophan 5-monooxygenase activation protein theta [Source:VGNC Symbol;Acc:VGNC:37047]	2.896	9.31514e-10	1.3906e-07
ENSBTAG00000047998	COL5A1	collagen type V alpha 1 chain [Source:VGNC Symbol;Acc:VGNC:58369]	2.894	0.00111033	0.00464496
ENSBTAG00000015692	HSPA4L	heat shock protein family A (Hsp70) member 4 like [Source:VGNC Symbol;Acc:VGNC:53906]	2.891	6.18654e-07	1.30391e-05
ENSBTAG00000013749	RHOQ	ras homolog family member Q [Source:VGNC Symbol;Acc:VGNC:33952]	2.889	3.04022e-06	4.53243e-05
ENSBTAG00000025929	NA	methylthioadenosine phosphorylase [Source:NCBI gene;Acc:782907]	2.883	9.66099e-07	1.84326e-05
ENSBTAG00000009183	SHISA5	shisa family member 5 [Source:VGNC Symbol;Acc:VGNC:34601]	2.876	1.28886e-08	8.13602e-07
ENSBTAG00000031287	TMEM158	transmembrane protein 158 [Source:NCBI gene;Acc:788085]	2.876	0.00117659	0.00486626
ENSBTAG00000011635	CENPN	centromere protein N [Source:VGNC Symbol;Acc:VGNC:27182]	2.875	0.000177599	0.00107327
ENSBTAG00000008124	GK	glycerol kinase [Source:NCBI gene;Acc:505987]	2.872	0.00138514	0.00556425
ENSBTAG00000020605	SMTNL2	smoothelin like 2 [Source:VGNC Symbol;Acc:VGNC:35037]	2.867	3.1645e-06	4.6611e-05
ENSBTAG00000007121	TK1	thymidine kinase 1 [Source:VGNC Symbol;Acc:VGNC:35884]	2.866	1.65013e-07	4.97285e-06
ENSBTAG00000002298	CKAP2L	cytoskeleton associated protein 2 like [Source:VGNC Symbol;Acc:VGNC:27381]	2.863	0.000286543	0.00157114
ENSBTAG00000017871	GNA12	G protein subunit alpha 12 [Source:VGNC Symbol;Acc:VGNC:29445]	2.862	5.77195e-05	0.000443721
ENSBTAG00000021217	COL11A1	collagen type XI alpha 1 chain [Source:VGNC Symbol;Acc:VGNC:50080]	2.859	0.000117332	0.000770253
ENSBTAG00000017627	STMN4	stathmin 4 [Source:VGNC Symbol;Acc:VGNC:35406]	2.859	0.00877477	0.0245126
ENSBTAG00000007214	ELL2	elongation factor for RNA polymerase II 2 [Source:VGNC Symbol;Acc:VGNC:28436]	2.857	3.93966e-07	9.27963e-06
ENSBTAG00000016406	MCM10	minichromosome maintenance 10 replication initiation factor [Source:VGNC Symbol;Acc:VGNC:31307]	2.857	8.42451e-05	0.000595373
ENSBTAG00000002376	PPIL1	peptidylprolyl isomerase like 1 [Source:VGNC Symbol;Acc:VGNC:33201]	2.855	7.63862e-07	1.53147e-05
ENSBTAG00000001822	SNX10	sorting nexin 10 [Source:VGNC Symbol;Acc:VGNC:35091]	2.853	0.000607272	0.00285835
ENSBTAG00000021977	PRRC1	proline rich coiled-coil 1 [Source:VGNC Symbol;Acc:VGNC:33403]	2.85	0.00294705	0.0102474
ENSBTAG00000012225	KPNA2	karyopherin subunit alpha 2 [Source:VGNC Symbol;Acc:VGNC:30701]	2.849	5.21285e-09	4.49893e-07
ENSBTAG00000038476	NA	NA	2.846	0.00144616	0.00575494
ENSBTAG00000049132	NA	NA	2.846	0.0188747	0.0455658
ENSBTAG00000012050	ORAI2	ORAI calcium release-activated calcium modulator 2 [Source:VGNC Symbol;Acc:VGNC:32444]	2.844	0.000673804	0.00311444
ENSBTAG00000021079	C3H1orf210	chromosome 3 C1orf210 homolog [Source:VGNC Symbol;Acc:VGNC:52710]	2.844	0.0116961	0.0310368
ENSBTAG00000020699	TSPAN11	tetraspanin 11 [Source:VGNC Symbol;Acc:VGNC:36426]	2.841	0.00110658	0.00463573
ENSBTAG00000000379	GOLT1B	golgi transport 1B [Source:VGNC Symbol;Acc:VGNC:29495]	2.84	0.00478118	0.0150822
ENSBTAG00000009035	CENPE	centromere protein E [Source:VGNC Symbol;Acc:VGNC:27175]	2.837	0.00017226	0.00104962
ENSBTAG00000044006	GINS2	GINS complex subunit 2 [Source:VGNC Symbol;Acc:VGNC:29361]	2.83	0.000310603	0.00167459
ENSBTAG00000004565	NA	NA	2.829	0.00507894	0.015787
ENSBTAG00000013999	FAM20B	FAM20B glycosaminoglycan xylosylkinase [Source:VGNC Symbol;Acc:VGNC:28786]	2.829	0.0169478	0.0418561
ENSBTAG00000001983	SMAGP	small cell adhesion glycoprotein [Source:VGNC Symbol;Acc:VGNC:34982]	2.825	1.35517e-08	8.41044e-07
ENSBTAG00000015595	MCM5	minichromosome maintenance complex component 5 [Source:VGNC Symbol;Acc:VGNC:31311]	2.825	0.00034236	0.00180442
ENSBTAG00000019177	BIN1	bridging integrator 1 [Source:VGNC Symbol;Acc:VGNC:26497]	2.825	0.000716069	0.00327825
ENSBTAG00000001938	CKS2	CDC28 protein kinase regulatory subunit 2 [Source:VGNC Symbol;Acc:VGNC:27388]	2.824	4.17808e-06	5.70522e-05
ENSBTAG00000012849	COL4A1	collagen type IV alpha 1 chain [Source:VGNC Symbol;Acc:VGNC:50081]	2.824	2.05998e-05	0.000196347
ENSBTAG00000000277	IL18	interleukin 18 [Source:VGNC Symbol;Acc:VGNC:30126]	2.824	0.00135205	0.0054571
ENSBTAG00000001023	ZNF598	zinc finger protein 598 [Source:VGNC Symbol;Acc:VGNC:37309]	2.821	0.00782633	0.0222829
ENSBTAG00000012851	SLC5A1	solute carrier family 5 member 1 [Source:VGNC Symbol;Acc:VGNC:49970]	2.82	0.00468862	0.0148666
ENSBTAG00000000944	LPCAT1	lysophosphatidylcholine acyltransferase 1 [Source:VGNC Symbol;Acc:VGNC:30961]	2.816	1.4571e-06	2.54291e-05
ENSBTAG00000013411	ENO1	enolase 1 [Source:NCBI gene;Acc:281141]	2.811	2.46399e-09	2.72197e-07
ENSBTAG00000039462	PCLAF	PCNA clamp associated factor [Source:NCBI gene;Acc:540737]	2.809	1.47079e-05	0.000151002
ENSBTAG00000009104	SERP1	stress associated endoplasmic reticulum protein 1 [Source:VGNC Symbol;Acc:VGNC:34464]	2.804	6.36661e-06	7.83206e-05
ENSBTAG00000017602	TMEM45B	transmembrane protein 45B [Source:VGNC Symbol;Acc:VGNC:36089]	2.803	2.59302e-05	0.000234029
ENSBTAG00000019061	ELF4	E74 like ETS transcription factor 4 [Source:VGNC Symbol;Acc:VGNC:28429]	2.801	0.00131909	0.00534947
ENSBTAG00000011263	EIF6	eukaryotic translation initiation factor 6 [Source:VGNC Symbol;Acc:VGNC:57006]	2.797	1.56763e-09	2.1119e-07
ENSBTAG00000015437	NTMT1	N-terminal Xaa-Pro-Lys N-methyltransferase 1 [Source:VGNC Symbol;Acc:VGNC:32303]	2.797	0.00274254	0.00967024
ENSBTAG00000002719	ORC1	origin recognition complex subunit 1 [Source:VGNC Symbol;Acc:VGNC:32446]	2.797	0.00431521	0.0139345
ENSBTAG00000015749	STEAP1	STEAP family member 1 [Source:NCBI gene;Acc:515156]	2.791	5.59096e-05	0.00043161
ENSBTAG00000002980	GPT2	glutamic--pyruvic transaminase 2 [Source:VGNC Symbol;Acc:VGNC:29617]	2.786	5.78348e-05	0.000444298
ENSBTAG00000047801	CRELD2	cysteine rich with EGF like domains 2 [Source:VGNC Symbol;Acc:VGNC:27705]	2.784	9.50074e-06	0.000107316
ENSBTAG00000000020	TRPV3	transient receptor potential cation channel subfamily V member 3 [Source:VGNC Symbol;Acc:VGNC:36399]	2.78	1.69482e-06	2.86717e-05
ENSBTAG00000013023	MAP4K4	mitogen-activated protein kinase kinase kinase kinase 4 [Source:VGNC Symbol;Acc:VGNC:31207]	2.779	9.03327e-06	0.000102983
ENSBTAG00000007384	CYTH3	cytohesin 3 [Source:VGNC Symbol;Acc:VGNC:58371]	2.772	0.0105139	0.0283909
ENSBTAG00000038384	KRT5	keratin 5 [Source:VGNC Symbol;Acc:VGNC:50405]	2.771	1.22701e-05	0.000131984
ENSBTAG00000020100	NA	Rho GTPase activating protein 11A [Source:NCBI gene;Acc:617811]	2.77	0.000811082	0.00359933
ENSBTAG00000000436	TNFAIP3	TNF alpha induced protein 3 [Source:VGNC Symbol;Acc:VGNC:36155]	2.768	0.000755014	0.00340712
ENSBTAG00000018643	PRC1	protein regulator of cytokinesis 1 [Source:VGNC Symbol;Acc:VGNC:33285]	2.767	3.17736e-07	8.05936e-06
ENSBTAG00000015107	SLC16A1	solute carrier family 16 member 1 [Source:VGNC Symbol;Acc:VGNC:34683]	2.767	4.92297e-06	6.4666e-05
ENSBTAG00000008758	KIF20A	kinesin family member 20A [Source:VGNC Symbol;Acc:VGNC:30594]	2.765	3.8895e-06	5.42396e-05
ENSBTAG00000003314	SKA3	spindle and kinetochore associated complex subunit 3 [Source:VGNC Symbol;Acc:VGNC:34645]	2.763	3.48933e-05	0.000296969
ENSBTAG00000003791	LPAR3	lysophosphatidic acid receptor 3 [Source:VGNC Symbol;Acc:VGNC:30957]	2.762	5.24349e-05	0.000409054
ENSBTAG00000005475	TCAF2	TRPM8 channel associated factor 2 [Source:NCBI gene;Acc:510320]	2.755	0.00747366	0.0214613
ENSBTAG00000021455	CFL1	cofilin 1 [Source:VGNC Symbol;Acc:VGNC:27253]	2.753	1.55074e-08	9.01631e-07
ENSBTAG00000024605	DYNLL1	dynein light chain LC8-type 1 [Source:NCBI gene;Acc:404151]	2.749	6.99382e-10	1.24614e-07
ENSBTAG00000023073	FAM89A	family with sequence similarity 89 member A [Source:VGNC Symbol;Acc:VGNC:28842]	2.748	1.11803e-06	2.05848e-05
ENSBTAG00000011416	ARHGEF39	Rho guanine nucleotide exchange factor 39 [Source:VGNC Symbol;Acc:VGNC:26117]	2.748	0.0164842	0.0409752
ENSBTAG00000012078	TMEM176A	transmembrane protein 176A [Source:VGNC Symbol;Acc:VGNC:36000]	2.748	0.021097	0.0497883
ENSBTAG00000014762	ISG20	interferon stimulated exonuclease gene 20 [Source:VGNC Symbol;Acc:VGNC:30294]	2.747	0.000312394	0.00168178
ENSBTAG00000031146	PYM1	PYM homolog 1, exon junction complex associated factor [Source:VGNC Symbol;Acc:VGNC:33592]	2.746	0.00905756	0.0251404
ENSBTAG00000021582	NCAPG	non-SMC condensin I complex subunit G [Source:VGNC Symbol;Acc:VGNC:31903]	2.745	0.000906822	0.00393931
ENSBTAG00000013166	SMYD2	SET and MYND domain containing 2 [Source:VGNC Symbol;Acc:VGNC:35043]	2.744	2.39402e-05	0.000221683
ENSBTAG00000004075	IDI1	isopentenyl-diphosphate delta isomerase 1 [Source:NCBI gene;Acc:514293]	2.742	2.03484e-08	1.09121e-06
ENSBTAG00000045867	NA	retinitis pigmentosa GTPase regulator [Source:NCBI gene;Acc:513263]	2.742	0.00290713	0.0101502
ENSBTAG00000012995	MCUB	mitochondrial calcium uniporter dominant negative beta subunit [Source:VGNC Symbol;Acc:VGNC:31326]	2.741	0.00678043	0.019863
ENSBTAG00000020752	CEP78	centrosomal protein 78 [Source:VGNC Symbol;Acc:VGNC:27214]	2.737	8.61517e-05	0.000605033
ENSBTAG00000004043	NA	Fc gamma 2 receptor [Source:NCBI gene;Acc:407171]	2.735	0.0200361	0.0478304
ENSBTAG00000005434	PLVAP	plasmalemma vesicle associated protein [Source:VGNC Symbol;Acc:VGNC:33056]	2.729	3.19983e-07	8.08889e-06
ENSBTAG00000019847	CPEB2	cytoplasmic polyadenylation element binding protein 2 [Source:NCBI gene;Acc:538880]	2.729	0.000245336	0.00139057
ENSBTAG00000015996	GPC1	glypican 1 [Source:VGNC Symbol;Acc:VGNC:29523]	2.727	2.27021e-05	0.000212714
ENSBTAG00000051299	NA	NA	2.725	0.000563357	0.00267359
ENSBTAG00000006388	FBXO45	F-box protein 45 [Source:VGNC Symbol;Acc:VGNC:28915]	2.725	0.00564353	0.0171087
ENSBTAG00000008844	EXTL3	exostosin like glycosyltransferase 3 [Source:VGNC Symbol;Acc:VGNC:28669]	2.724	0.0154793	0.0389373
ENSBTAG00000003967	OTUB1	OTU deubiquitinase, ubiquitin aldehyde binding 1 [Source:VGNC Symbol;Acc:VGNC:32491]	2.722	2.97569e-08	1.42924e-06
ENSBTAG00000006731	SLC7A5	solute carrier family 7 member 5 [Source:VGNC Symbol;Acc:VGNC:52250]	2.722	1.4053e-06	2.46843e-05
ENSBTAG00000017459	DUSP18	dual specificity phosphatase 18 [Source:VGNC Symbol;Acc:VGNC:50047]	2.72	0.00189173	0.00718637
ENSBTAG00000002683	PFKP	phosphofructokinase, platelet [Source:VGNC Symbol;Acc:VGNC:32775]	2.719	1.89292e-08	1.04036e-06
ENSBTAG00000004915	PFN1	profilin 1 [Source:NCBI gene;Acc:513895]	2.718	2.44725e-10	5.31217e-08
ENSBTAG00000020309	G3BP1	G3BP stress granule assembly factor 1 [Source:VGNC Symbol;Acc:VGNC:29176]	2.715	0.000392193	0.00200396
ENSBTAG00000021347	CWH43	cell wall biogenesis 43 C-terminal homolog [Source:VGNC Symbol;Acc:VGNC:27844]	2.714	0.000753945	0.00340369
ENSBTAG00000039695	PPP1R18	protein phosphatase 1 regulatory subunit 18 [Source:VGNC Symbol;Acc:VGNC:33233]	2.699	5.19486e-07	1.14775e-05
ENSBTAG00000003418	MSN	moesin [Source:VGNC Symbol;Acc:VGNC:31703]	2.698	7.28839e-10	1.25099e-07
ENSBTAG00000033140	LRRC3B	leucine rich repeat containing 3B [Source:VGNC Symbol;Acc:VGNC:52799]	2.697	0.000480366	0.00234806
ENSBTAG00000046664	TSC22D1	TSC22 domain family member 1 [Source:NCBI gene;Acc:510359]	2.696	0.0127496	0.0333028
ENSBTAG00000017826	SCLY	selenocysteine lyase [Source:VGNC Symbol;Acc:VGNC:55677]	2.695	0.00512376	0.0158817
ENSBTAG00000007502	CKMT1A	creatine kinase, mitochondrial 1A [Source:NCBI gene;Acc:281692]	2.689	5.28931e-09	4.52953e-07
ENSBTAG00000008621	PRKAR1A	protein kinase cAMP-dependent type I regulatory subunit alpha [Source:VGNC Symbol;Acc:VGNC:33324]	2.689	1.05641e-08	7.07285e-07
ENSBTAG00000002068	TAGLN2	transgelin 2 [Source:VGNC Symbol;Acc:VGNC:35586]	2.686	5.4032e-09	4.59147e-07
ENSBTAG00000021686	MELK	maternal embryonic leucine zipper kinase [Source:VGNC Symbol;Acc:VGNC:50031]	2.686	1.4335e-05	0.000148545
ENSBTAG00000017299	KLC1	kinesin light chain 1 [Source:NCBI gene;Acc:508999]	2.684	7.72336e-08	2.89901e-06
ENSBTAG00000030301	MAP7D1	MAP7 domain containing 1 [Source:VGNC Symbol;Acc:VGNC:55611]	2.679	2.9421e-08	1.4255e-06
ENSBTAG00000021181	BUB1	BUB1 mitotic checkpoint serine/threonine kinase [Source:VGNC Symbol;Acc:VGNC:26604]	2.679	0.000113049	0.000750815
ENSBTAG00000000111	UGP2	UDP-glucose pyrophosphorylase 2 [Source:VGNC Symbol;Acc:VGNC:36651]	2.678	7.25006e-07	1.46687e-05
ENSBTAG00000046467	PTP4A3	protein tyrosine phosphatase 4A3 [Source:VGNC Symbol;Acc:VGNC:33525]	2.673	0.0137228	0.0353535
ENSBTAG00000015089	LGALS1	galectin 1 [Source:VGNC Symbol;Acc:VGNC:30850]	2.672	0.000256787	0.00144172
ENSBTAG00000013368	ANKRD22	ankyrin repeat domain 22 [Source:VGNC Symbol;Acc:VGNC:25916]	2.672	0.0024479	0.00886039
ENSBTAG00000001754	AHCYL2	adenosylhomocysteinase like 2 [Source:VGNC Symbol;Acc:VGNC:25752]	2.67	5.07559e-08	2.08439e-06
ENSBTAG00000013702	ZNF296	zinc finger protein 296 [Source:VGNC Symbol;Acc:VGNC:37240]	2.67	0.000339746	0.00179492
ENSBTAG00000009877	MCMBP	minichromosome maintenance complex binding protein [Source:VGNC Symbol;Acc:VGNC:31316]	2.669	0.00210364	0.00784039
ENSBTAG00000000133	CD68	CD68 molecule [Source:VGNC Symbol;Acc:VGNC:27042]	2.668	0.00529554	0.0163088
ENSBTAG00000015013	C2CD2L	C2CD2 like [Source:VGNC Symbol;Acc:VGNC:26632]	2.666	3.63499e-07	8.80609e-06
ENSBTAG00000008642	POLR1D	RNA polymerase I and III subunit D [Source:NCBI gene;Acc:539061]	2.665	4.63323e-08	1.99935e-06
ENSBTAG00000006523	SOD2	superoxide dismutase 2 [Source:NCBI gene;Acc:281496]	2.663	0.0011952	0.00492478
ENSBTAG00000020721	MRPL55	mitochondrial ribosomal protein L55 [Source:VGNC Symbol;Acc:VGNC:31650]	2.661	3.6089e-07	8.78139e-06
ENSBTAG00000022294	FADS1	fatty acid desaturase 1 [Source:VGNC Symbol;Acc:VGNC:28701]	2.661	0.001092	0.00459428
ENSBTAG00000005269	CCNB2	cyclin B2 [Source:VGNC Symbol;Acc:VGNC:26960]	2.66	0.0052378	0.0161716
ENSBTAG00000016746	UBE2C	ubiquitin conjugating enzyme E2 C [Source:VGNC Symbol;Acc:VGNC:36578]	2.657	6.61972e-07	1.36179e-05
ENSBTAG00000012784	RACGAP1	Rac GTPase activating protein 1 [Source:VGNC Symbol;Acc:VGNC:33675]	2.655	1.18742e-05	0.000128802
ENSBTAG00000007435	NOLC1	nucleolar and coiled-body phosphoprotein 1 [Source:VGNC Symbol;Acc:VGNC:32161]	2.651	3.30909e-07	8.32699e-06
ENSBTAG00000047265	NA	protein phosphatase 1 regulatory inhibitor subunit 14B [Source:NCBI gene;Acc:617154]	2.649	3.90256e-08	1.78147e-06
ENSBTAG00000007492	ADAMTSL2	ADAMTS like 2 [Source:VGNC Symbol;Acc:VGNC:25631]	2.642	0.0104662	0.0282827
ENSBTAG00000003713	ZNRD2	zinc ribbon domain containing 2 [Source:VGNC Symbol;Acc:VGNC:59161]	2.637	0.000417311	0.00209929
ENSBTAG00000005012	HSPH1	heat shock protein family H (Hsp110) member 1 [Source:VGNC Symbol;Acc:VGNC:53817]	2.635	1.24109e-07	4.00427e-06
ENSBTAG00000014299	RHOC	ras homolog family member C [Source:VGNC Symbol;Acc:VGNC:55672]	2.63	1.60147e-08	9.21428e-07
ENSBTAG00000020225	TBXAS1	thromboxane A synthase 1 [Source:VGNC Symbol;Acc:VGNC:35674]	2.627	0.0197816	0.0473311
ENSBTAG00000015303	MPP6	membrane palmitoylated protein 6 [Source:VGNC Symbol;Acc:VGNC:31585]	2.624	0.00142242	0.00568505
ENSBTAG00000011044	TACC3	transforming acidic coiled-coil containing protein 3 [Source:VGNC Symbol;Acc:VGNC:53778]	2.622	7.70416e-07	1.53624e-05
ENSBTAG00000049416	RAB20	RAB20, member RAS oncogene family [Source:NCBI gene;Acc:615760]	2.621	0.000244837	0.00138856
ENSBTAG00000046277	RGS4	regulator of G protein signaling 4 [Source:VGNC Symbol;Acc:VGNC:54394]	2.613	0.0059417	0.0178448
ENSBTAG00000046033	UBFD1	ubiquitin family domain containing 1 [Source:VGNC Symbol;Acc:VGNC:36605]	2.602	0.000373754	0.00193389
ENSBTAG00000002082	MARCKS	myristoylated alanine rich protein kinase C substrate [Source:VGNC Symbol;Acc:VGNC:31244]	2.601	2.37634e-07	6.41843e-06
ENSBTAG00000007662	HSPA5	heat shock protein family A (Hsp70) member 5 [Source:VGNC Symbol;Acc:VGNC:59220]	2.6	5.19345e-06	6.74172e-05
ENSBTAG00000039958	GYS1	glycogen synthase 1 [Source:VGNC Symbol;Acc:VGNC:29730]	2.599	2.61972e-07	6.92756e-06
ENSBTAG00000002624	PSTPIP2	proline-serine-threonine phosphatase interacting protein 2 [Source:VGNC Symbol;Acc:VGNC:33487]	2.595	3.58511e-06	5.12049e-05
ENSBTAG00000007836	PPA1	inorganic pyrophosphatase 1 [Source:VGNC Symbol;Acc:VGNC:55992]	2.591	6.73976e-09	5.20658e-07
ENSBTAG00000006189	ACTG1	actin gamma 1 [Source:NCBI gene;Acc:404122]	2.59	2.13891e-09	2.51367e-07
ENSBTAG00000022613	CYCS	cytochrome c, somatic [Source:NCBI gene;Acc:510767]	2.586	1.36529e-09	1.90916e-07
ENSBTAG00000014521	UGDH	UDP-glucose 6-dehydrogenase [Source:VGNC Symbol;Acc:VGNC:36648]	2.586	3.26021e-05	0.000280713
ENSBTAG00000013615	CHORDC1	cysteine and histidine rich domain containing 1 [Source:VGNC Symbol;Acc:VGNC:27309]	2.581	3.43304e-07	8.52242e-06
ENSBTAG00000018823	GRN	granulin precursor [Source:VGNC Symbol;Acc:VGNC:29663]	2.58	7.44002e-06	8.86622e-05
ENSBTAG00000051704	TNFRSF10D	tumor necrosis factor receptor superfamily, member 10d, decoy with truncated death domain [Source:NCBI gene;Acc:782274]	2.579	8.19956e-06	9.56681e-05
ENSBTAG00000002412	CYB5B	cytochrome b5 type B [Source:VGNC Symbol;Acc:VGNC:49139]	2.573	2.29627e-08	1.19655e-06
ENSBTAG00000010552	PSMG2	proteasome assembly chaperone 2 [Source:VGNC Symbol;Acc:VGNC:33479]	2.573	8.69455e-08	3.14914e-06
ENSBTAG00000007247	NUF2	NUF2 component of NDC80 kinetochore complex [Source:VGNC Symbol;Acc:VGNC:32344]	2.571	0.000151936	0.000945468
ENSBTAG00000015336	PRUNE1	prune exopolyphosphatase 1 [Source:VGNC Symbol;Acc:VGNC:33428]	2.57	1.76817e-05	0.000173153
ENSBTAG00000050630	DEFB13	Beta-defensin 13 [Source:NCBI gene;Acc:404107]	2.57	0.0204924	0.0486064
ENSBTAG00000008122	GNG5	G protein subunit gamma 5 [Source:NCBI gene;Acc:287018]	2.566	1.2439e-08	7.943e-07
ENSBTAG00000050907	RPP21	ribonuclease P/MRP subunit p21 [Source:NCBI gene;Acc:104968464]	2.566	0.00936679	0.0257785
ENSBTAG00000025071	TENM2	teneurin transmembrane protein 2 [Source:VGNC Symbol;Acc:VGNC:35742]	2.564	2.93214e-07	7.55043e-06
ENSBTAG00000047807	SAPCD2	suppressor APC domain containing 2 [Source:VGNC Symbol;Acc:VGNC:34285]	2.563	0.00025617	0.00143943
ENSBTAG00000044175	CENPK	centromere protein K [Source:VGNC Symbol;Acc:VGNC:27179]	2.561	0.000105226	0.000710098
ENSBTAG00000018227	SLC4A7	solute carrier family 4 member 7 [Source:VGNC Symbol;Acc:VGNC:34896]	2.556	2.33535e-06	3.69607e-05
ENSBTAG00000007237	BUB1B	BUB1 mitotic checkpoint serine/threonine kinase B [Source:VGNC Symbol;Acc:VGNC:26605]	2.554	0.000350441	0.00183265
ENSBTAG00000003401	ACTR3	actin related protein 3 [Source:VGNC Symbol;Acc:VGNC:50033]	2.552	1.35599e-10	4.03169e-08
ENSBTAG00000021663	SMIM8	small integral membrane protein 8 [Source:VGNC Symbol;Acc:VGNC:50075]	2.552	4.67598e-05	0.000372159
ENSBTAG00000014102	WDR77	WD repeat domain 77 [Source:VGNC Symbol;Acc:VGNC:36921]	2.544	2.11628e-06	3.41792e-05
ENSBTAG00000009495	BCAM	basal cell adhesion molecule [Source:VGNC Symbol;Acc:VGNC:49138]	2.542	2.14969e-07	5.90738e-06
ENSBTAG00000020665	GFRA2	GDNF family receptor alpha 2 [Source:VGNC Symbol;Acc:VGNC:29333]	2.542	0.000143584	0.000903324
ENSBTAG00000025494	PAQR8	progestin and adipoQ receptor family member 8 [Source:VGNC Symbol;Acc:VGNC:32580]	2.541	0.00924048	0.0255071
ENSBTAG00000004085	ASF1B	anti-silencing function 1B histone chaperone [Source:VGNC Symbol;Acc:VGNC:50605]	2.539	0.00310963	0.0106983
ENSBTAG00000022461	SEPTIN10	septin 10 [Source:VGNC Symbol;Acc:VGNC:34450]	2.537	5.48051e-07	1.1918e-05
ENSBTAG00000020745	HIVEP3	HIVEP zinc finger 3 [Source:NCBI gene;Acc:509866]	2.536	0.000805131	0.00358351
ENSBTAG00000049439	NA	NA	2.534	0.0115945	0.0308191
ENSBTAG00000004403	CD320	CD320 molecule [Source:VGNC Symbol;Acc:VGNC:52223]	2.53	0.000279404	0.00154098
ENSBTAG00000006489	MYO5A	myosin VA [Source:VGNC Symbol;Acc:VGNC:31826]	2.527	1.2302e-08	7.90119e-07
ENSBTAG00000021253	PRDM15	PR/SET domain 15 [Source:VGNC Symbol;Acc:VGNC:33293]	2.526	0.00262906	0.00935671
ENSBTAG00000017124	GPSM2	G protein signaling modulator 2 [Source:VGNC Symbol;Acc:VGNC:29615]	2.519	6.92381e-06	8.37759e-05
ENSBTAG00000017652	NUP50	nucleoporin 50 [Source:VGNC Symbol;Acc:VGNC:32362]	2.514	5.00932e-05	0.000394707
ENSBTAG00000017112	CDYL2	chromodomain Y like 2 [Source:VGNC Symbol;Acc:VGNC:27160]	2.514	0.0162074	0.0403979
ENSBTAG00000014297	MOV10	Mov10 RISC complex RNA helicase [Source:VGNC Symbol;Acc:VGNC:31566]	2.513	0.00018648	0.00111453
ENSBTAG00000021673	NDC80	NDC80 kinetochore complex component [Source:VGNC Symbol;Acc:VGNC:31931]	2.51	5.72648e-05	0.000440959
ENSBTAG00000054103	SLC66A2	solute carrier family 66 member 2 [Source:NCBI gene;Acc:533304]	2.507	3.44467e-07	8.53213e-06
ENSBTAG00000015046	MST1R	macrophage stimulating 1 receptor [Source:VGNC Symbol;Acc:VGNC:31708]	2.503	1.51821e-06	2.60918e-05
ENSBTAG00000013475	TRAF3	TNF receptor associated factor 3 [Source:VGNC Symbol;Acc:VGNC:36272]	2.497	3.83985e-05	0.000318938
ENSBTAG00000004159	SIX2	SIX homeobox 2 [Source:VGNC Symbol;Acc:VGNC:34639]	2.494	0.00202186	0.0075971
ENSBTAG00000014737	VEGFC	vascular endothelial growth factor C [Source:VGNC Symbol;Acc:VGNC:36785]	2.489	0.00331165	0.0112669
ENSBTAG00000009396	EXO1	exonuclease 1 [Source:VGNC Symbol;Acc:VGNC:28642]	2.488	0.0131149	0.0340413
ENSBTAG00000048565	BASP1	brain abundant membrane attached signal protein 1 [Source:NCBI gene;Acc:286842]	2.487	0.00036398	0.00188791
ENSBTAG00000050712	EHD1	EH domain containing 1 [Source:NCBI gene;Acc:511908]	2.48	3.21287e-09	3.41275e-07
ENSBTAG00000001782	MRPS12	mitochondrial ribosomal protein S12 [Source:VGNC Symbol;Acc:VGNC:31656]	2.479	0.00153644	0.006051
ENSBTAG00000019550	TBC1D2	TBC1 domain family member 2 [Source:VGNC Symbol;Acc:VGNC:35633]	2.475	0.00119472	0.00492478
ENSBTAG00000004993	NXT1	nuclear transport factor 2 like export factor 1 [Source:VGNC Symbol;Acc:VGNC:32384]	2.473	3.78211e-06	5.32096e-05
ENSBTAG00000014453	PLK1	polo like kinase 1 [Source:VGNC Symbol;Acc:VGNC:33033]	2.473	0.000764684	0.00344654
ENSBTAG00000009217	WNT10A	Wnt family member 10A [Source:VGNC Symbol;Acc:VGNC:36954]	2.473	0.00232995	0.00852002
ENSBTAG00000018972	GARS1	glycyl-tRNA synthetase 1 [Source:VGNC Symbol;Acc:VGNC:29254]	2.471	3.49139e-08	1.64125e-06
ENSBTAG00000026356	DGAT1	diacylglycerol O-acyltransferase 1 [Source:VGNC Symbol;Acc:VGNC:28020]	2.471	0.000221615	0.00128244
ENSBTAG00000017457	STK10	serine/threonine kinase 10 [Source:VGNC Symbol;Acc:VGNC:35384]	2.471	0.00624252	0.0185929
ENSBTAG00000027337	CTSA	cathepsin A [Source:VGNC Symbol;Acc:VGNC:27812]	2.471	0.00811263	0.0229737
ENSBTAG00000011316	ZC3H12A	zinc finger CCCH-type containing 12A [Source:VGNC Symbol;Acc:VGNC:37097]	2.47	0.0192835	0.0464005
ENSBTAG00000010922	TRAPPC2	trafficking protein particle complex 2 [Source:NCBI gene;Acc:616748]	2.469	0.00051304	0.00247478
ENSBTAG00000000067	SDF2L1	stromal cell derived factor 2 like 1 [Source:VGNC Symbol;Acc:VGNC:34386]	2.467	8.41288e-07	1.65253e-05
ENSBTAG00000017133	GINS4	GINS complex subunit 4 [Source:VGNC Symbol;Acc:VGNC:29363]	2.467	0.00572121	0.0172967
ENSBTAG00000006001	STAP2	signal transducing adaptor family member 2 [Source:VGNC Symbol;Acc:VGNC:35359]	2.465	0.00484635	0.0152295
ENSBTAG00000012059	MVD	mevalonate diphosphate decarboxylase [Source:VGNC Symbol;Acc:VGNC:31767]	2.462	2.45467e-05	0.000224662
ENSBTAG00000021606	ERCC8	ERCC excision repair 8, CSA ubiquitin ligase complex subunit [Source:VGNC Symbol;Acc:VGNC:28574]	2.46	0.00238929	0.00867954
ENSBTAG00000002918	RAD51	RAD51 recombinase [Source:VGNC Symbol;Acc:VGNC:33684]	2.455	0.000186039	0.00111331
ENSBTAG00000000942	SIPA1L2	signal induced proliferation associated 1 like 2 [Source:VGNC Symbol;Acc:VGNC:34629]	2.453	1.67638e-05	0.000166538
ENSBTAG00000002658	STAM	signal transducing adaptor molecule [Source:VGNC Symbol;Acc:VGNC:35355]	2.453	0.000199167	0.0011741
ENSBTAG00000008607	ARID3A	AT-rich interaction domain 3A [Source:VGNC Symbol;Acc:VGNC:26126]	2.451	1.45012e-05	0.000149435
ENSBTAG00000016532	MAPKAPK3	MAPK activated protein kinase 3 [Source:VGNC Symbol;Acc:VGNC:31229]	2.448	7.24927e-07	1.46687e-05
ENSBTAG00000012244	TUBA1B	tubulin, alpha 1b [Source:NCBI gene;Acc:539882]	2.443	9.58848e-07	1.83577e-05
ENSBTAG00000000500	PINX1	PIN2 (TERF1) interacting telomerase inhibitor 1 [Source:VGNC Symbol;Acc:VGNC:32905]	2.439	0.000384526	0.00197754
ENSBTAG00000004635	LLGL1	LLGL scribble cell polarity complex component 1 [Source:VGNC Symbol;Acc:VGNC:30915]	2.437	5.71365e-07	1.22799e-05
ENSBTAG00000000027	IGFL1	IGF like family member 1 [Source:VGNC Symbol;Acc:VGNC:52199]	2.436	0.00500489	0.0156007
ENSBTAG00000008994	FPGS	folylpolyglutamate synthase [Source:VGNC Symbol;Acc:VGNC:55047]	2.435	0.000346215	0.00181779
ENSBTAG00000001788	PDPN	podoplanin [Source:VGNC Symbol;Acc:VGNC:50142]	2.434	0.0127429	0.0333028
ENSBTAG00000013573	BIRC5	baculoviral IAP repeat containing 5 [Source:VGNC Symbol;Acc:VGNC:26501]	2.427	4.04897e-05	0.000332064
ENSBTAG00000019054	EPSTI1	epithelial stromal interaction 1 [Source:VGNC Symbol;Acc:VGNC:28557]	2.426	0.000267105	0.001488
ENSBTAG00000008880	POGLUT2	protein O-glucosyltransferase 2 [Source:VGNC Symbol;Acc:VGNC:30517]	2.424	2.09581e-05	0.000199418
ENSBTAG00000018975	KCNT1	potassium sodium-activated channel subfamily T member 1 [Source:VGNC Symbol;Acc:VGNC:30494]	2.421	0.00604807	0.0181065
ENSBTAG00000012069	CCDC167	coiled-coil domain containing 167 [Source:NCBI gene;Acc:507353]	2.419	7.00389e-05	0.000515127
ENSBTAG00000005092	ROR2	receptor tyrosine kinase like orphan receptor 2 [Source:VGNC Symbol;Acc:VGNC:34087]	2.419	0.0199575	0.0477003
ENSBTAG00000011338	NREP	neuronal regeneration related protein [Source:NCBI gene;Acc:100125763]	2.416	0.000869935	0.00380601
ENSBTAG00000003585	CD47	CD47 molecule [Source:VGNC Symbol;Acc:VGNC:27035]	2.415	2.45409e-07	6.57376e-06
ENSBTAG00000000451	TMEM126A	transmembrane protein 126A [Source:NCBI gene;Acc:529762]	2.413	4.00689e-07	9.3979e-06
ENSBTAG00000000786	NQO2	N-ribosyldihydronicotinamide:quinone reductase 2 [Source:VGNC Symbol;Acc:VGNC:32225]	2.413	0.00123823	0.00507938
ENSBTAG00000007888	EFR3B	EFR3 homolog B [Source:VGNC Symbol;Acc:VGNC:28362]	2.413	0.0178067	0.0434527
ENSBTAG00000000771	DNAJB6	DnaJ heat shock protein family (Hsp40) member B6 [Source:VGNC Symbol;Acc:VGNC:53635]	2.409	3.12169e-06	4.62745e-05
ENSBTAG00000013421	PRMT3	protein arginine methyltransferase 3 [Source:VGNC Symbol;Acc:VGNC:33349]	2.408	0.000162115	0.000997705
ENSBTAG00000017490	PLD1	phospholipase D1 [Source:VGNC Symbol;Acc:VGNC:50244]	2.402	0.00195014	0.0073778
ENSBTAG00000015844	TFPI2	tissue factor pathway inhibitor 2 [Source:VGNC Symbol;Acc:VGNC:35794]	2.401	0.000243887	0.0013852
ENSBTAG00000017689	BRMS1	BRMS1 transcriptional repressor and anoikis regulator [Source:VGNC Symbol;Acc:VGNC:54781]	2.4	8.83685e-06	0.000101371
ENSBTAG00000008101	PCSK5	proprotein convertase subtilisin/kexin type 5 [Source:VGNC Symbol;Acc:VGNC:56979]	2.396	0.000357675	0.00186203
ENSBTAG00000003323	NOL6	nucleolar protein 6 [Source:VGNC Symbol;Acc:VGNC:32158]	2.395	0.000125344	0.000811013
ENSBTAG00000013624	LMNB2	lamin B2 [Source:VGNC Symbol;Acc:VGNC:30931]	2.393	0.000546844	0.00260724
ENSBTAG00000000460	SYTL2	synaptotagmin like 2 [Source:NCBI gene;Acc:614406]	2.39	1.71047e-05	0.000169315
ENSBTAG00000020485	ARRB1	arrestin beta 1 [Source:VGNC Symbol;Acc:VGNC:26169]	2.39	0.00179808	0.0068855
ENSBTAG00000007828	SLA	Src like adaptor [Source:VGNC Symbol;Acc:VGNC:34650]	2.389	0.00637094	0.0188787
ENSBTAG00000006551	ESCO2	establishment of sister chromatid cohesion N-acetyltransferase 2 [Source:VGNC Symbol;Acc:VGNC:59196]	2.388	0.00293429	0.0102063
ENSBTAG00000001626	CTPS1	CTP synthase 1 [Source:VGNC Symbol;Acc:VGNC:27808]	2.387	3.82407e-06	5.36097e-05
ENSBTAG00000009819	CDC20	cell division cycle 20 [Source:VGNC Symbol;Acc:VGNC:27060]	2.387	0.0153048	0.0385744
ENSBTAG00000015578	SAP30	Sin3A associated protein 30 [Source:VGNC Symbol;Acc:VGNC:34282]	2.386	2.17504e-05	0.000204936
ENSBTAG00000012443	DIAPH3	diaphanous related formin 3 [Source:VGNC Symbol;Acc:VGNC:28062]	2.384	2.59172e-05	0.000234029
ENSBTAG00000008423	TIMM22	translocase of inner mitochondrial membrane 22 [Source:VGNC Symbol;Acc:VGNC:49575]	2.384	3.64585e-05	0.000307214
ENSBTAG00000010390	SRI	sorcin [Source:VGNC Symbol;Acc:VGNC:35281]	2.382	1.07265e-07	3.62371e-06
ENSBTAG00000007455	DNASE1L1	deoxyribonuclease 1 like 1 [Source:VGNC Symbol;Acc:VGNC:28133]	2.382	5.23208e-07	1.15367e-05
ENSBTAG00000001568	PPIC	peptidylprolyl isomerase C [Source:VGNC Symbol;Acc:VGNC:33196]	2.379	3.83864e-06	5.37458e-05
ENSBTAG00000007986	NSD2	nuclear receptor binding SET domain protein 2 [Source:VGNC Symbol;Acc:VGNC:32272]	2.379	4.31153e-05	0.000348169
ENSBTAG00000021583	TPGS2	tubulin polyglutamylase complex subunit 2 [Source:VGNC Symbol;Acc:VGNC:36248]	2.379	0.00069433	0.00318665
ENSBTAG00000023814	ECT2	epithelial cell transforming 2 [Source:VGNC Symbol;Acc:VGNC:28314]	2.378	3.68498e-05	0.000309802
ENSBTAG00000005456	TTK	TTK protein kinase [Source:VGNC Symbol;Acc:VGNC:36487]	2.373	0.00292939	0.0102009
ENSBTAG00000001086	FHL2	four and a half LIM domains 2 [Source:VGNC Symbol;Acc:VGNC:29000]	2.372	1.71214e-06	2.88764e-05
ENSBTAG00000019791	GRHL3	grainyhead like transcription factor 3 [Source:VGNC Symbol;Acc:VGNC:29636]	2.371	0.000972921	0.00416422
ENSBTAG00000019517	ELN	elastin [Source:NCBI gene;Acc:280781]	2.37	0.0140907	0.0361328
ENSBTAG00000031503	NDUFA4L2	NDUFA4 mitochondrial complex associated like 2 [Source:VGNC Symbol;Acc:VGNC:31948]	2.369	0.00112247	0.00468808
ENSBTAG00000020108	LETM1	leucine zipper and EF-hand containing transmembrane protein 1 [Source:VGNC Symbol;Acc:VGNC:30846]	2.366	0.000685808	0.00315892
ENSBTAG00000000042	PYCR1	pyrroline-5-carboxylate reductase 1 [Source:VGNC Symbol;Acc:VGNC:33586]	2.365	8.66269e-07	1.6848e-05
ENSBTAG00000018775	TPX2	TPX2 microtubule nucleation factor [Source:VGNC Symbol;Acc:VGNC:36266]	2.363	2.72668e-05	0.000244558
ENSBTAG00000044077	POLR3G	RNA polymerase III subunit G [Source:VGNC Symbol;Acc:VGNC:33151]	2.362	0.00156494	0.00614789
ENSBTAG00000038306	CBX2	chromobox 2 [Source:VGNC Symbol;Acc:VGNC:26817]	2.352	0.00930057	0.0256346
ENSBTAG00000012194	DENND2C	DENN domain containing 2C [Source:VGNC Symbol;Acc:VGNC:27996]	2.35	0.00383589	0.0126417
ENSBTAG00000038124	FCGR2A	Fc fragment of IgG receptor IIa [Source:NCBI gene;Acc:782652]	2.347	0.00412961	0.0134691
ENSBTAG00000014685	HPRT1	hypoxanthine phosphoribosyltransferase 1 [Source:NCBI gene;Acc:281229]	2.346	2.04721e-08	1.09254e-06
ENSBTAG00000032092	CDH11	cadherin 11 [Source:VGNC Symbol;Acc:VGNC:27092]	2.346	8.48411e-06	9.80376e-05
ENSBTAG00000002129	KLF5	Kruppel like factor 5 [Source:VGNC Symbol;Acc:VGNC:30631]	2.345	7.32682e-05	0.000531098
ENSBTAG00000000679	PGM3	phosphoglucomutase 3 [Source:VGNC Symbol;Acc:VGNC:32796]	2.34	3.64973e-06	5.16905e-05
ENSBTAG00000009991	CANT1	calcium activated nucleotidase 1 [Source:VGNC Symbol;Acc:VGNC:26735]	2.34	0.000247899	0.00140107
ENSBTAG00000018806	PSRC1	proline and serine rich coiled-coil 1 [Source:VGNC Symbol;Acc:VGNC:33484]	2.34	0.000776379	0.00348079
ENSBTAG00000019278	KNTC1	kinetochore associated 1 [Source:VGNC Symbol;Acc:VGNC:30699]	2.34	0.0132898	0.0344146
ENSBTAG00000046110	CLCF1	cardiotrophin like cytokine factor 1 [Source:VGNC Symbol;Acc:VGNC:56260]	2.339	0.00316028	0.0108556
ENSBTAG00000005339	VEGFA	vascular endothelial growth factor A [Source:VGNC Symbol;Acc:VGNC:55927]	2.339	0.0168216	0.0416282
ENSBTAG00000046533	RAB31	RAB31, member RAS oncogene family [Source:VGNC Symbol;Acc:VGNC:33640]	2.335	8.54878e-05	0.000601519
ENSBTAG00000036078	EMP1	epithelial membrane protein 1 [Source:VGNC Symbol;Acc:VGNC:28481]	2.334	0.00151774	0.0059923
ENSBTAG00000015316	NPM1	nucleophosmin 1 [Source:NCBI gene;Acc:614028]	2.332	7.8094e-05	0.000558157
ENSBTAG00000027051	PTAFR	platelet activating factor receptor [Source:VGNC Symbol;Acc:VGNC:33488]	2.332	0.000382695	0.00197001
ENSBTAG00000003043	GNG2	G protein subunit gamma 2 [Source:VGNC Symbol;Acc:VGNC:29465]	2.332	0.00172992	0.00667498
ENSBTAG00000002882	LMNB1	lamin B1 [Source:VGNC Symbol;Acc:VGNC:30930]	2.331	3.43029e-07	8.52242e-06
ENSBTAG00000019854	ABCE1	ATP binding cassette subfamily E member 1 [Source:VGNC Symbol;Acc:VGNC:25479]	2.331	1.74376e-06	2.92755e-05
ENSBTAG00000035064	C4H7orf57	chromosome 4 C7orf57 homolog [Source:NCBI gene;Acc:614195]	2.331	0.000887047	0.00385948
ENSBTAG00000048459	CARHSP1	calcium regulated heat stable protein 1 [Source:NCBI gene;Acc:506760]	2.33	0.000115682	0.000762494
ENSBTAG00000010402	MYH9	myosin heavy chain 9 [Source:VGNC Symbol;Acc:VGNC:31798]	2.326	4.06503e-08	1.84042e-06
ENSBTAG00000007467	MIB1	mindbomb E3 ubiquitin protein ligase 1 [Source:VGNC Symbol;Acc:VGNC:31455]	2.322	0.00295182	0.0102608
ENSBTAG00000008499	TROAP	trophinin associated protein [Source:VGNC Symbol;Acc:VGNC:36378]	2.321	0.000831007	0.00366101
ENSBTAG00000018402	TSC22D2	TSC22 domain family member 2 [Source:VGNC Symbol;Acc:VGNC:36409]	2.319	2.62493e-05	0.000236715
ENSBTAG00000008008	TLR2	toll like receptor 2 [Source:VGNC Symbol;Acc:VGNC:49982]	2.317	0.00705537	0.0205432
ENSBTAG00000018812	NOP56	NOP56 ribonucleoprotein [Source:VGNC Symbol;Acc:VGNC:32169]	2.314	5.0734e-08	2.08439e-06
ENSBTAG00000008766	SLC9A1	solute carrier family 9 member A1 [Source:NCBI gene;Acc:317654]	2.311	1.60623e-05	0.00016087
ENSBTAG00000016874	DNAJB1	DnaJ heat shock protein family (Hsp40) member B1 [Source:NCBI gene;Acc:538426]	2.31	4.29674e-07	9.88876e-06
ENSBTAG00000014730	NCAPD2	non-SMC condensin I complex subunit D2 [Source:VGNC Symbol;Acc:VGNC:31901]	2.309	0.000855554	0.0037535
ENSBTAG00000014048	SHLD1	shieldin complex subunit 1 [Source:VGNC Symbol;Acc:VGNC:49170]	2.309	0.00419313	0.013624
ENSBTAG00000011382	SLC9A3R1	SLC9A3 regulator 1 [Source:VGNC Symbol;Acc:VGNC:34941]	2.308	9.66574e-06	0.000108957
ENSBTAG00000021226	SAR1B	secretion associated Ras related GTPase 1B [Source:VGNC Symbol;Acc:VGNC:34287]	2.308	8.27081e-05	0.000586066
ENSBTAG00000019604	VASP	vasodilator stimulated phosphoprotein [Source:VGNC Symbol;Acc:VGNC:36769]	2.306	5.26566e-08	2.14648e-06
ENSBTAG00000000717	PLPP2	phospholipid phosphatase 2 [Source:VGNC Symbol;Acc:VGNC:33045]	2.305	3.2608e-08	1.5594e-06
ENSBTAG00000018937	HMOX2	heme oxygenase 2 [Source:VGNC Symbol;Acc:VGNC:29886]	2.305	4.50024e-07	1.02292e-05
ENSBTAG00000003577	GSPT1	G1 to S phase transition 1 [Source:VGNC Symbol;Acc:VGNC:29681]	2.304	2.6274e-08	1.30156e-06
ENSBTAG00000012589	HSPE1	heat shock protein family E (Hsp10) member 1 [Source:VGNC Symbol;Acc:VGNC:49071]	2.304	1.40867e-07	4.38356e-06
ENSBTAG00000019522	PPM1G	protein phosphatase, Mg2+/Mn2+ dependent 1G [Source:VGNC Symbol;Acc:VGNC:33213]	2.303	7.65277e-08	2.89521e-06
ENSBTAG00000039657	HIST1H2AC	histone cluster 1, H2ac [Source:NCBI gene;Acc:506900]	2.303	0.0121149	0.0319487
ENSBTAG00000031441	FXYD5	FXYD domain containing ion transport regulator 5 [Source:VGNC Symbol;Acc:VGNC:29158]	2.3	9.5528e-07	1.83212e-05
ENSBTAG00000004956	CHEK2	checkpoint kinase 2 [Source:VGNC Symbol;Acc:VGNC:27286]	2.3	0.00170963	0.00661052
ENSBTAG00000012600	GTF3A	general transcription factor IIIA [Source:VGNC Symbol;Acc:VGNC:29701]	2.295	0.0100888	0.027451
ENSBTAG00000017468	NUCB2	nucleobindin 2 [Source:VGNC Symbol;Acc:VGNC:32319]	2.294	1.34766e-06	2.3908e-05
ENSBTAG00000009177	PLEKHA4	pleckstrin homology domain containing A4 [Source:VGNC Symbol;Acc:VGNC:33006]	2.292	4.39116e-05	0.000353051
ENSBTAG00000012887	FCER1A	Fc fragment of IgE receptor Ia [Source:VGNC Symbol;Acc:VGNC:28930]	2.292	0.0129298	0.0337034
ENSBTAG00000051079	TMSB4	Bos taurus thymosin beta 4, X-linked (TMSB4), mRNA. [Source:RefSeq mRNA;Acc:NM_001113231]	2.287	1.89127e-08	1.04036e-06
ENSBTAG00000011975	SERPINB1	serpin family B member 1 [Source:VGNC Symbol;Acc:VGNC:34470]	2.283	1.00053e-07	3.4742e-06
ENSBTAG00000007596	GEM	GTP binding protein overexpressed in skeletal muscle [Source:VGNC Symbol;Acc:VGNC:29315]	2.282	0.000938054	0.00405109
ENSBTAG00000017482	ISYNA1	inositol-3-phosphate synthase 1 [Source:VGNC Symbol;Acc:VGNC:30306]	2.276	0.0164344	0.0408629
ENSBTAG00000009026	PACS1	phosphofurin acidic cluster sorting protein 1 [Source:VGNC Symbol;Acc:VGNC:32541]	2.275	0.017075	0.0420774
ENSBTAG00000012342	LIMA1	LIM domain and actin binding 1 [Source:VGNC Symbol;Acc:VGNC:30886]	2.271	1.96413e-08	1.06888e-06
ENSBTAG00000012586	HSPD1	heat shock protein family D (Hsp60) member 1 [Source:VGNC Symbol;Acc:VGNC:49070]	2.269	4.48118e-07	1.02069e-05
ENSBTAG00000019202	EAF1	ELL associated factor 1 [Source:VGNC Symbol;Acc:VGNC:28294]	2.269	0.000886384	0.00385811
ENSBTAG00000020998	RUVBL1	RuvB like AAA ATPase 1 [Source:VGNC Symbol;Acc:VGNC:34223]	2.267	4.0657e-06	5.5863e-05
ENSBTAG00000039993	CD1D	CD1D antigen, d polypeptide [Source:NCBI gene;Acc:516046]	2.266	0.0200403	0.0478304
ENSBTAG00000019441	MED28	mediator complex subunit 28 [Source:VGNC Symbol;Acc:VGNC:31364]	2.262	0.00135904	0.00547554
ENSBTAG00000012596	POP1	POP1 homolog, ribonuclease P/MRP subunit [Source:VGNC Symbol;Acc:VGNC:33163]	2.262	0.00950188	0.0260983
ENSBTAG00000000250	HDHD3	haloacid dehalogenase like hydrolase domain containing 3 [Source:VGNC Symbol;Acc:VGNC:29789]	2.261	0.00581645	0.0175654
ENSBTAG00000037703	MICALL1	MICAL like 1 [Source:VGNC Symbol;Acc:VGNC:52803]	2.26	2.73304e-08	1.34785e-06
ENSBTAG00000025181	CCDC85C	coiled-coil domain containing 85C [Source:VGNC Symbol;Acc:VGNC:26925]	2.259	8.01417e-06	9.41836e-05
ENSBTAG00000020884	CASP4	caspase 4, apoptosis-related cysteine peptidase [Source:NCBI gene;Acc:338039]	2.258	0.000307014	0.00165848
ENSBTAG00000048622	TMOD3	tropomodulin 3 [Source:NCBI gene;Acc:533257]	2.257	1.79697e-08	1.00767e-06
ENSBTAG00000002018	EIF5A	eukaryotic translation initiation factor 5A [Source:NCBI gene;Acc:444990]	2.257	7.03625e-08	2.75636e-06
ENSBTAG00000000320	UBAP1	ubiquitin associated protein 1 [Source:VGNC Symbol;Acc:VGNC:36571]	2.257	1.09917e-07	3.69074e-06
ENSBTAG00000010739	BLOC1S2	biogenesis of lysosomal organelles complex 1 subunit 2 [Source:VGNC Symbol;Acc:VGNC:26507]	2.256	4.60947e-06	6.12166e-05
ENSBTAG00000012925	NCAPH	non-SMC condensin I complex subunit H [Source:VGNC Symbol;Acc:VGNC:31905]	2.255	0.000589141	0.00278487
ENSBTAG00000006882	IQGAP3	IQ motif containing GTPase activating protein 3 [Source:VGNC Symbol;Acc:VGNC:30260]	2.255	0.0119825	0.03166
ENSBTAG00000017143	PDIA4	protein disulfide isomerase family A member 4 [Source:VGNC Symbol;Acc:VGNC:32698]	2.252	4.10055e-05	0.000335298
ENSBTAG00000009886	KDELR3	KDEL endoplasmic reticulum protein retention receptor 3 [Source:VGNC Symbol;Acc:VGNC:30520]	2.251	1.87135e-05	0.000180864
ENSBTAG00000020286	GAREM1	GRB2 associated regulator of MAPK1 subtype 1 [Source:VGNC Symbol;Acc:VGNC:29252]	2.251	0.0063532	0.0188413
ENSBTAG00000031919	SLC35E3	solute carrier family 35 member E3 [Source:VGNC Symbol;Acc:VGNC:34831]	2.25	0.000109476	0.00073385
ENSBTAG00000004392	C29H11orf24	chromosome 29 C11orf24 homolog [Source:VGNC Symbol;Acc:VGNC:52698]	2.25	0.00443674	0.01427
ENSBTAG00000009951	PGP	phosphoglycolate phosphatase [Source:VGNC Symbol;Acc:VGNC:32798]	2.249	6.27994e-06	7.74269e-05
ENSBTAG00000007964	ARPC4	actin related protein 2/3 complex subunit 4 [Source:NCBI gene;Acc:539459]	2.248	2.91848e-08	1.42028e-06
ENSBTAG00000014349	RNF126	ring finger protein 126 [Source:VGNC Symbol;Acc:VGNC:34018]	2.248	2.82152e-07	7.35125e-06
ENSBTAG00000013291	ARMC6	armadillo repeat containing 6 [Source:VGNC Symbol;Acc:VGNC:26160]	2.245	0.00895629	0.0249282
ENSBTAG00000013192	CEP19	centrosomal protein 19 [Source:VGNC Symbol;Acc:VGNC:27198]	2.243	1.07209e-05	0.000118553
ENSBTAG00000019995	HIKESHI	heat shock protein nuclear import factor hikeshi [Source:VGNC Symbol;Acc:VGNC:29853]	2.242	5.39569e-06	6.94934e-05
ENSBTAG00000014554	SNAI1	snail family transcriptional repressor 1 [Source:VGNC Symbol;Acc:VGNC:35047]	2.241	0.000552401	0.00262807
ENSBTAG00000016525	ITGA1	integrin subunit alpha 1 [Source:VGNC Symbol;Acc:VGNC:30310]	2.239	1.30306e-05	0.000137882
ENSBTAG00000040334	MEX3D	mex-3 RNA binding family member D [Source:NCBI gene;Acc:538945]	2.239	0.00114181	0.00475447
ENSBTAG00000013960	PSAT1	phosphoserine aminotransferase 1 [Source:VGNC Symbol;Acc:VGNC:55075]	2.238	2.48375e-07	6.61155e-06
ENSBTAG00000002520	CELF1	CUGBP Elav-like family member 1 [Source:VGNC Symbol;Acc:VGNC:27167]	2.238	0.00295636	0.0102733
ENSBTAG00000024726	HJURP	Holliday junction recognition protein [Source:VGNC Symbol;Acc:VGNC:29863]	2.236	0.00570359	0.0172576
ENSBTAG00000009191	TUSC3	tumor suppressor candidate 3 [Source:NCBI gene;Acc:615007]	2.234	0.000303294	0.00164481
ENSBTAG00000002444	MKI67	marker of proliferation Ki-67 [Source:VGNC Symbol;Acc:VGNC:55960]	2.233	0.00472376	0.014948
ENSBTAG00000045783	NA	ATP synthase membrane subunit DAPIT, mitochondrial [Source:UniProtKB/Swiss-Prot;Acc:Q3ZBI7]	2.233	0.00710641	0.0206754
ENSBTAG00000014665	ADAMTS2	ADAM metallopeptidase with thrombospondin type 1 motif 2 [Source:VGNC Symbol;Acc:VGNC:25624]	2.232	0.000344918	0.00181589
ENSBTAG00000054520	CCDC58	coiled-coil domain containing 58 [Source:NCBI gene;Acc:508149]	2.231	1.12431e-06	2.06317e-05
ENSBTAG00000030170	JPT1	Jupiter microtubule associated homolog 1 [Source:VGNC Symbol;Acc:VGNC:55841]	2.231	1.24612e-05	0.000133133
ENSBTAG00000008821	SEPHS1	selenophosphate synthetase 1 [Source:VGNC Symbol;Acc:VGNC:34448]	2.231	0.000228865	0.00131587
ENSBTAG00000018281	GPX7	glutathione peroxidase 7 [Source:VGNC Symbol;Acc:VGNC:29621]	2.231	0.00876942	0.0245126
ENSBTAG00000054131	TWF2	twinfilin actin binding protein 2 [Source:NCBI gene;Acc:282024]	2.23	1.65207e-07	4.97285e-06
ENSBTAG00000012482	CDCP1	CUB domain containing protein 1 [Source:VGNC Symbol;Acc:VGNC:27089]	2.23	0.000883367	0.00385164
ENSBTAG00000048485	TUBB2A	tubulin beta 2A class IIa [Source:NCBI gene;Acc:100295973]	2.23	0.00881897	0.0246142
ENSBTAG00000018142	DTL	denticleless E3 ubiquitin protein ligase homolog [Source:VGNC Symbol;Acc:VGNC:28230]	2.23	0.020393	0.0484291
ENSBTAG00000037907	DSEL	dermatan sulfate epimerase like [Source:VGNC Symbol;Acc:VGNC:28219]	2.224	0.000541072	0.00258307
ENSBTAG00000015362	BMP7	bone morphogenetic protein 7 [Source:VGNC Symbol;Acc:VGNC:26522]	2.222	0.000151983	0.000945468
ENSBTAG00000055033	RAN	RAN, member RAS oncogene family [Source:NCBI gene;Acc:540457]	2.22	3.1506e-09	3.3791e-07
ENSBTAG00000000985	RAB10	RAB10, member RAS oncogene family [Source:VGNC Symbol;Acc:VGNC:33613]	2.219	2.17577e-07	5.96421e-06
ENSBTAG00000033412	B3GLCT	beta 3-glucosyltransferase [Source:HGNC Symbol;Acc:HGNC:20207]	2.219	0.0185356	0.0448746
ENSBTAG00000009493	BCL3	BCL3 transcription coactivator [Source:VGNC Symbol;Acc:VGNC:58663]	2.216	2.15674e-06	3.46908e-05
ENSBTAG00000000644	S100A5	S100 calcium binding protein A5 [Source:VGNC Symbol;Acc:VGNC:34245]	2.216	0.0143168	0.0365767
ENSBTAG00000020480	SPTLC2	serine palmitoyltransferase long chain base subunit 2 [Source:VGNC Symbol;Acc:VGNC:35257]	2.215	0.000119186	0.000778621
ENSBTAG00000038381	SLC26A6	solute carrier family 26 member 6 [Source:VGNC Symbol;Acc:VGNC:34781]	2.214	0.00021094	0.00122904
ENSBTAG00000015014	CENPO	centromere protein O [Source:VGNC Symbol;Acc:VGNC:27183]	2.211	0.0170372	0.0420175
ENSBTAG00000019782	TPI1	triosephosphate isomerase 1 [Source:VGNC Symbol;Acc:VGNC:36250]	2.207	4.11008e-08	1.84569e-06
ENSBTAG00000017363	SAT1	spermidine/spermine N1-acetyltransferase 1 [Source:VGNC Symbol;Acc:VGNC:34296]	2.204	1.12704e-05	0.000123885
ENSBTAG00000016335	NPM3	nucleophosmin/nucleoplasmin 3 [Source:VGNC Symbol;Acc:VGNC:32208]	2.203	0.00206099	0.00771267
ENSBTAG00000014494	RNASET2	ribonuclease T2 [Source:NCBI gene;Acc:508245]	2.202	0.000108698	0.000729515
ENSBTAG00000015828	FKBP11	FKBP prolyl isomerase 11 [Source:VGNC Symbol;Acc:VGNC:29018]	2.201	2.46509e-07	6.57774e-06
ENSBTAG00000019153	JMJD6	jumonji domain containing 6, arginine demethylase and lysine hydroxylase [Source:VGNC Symbol;Acc:VGNC:30377]	2.201	2.38149e-05	0.000220893
ENSBTAG00000011892	SRGAP1	SLIT-ROBO Rho GTPase activating protein 1 [Source:VGNC Symbol;Acc:VGNC:35278]	2.201	0.000214894	0.00124878
ENSBTAG00000055145	NA	solute carrier family 25 member 10 [Source:NCBI gene;Acc:100848134]	2.201	0.000722419	0.00330185
ENSBTAG00000006491	AGL	amylo-alpha-1, 6-glucosidase, 4-alpha-glucanotransferase [Source:VGNC Symbol;Acc:VGNC:25729]	2.2	0.000383027	0.0019708
ENSBTAG00000015511	FADS3	fatty acid desaturase 3 [Source:VGNC Symbol;Acc:VGNC:28703]	2.194	6.8197e-06	8.26972e-05
ENSBTAG00000004278	APMAP	adipocyte plasma membrane associated protein [Source:VGNC Symbol;Acc:VGNC:26021]	2.194	0.0157554	0.0394491
ENSBTAG00000012698	HDAC1	histone deacetylase 1 [Source:VGNC Symbol;Acc:VGNC:49065]	2.193	2.18244e-08	1.15356e-06
ENSBTAG00000009897	AGPS	alkylglycerone phosphate synthase [Source:VGNC Symbol;Acc:VGNC:25739]	2.192	5.04985e-07	1.12245e-05
ENSBTAG00000031849	TMEM119	transmembrane protein 119 [Source:VGNC Symbol;Acc:VGNC:35955]	2.192	0.000186546	0.00111453
ENSBTAG00000021162	CKAP2	cytoskeleton associated protein 2 [Source:VGNC Symbol;Acc:VGNC:27380]	2.191	3.53444e-05	0.000300577
ENSBTAG00000010230	CAPN1	calpain 1 [Source:VGNC Symbol;Acc:VGNC:26740]	2.191	0.020495	0.0486064
ENSBTAG00000038488	TMSB4X	thymosin beta 4 X-linked [Source:NCBI gene;Acc:282386]	2.19	4.2185e-08	1.8791e-06
ENSBTAG00000014526	MOB3A	MOB kinase activator 3A [Source:VGNC Symbol;Acc:VGNC:31544]	2.19	1.93464e-06	3.19461e-05
ENSBTAG00000020277	PPP2R1B	protein phosphatase 2 scaffold subunit Abeta [Source:VGNC Symbol;Acc:VGNC:33254]	2.188	5.665e-08	2.28399e-06
ENSBTAG00000012186	DKKL1	dickkopf like acrosomal protein 1 [Source:VGNC Symbol;Acc:VGNC:28083]	2.185	0.0121462	0.0320006
ENSBTAG00000014971	SEC61G	SEC61 translocon gamma subunit [Source:VGNC Symbol;Acc:VGNC:49154]	2.184	0.000278324	0.00153656
ENSBTAG00000011516	LRP12	LDL receptor related protein 12 [Source:VGNC Symbol;Acc:VGNC:30989]	2.183	4.28197e-07	9.87534e-06
ENSBTAG00000011494	PYGL	glycogen phosphorylase L [Source:VGNC Symbol;Acc:VGNC:33588]	2.183	7.84218e-07	1.55814e-05
ENSBTAG00000016085	IRAK1	interleukin 1 receptor associated kinase 1 [Source:VGNC Symbol;Acc:VGNC:30264]	2.182	2.58451e-06	3.98757e-05
ENSBTAG00000003506	STEAP2	STEAP2 metalloreductase [Source:VGNC Symbol;Acc:VGNC:35379]	2.182	0.00231009	0.0084586
ENSBTAG00000015032	CD14	CD14 molecule [Source:VGNC Symbol;Acc:VGNC:27003]	2.182	0.0108509	0.0291655
ENSBTAG00000001745	LUM	lumican [Source:VGNC Symbol;Acc:VGNC:31081]	2.181	0.00205239	0.0076935
ENSBTAG00000052466	NA	NA	2.18	1.53229e-05	0.000155295
ENSBTAG00000051080	NA	uncharacterized LOC112443502 [Source:NCBI gene;Acc:112443502]	2.177	0.00129153	0.00525915
ENSBTAG00000019399	CNKSR1	connector enhancer of kinase suppressor of Ras 1 [Source:NCBI gene;Acc:617552]	2.177	0.00960985	0.0263424
ENSBTAG00000006347	UTP4	UTP4 small subunit processome component [Source:VGNC Symbol;Acc:VGNC:36747]	2.174	5.53532e-06	7.09382e-05
ENSBTAG00000012432	FDFT1	farnesyl-diphosphate farnesyltransferase 1 [Source:VGNC Symbol;Acc:VGNC:56966]	2.168	4.60216e-07	1.03967e-05
ENSBTAG00000012464	AFAP1	actin filament associated protein 1 [Source:VGNC Symbol;Acc:VGNC:25706]	2.167	0.000129701	0.000833994
ENSBTAG00000002098	CDC34	cell division cycle 34 [Source:VGNC Symbol;Acc:VGNC:27066]	2.166	3.81397e-05	0.000317505
ENSBTAG00000015463	TTI2	TELO2 interacting protein 2 [Source:VGNC Symbol;Acc:VGNC:36486]	2.166	0.0168373	0.0416483
ENSBTAG00000017574	LMNA	lamin A/C [Source:VGNC Symbol;Acc:VGNC:30929]	2.164	0.000128624	0.000828039
ENSBTAG00000012626	B4GALT5	beta-1,4-galactosyltransferase 5 [Source:VGNC Symbol;Acc:VGNC:26392]	2.163	0.000186466	0.00111453
ENSBTAG00000013535	DFFA	DNA fragmentation factor subunit alpha [Source:NCBI gene;Acc:507981]	2.159	7.54969e-05	0.000544396
ENSBTAG00000016797	CSNK1G2	casein kinase 1 gamma 2 [Source:VGNC Symbol;Acc:VGNC:27767]	2.157	5.07156e-08	2.08439e-06
[truncated: 146 more rows]

## Sheet: DOWN_M2
Ensembl ID	symbol	description	FC	PValue	PAdj
[truncated: 1,345 more rows]

[truncated: 6 more sheets: UP_M3, DOWN_M3, UP_M4, DOWN_M4, UP_M4.1, DOWN_M4.1]
