# Supplementary material for: Continuous activation of the IL-17F driven inflammatory pathway in acute and chronic digital dermatitis lesions in dairy cattle
Source: Sci Rep. 2022 Aug 18;12:14070. doi: 10.1038/s41598-022-17111-4 (PMC9388621; doi:10.1038/s41598-022-17111-4)
Supplement: Supplementary file 2 — Supplementary Information 2. [file 41598_2022_17111_MOESM2_ESM.xlsx]

## Sheet: Legend
Supplementary file 2
Gene ontology enrichment analysis revealed statistically overrepresented GO terms in the M1 and M2 stages (q.val <= 0.05).
This file contains the GO terms respectively associated with the M1- (GO_M1) and the M2 stage (GO_M2).

## Sheet: GO_M1
go_term	p.geomean	stat.mean	p.val	q.val	set.size
GO:0031974 membrane-enclosed lumen	8.1563e-07	4.86869	8.1563e-07	0.000430109	258
GO:0043233 organelle lumen	8.1563e-07	4.86869	8.1563e-07	0.000430109	258
GO:0070013 intracellular organelle lumen	8.1563e-07	4.86869	8.1563e-07	0.000430109	258
GO:0032991 protein-containing complex	1.33524e-06	4.74113	1.33524e-06	0.000528087	339
GO:0005634 nucleus	3.17663e-06	4.54916	3.17663e-06	0.00100509	408
GO:0044260 cellular macromolecule metabolic process	4.45414e-06	4.46902	4.45414e-06	0.00117441	468
GO:0060255 regulation of macromolecule metabolic process	4.6624e-05	3.93495	4.6624e-05	0.0103872	298
GO:0034641 cellular nitrogen compound metabolic process	5.56777e-05	3.88569	5.56777e-05	0.0103872	407
GO:0044267 cellular protein metabolic process	6.30605e-05	3.85947	6.30605e-05	0.0103872	330
GO:0080090 regulation of primary metabolic process	6.56587e-05	3.85064	6.56587e-05	0.0103872	292
GO:0051171 regulation of nitrogen compound metabolic process	9.11233e-05	3.76822	9.11233e-05	0.010523	285
GO:0031323 regulation of cellular metabolic process	9.71203e-05	3.75055	9.71203e-05	0.010523	301
GO:0044428 nuclear part	9.78835e-05	3.76463	9.78835e-05	0.010523	226
GO:0005515 protein binding	0.000100445	3.73611	0.000100445	0.010523	381
GO:0031981 nuclear lumen	0.000102855	3.76245	0.000102855	0.010523	187
GO:0019538 protein metabolic process	0.000106428	3.72282	0.000106428	0.010523	376
GO:0051301 cell division	0.000132092	3.78638	0.000132092	0.0122924	57
GO:0010467 gene expression	0.000151734	3.63621	0.000151734	0.0133357	291
GO:0019222 regulation of metabolic process	0.000190786	3.57143	0.000190786	0.0156801	329
GO:0006996 organelle organization	0.000198232	3.57031	0.000198232	0.0156801	220
GO:0006139 nucleobase-containing compound metabolic process	0.000222533	3.53207	0.000222533	0.0167641	319
GO:0016310 phosphorylation	0.000252375	3.52408	0.000252375	0.018148	130
GO:0043412 macromolecule modification	0.000265134	3.48992	0.000265134	0.0182366	251
GO:0071840 cellular component organization or biogenesis	0.000337965	3.4146	0.000337965	0.02101	350
GO:0090304 nucleic acid metabolic process	0.000338198	3.42162	0.000338198	0.02101	265
GO:0005829 cytosol	0.000365609	3.40779	0.000365609	0.02101	199
GO:0006464 cellular protein modification process	0.000371859	3.39754	0.000371859	0.02101	234
GO:0036211 protein modification process	0.000371859	3.39754	0.000371859	0.02101	234
GO:0046483 heterocycle metabolic process	0.000458072	3.33149	0.000458072	0.0249886	333
GO:0006725 cellular aromatic compound metabolic process	0.000530645	3.28959	0.000530645	0.027815	333
GO:0097367 carbohydrate derivative binding	0.000545048	3.29476	0.000545048	0.027815	180
GO:0016043 cellular component organization	0.000604437	3.25082	0.000604437	0.0298818	334
GO:0044271 cellular nitrogen compound biosynthetic process	0.000723716	3.20277	0.000723716	0.0338697	274
GO:0035639 purine ribonucleoside triphosphate binding	0.000727921	3.21675	0.000727921	0.0338697	153
GO:0051173 positive regulation of nitrogen compound metabolic process	0.00085116	3.16611	0.00085116	0.0384724	154
GO:0032268 regulation of cellular protein metabolic process	0.000994354	3.12189	0.000994354	0.0436963	142
GO:0051246 regulation of protein metabolic process	0.00102456	3.11021	0.00102456	0.0438071	154
GO:0007017 microtubule-based process	0.00109441	3.1907	0.00109441	0.0455619	38
GO:0006468 protein phosphorylation	0.0011991	3.08035	0.0011991	0.0463401	91
GO:0034645 cellular macromolecule biosynthetic process	0.00128379	3.03217	0.00128379	0.0463401	248
GO:0034622 cellular protein-containing complex assembly	0.00129648	3.07235	0.00129648	0.0463401	76
GO:0031325 positive regulation of cellular metabolic process	0.00131606	3.03139	0.00131606	0.0463401	164
GO:0017076 purine nucleotide binding	0.00131814	3.03402	0.00131814	0.0463401	157
GO:0032553 ribonucleotide binding	0.00131814	3.03402	0.00131814	0.0463401	157
GO:0032555 purine ribonucleotide binding	0.00131814	3.03402	0.00131814	0.0463401	157
GO:0010604 positive regulation of macromolecule metabolic process	0.00143589	3.00515	0.00143589	0.0492557	156
GO:0005654 nucleoplasm	0.00146751	3.01058	0.00146751	0.0492557	136
GO:0005524 ATP binding	0.00149448	3.00029	0.00149448	0.0492557	131

## Sheet: GO_M2
go_term	p.geomean	stat.mean	p.val	q.val	set.size
GO:0031974 membrane-enclosed lumen	2.50411e-06	4.59926	2.50411e-06	0.00175121	441
GO:0043233 organelle lumen	2.50411e-06	4.59926	2.50411e-06	0.00175121	441
GO:0070013 intracellular organelle lumen	2.50411e-06	4.59926	2.50411e-06	0.00175121	441
GO:0044428 nuclear part	1.05924e-05	4.28541	1.05924e-05	0.00555572	393
GO:0031981 nuclear lumen	1.63072e-05	4.19262	1.63072e-05	0.00684248	325
GO:0051301 cell division	7.07573e-05	3.90329	7.07573e-05	0.0223188	89
GO:0010467 gene expression	7.4467e-05	3.80956	7.4467e-05	0.0223188	483
GO:0006996 organelle organization	0.000135804	3.66079	0.000135804	0.0333723	334
GO:0044271 cellular nitrogen compound biosynthetic process	0.000143161	3.64302	0.000143161	0.0333723	445
