# Supplementary material for: Continuous activation of the IL-17F driven inflammatory pathway in acute and chronic digital dermatitis lesions in dairy cattle
Source: Sci Rep. 2022 Aug 18;12:14070. doi: 10.1038/s41598-022-17111-4 (PMC9388621; doi:10.1038/s41598-022-17111-4)
Supplement: Supplementary file 3 — Supplementary Information 3. [file 41598_2022_17111_MOESM3_ESM.xlsx]

## Sheet: Legend
Supplementary file 3:
A pathway analysis revealed gene networks that were impacted in the different disease stages. The pathways and their differentially expressed genes are listed in this supplementary file, with the exception of the IL-17 pathway.
The latter can be found in table 4. The abbreviation of the gene name is accompanied by the fold change value.
The different sheets of this file contain the following pathways respectively.
M-stage	Pathway
M2	cellular senescence
	cell cycle
	kaposi's sarcoma-associated herpesvirus infection
	chemokine signaling pathway
	TNF signaling pathway
	oocyte meiosis
M1	steroid hormone biosynthesis

## Sheet: M2_Cellularsenescence
Gene abbreviation	FC		Gene abbreviation	FC
IL8	383.38		Ras: RASD1	-5.64431
IL6	372.97		NFATC1	-4.67118
CycA	23.622		TGFBR3	-3.32441
IL1A	16.103		PIK3R1	-3.21548
Ras: RRAS2	7.895		IP3R: ITPR1	-2.74874
Ras: RAP2B	4.395		IP3R: ITPR2	-2.71809
PAI-1; serpin	4.323		Ras: RAB30	-2.21929
CCNB1	3.877		CycD	-2.20198
B-myc	3.798		Ras: RASL11A	-2.13792
Raf ; ARAF	3.632		Ras: RAB15	-2.05439
p38	3.425		MTOR	-2.02393
CDK1	3.192		GADD45G	-1.97123
FOXM1	3		Ras: RAB27A	-1.75409
RBL1	2.926		SIRT1	-1.74313
CaM: CALM2	2.918		FOXO1	-1.67649
CCNB2	2.66		p62	-1.66248
Ras: RAB20	2.621		Ras: RAB33B	-1.57388
calpaine: CAPN1	2.191		RB	-1.57167
CaM: CALM3	2.11		Ras: RAB2B	-1.51971
Ras: RAB31	2.335		ANT: SLC25A6	-1.51075
CHK2	2.3
Ras: RAN	2.22
Ras: RAB10	2.219
ETS1	2.107
CaM: CALM1	1.993
CDK2	1.906
TRAF3IP2	1.898
Ras: RAB7A	1.835
calpaine: CAPN2	1.814
ERK2	1.794
CHK1	1.755
SMAD2	1.749
Ras: RAB3F	1.656
Ras: RAP2C	1.638
TGFBI	1.635
MEK	1.635
Ras: RAB1A	1.622
CDK4	1.59
Ras: RAB11A	1.548
MCU	1.543
Calcineurin: PPP3CC	1.506

## Sheet: M2_Cellcycle
Gene abbreviation	FC		Gene abbreviation	FC
CycA	24		HDAC11	-12.4347
Myt1	4		c-myc: MYCN	-7.60929
CycB: CCNB1	4		HDAC10	-3.43974
espl	4		c-myc: MYCL	-2.3617
PTTG: securin	4		APC/C: ANAPC2	-2.30952
CDK1	3		CycD: CCND3	-2.20198
MCM4	3		APC/C: ANAPC5	-1.81799
MCM5	3		p300/CBP: EP300	-1.79224
ORC1	3		TFDP2	-1.79085
BUB1	3		p300/CBP: CREBBP	-1.69221
CycB: CCNB2	3		HDAC5	-1.66352
PLK1	3		RB1	-1.57167
CDC20	2		Ink4c	-1.60494
CHEK2	2
HDAC1	2
MCM2	2
MCM3	2
CDK2	2
PCNA	2
TFDP1	2
BUB3	2
DBF4	2
MCM7	2
MCM6	2
ORC5	2
CHEK1	2
SMAD2	2
APC/C: CDC16	2
TGFBI	2
CDK4	2
E2F4	2
Ink4d	2

## Sheet: M2_Kaposisarc
Gene abbreviation	FC		Gene abbreviation	FC
IL8	383.38		Gby: GNG4	-31.198
IL6	372.97		NFAT: NFATC1	-4.67118
CXCL2	327.752		PIK3R1	-3.21548
CXCL1	206.553		IP3R: ITPR1	-2.74874
Cox2: PTGS2	174.079		ITPR2	-2.71809
CXCL3	6.671		ATG14	-2.22844
AP1: FOS	5.067		MAP1LC3A	-2.03003
Hck	4.876		MTOR	-2.02393
HIF1A	4.462		Casp9	-1.81196
CCR1	4.318		ANGPT2	-1.80113
Myc: B-myc	3.798		p300/CBP: EP300	-1.79224
Casp3	3.482		gp130: IL6ST	-1.73604
p38: MAPK14	3.425		MAP1LC3B	-1.71751
Lyn	3.34		p300/CBP: CREBBP	-1.69221
Gby: GNG2	2.332		bFGF	-1.67683
Bak1	3.324		TCF/LEF: TCF7L2	-1.64989
Gby: GNG12	3.035		Vps34: PIK3C3	-1.57955
RB: RBL1	2.926		RB	-1.57167
JUNB	2.918
CaM: CALM2	2.918
PKR: EIF2AK2	2.898
Cyt C	2.586
Gby: GNG5	2.566
TRAF 3	2.497
VEGF	2.339
CaM: CALM3	2.11
IFNAR1	2.018
CaM: CALM1	1.993
ERK2 MAPK1	1.794
Ras: HRAS	1.751
Casp8	1.668
MEK = MAP2K1	1.635
FADD	1.622
TRADD	1.601
CDK4	1.59
Calcineurin: PPP3CC	1.506

## Sheet: M2_chemokinesignaling
Gene abbreviation	FC		Gene abbreviation	FC
CCL11	760.735		CCL26	-32.3867
CXCL8	383.38		Ras: RASD1	-5.64431
CXCL2	327.752		WASF3	-5.5906
GRO1	206.553		AC: ADCY2	-5.47035
CXCL5	158.787		CCL14	-3.33828
CCL8	16.902		PIK3R1	-3.21548
CCL4	8.39		PLCB4	-2.80009
CCL3	7.984		CXCL12	-2.77335
Ras: RRAS2	7.895		STAT5	-2.64661
CCL20	6.722		FOXO4	-2.56215
CXCL3	6.671		PRKC-E	-2.22155
CCL5	5.351		Ras: RAB30	-2.21929
CCL2	5.241		Ras: RASL11A	-2.13792
CCL21	5.173		Ras: RAB15	-2.05439
Ras: RAP2B	4.395		CX3CL1	-1.79377
CCR1	4.318		Ras: RAB27A	-1.75409
Raf ; ARAF	3.632		ELMO1	-1.7525
GRB2	3.497		FOXO1	-1.67649
Ras: RAB20	2.621		Ras: RAB33B	-1.57388
B-arrestin	2.39		Ras: RAB2B	-1.51971
Ras: RAB31	2.335
Ras: RAN	2.22
Ras: RAB10	2.219
PRKC-D	2.106
RAP1B	2.054
GRK6	2.005
Pyk2	1.984
AC: ADCY3	1.919
RHOA	1.912
Ras: RAB7A	1.835
ERK2 MAPK1	1.794
CXCL16	1.679
Ras: RAB3F	1.656
Ras: RAP2C	1.638
MEK1: MAP2K1	1.635
Ras: RAB1A	1.622
NFKB2	1.608
Ras: RAB11A	1.548
CDC42	1.516

## Sheet: M2_TNFsignalingpathway
Gene abbreviation	FC		Gene abbreviation	FC
IL6	372.97		VEGFD	-9.65672
CXCL2	327.752		RPS6KA5	-4.83575
PTGS2	174.079		CREB5	-4.02504
CXCL5	158.787		PIK3R1	-3.21548
MMP9	104.662		CXCL12	-2.77335
IL1B	30.468		NOD2	-2.29911
MMP3	21.242		EDN1	-2.07314
TRAF5	13.862		CX3CL1	-1.79377
TNF	7.93		CSF1	-1.69277
CCL20	6.722
CXCL3	6.671
CCL5	5.351
CCL2	5.241
FOS	5.067
RPS6KA4	4.849
SELE	3.796
Casp3	3.482
JUNB	2.918
TNFAIP3	2.768
TRAF 3	2.497
VEGFC	2.489
Bcl3	2.216
MAP3K7	1.91
RIP3	1.829
MAPK1	1.794
Casp8	1.668
MMP14	1.635
MAP2K1	1.635
TRADD	1.601
DNM1L	1.574

## Sheet: M2_oocytemeiosis
Gene abbreviation	FC		Gene abbreviation	FC
YWHAZ	5.838		AC: ADCY2	-5.47035
PKMYT1	4.159		CPEB1	-3.92134
AURKA	4.007		CPEB3	-3.07159
CycB: CCNB1	3.877		ITPR1	-2.74874
SGO1	3.582		ITPR2	-2.71809
espl	3.556		APC/C: ANAPC2	-2.30952
securin	3.459		APC/C: ANAPC5	-1.81799
MAPK14	3.425
CDK1	3.192
CALM2	2.918
YWHAQ	2.896
CPEB2	2.729
BUB1	2.679
CycB: CCNB2	2.66
PLK1	2.473
CDC20	2.387
PP2A: PPP2R1B	2.188
CALM3	2.11
RPS6KA1	2.044
CALM1	1.993
B56: PPP2R5A	1.933
AC: ADCY3	1.919
CDK2	1.906
MAPK1	1.794
YWHAG	1.678
PPP1CB	1.662
YWHAE	1.608
MEK1: MAP2K1	1.635
RPS6KA3	1.571
Calcineurin: PPP3CC	1.506

## Sheet: M1_steroidhormonebiosynthesis
Gene abbreviation	FC		Gene abbreviation	FC
CYP3A4	20.972		AKR1C3	-579.142
HSD17B2	4.756		HSD3B1	-352.267
			STS	-273.368
			CYP11A1	-138.143
			CYP1A1	-130.559
			CYP17A1	-49.2113
			CYP17A1	-49.2113
			HSD17B12	-2.46471
			COMT	-2.00891
			HSD17B7	-1.51856
