# Supplementary material for: Continuous activation of the IL-17F driven inflammatory pathway in acute and chronic digital dermatitis lesions in dairy cattle
Source: Sci Rep. 2022 Aug 18;12:14070. doi: 10.1038/s41598-022-17111-4 (PMC9388621; doi:10.1038/s41598-022-17111-4)
Supplement: Supplementary file 4 — Supplementary Information 4. [file 41598_2022_17111_MOESM4_ESM.xlsx]

## Sheet: Legend
Supplementary file 4
Supplementary file 4 lists the up-and downregulated DEGs unique to either the acute or chronic stages and the overlap between the core genes of the acute and chronic datasets.
The tables contain the Ensembl ID, gene symbol, description, fold change (FC) and the adjusted P-value.
Supplementary file 4 respectively contains the following datasets.
upregulated genesets
the overlap between acute and chronic stages (M1 data): UP_overlapacuteandchronic(M1)
the overlap between acute and chronic stages (M2 data): UP_overlapacuteandchronic(M2)
the overlap between acute and chronic stages (M3 data): UP_overlapacuteandchronic(M3)
the overlap between acute and chronic stages (M4 data): UP_overlapacuteandchronic(M4)
downregulated genesets
the overlap between acute and chronic stages (M1 data): DOWN_overlapacuteandchronic(M1)
the overlap between acute and chronic stages (M2 data): DOWN_overlapacuteandchronic(M2)
the overlap between acute and chronic stages (M3 data): DOWN_overlapacuteandchronic(M3)
the overlap between acute and chronic stages (M4 data): DOWN_overlapacuteandchronic(M4)
upregulated genesets
genes uniquely belonging to the acute stages (M1 data): UP_uniqueforacute(M1)
genes uniquely belonging to the acute stages (M2 data): UP_uniqueforacute(M2)
genes uniquely belonging to the chronic stages (M3 data): UP_uniqueforchronic(M3)
genes uniquely belonging to the chronic stages (M4 data): UP_uniqueforchronic(M4)
downregulated genesets
genes uniquely belonging to the acute stages (M1 data): DOWN_uniqueforacute(M1)
genes uniquely belonging to the acute stages (M2 data): DOWN_uniqueforacute(M2)
genes uniquely belonging to the chronic stages (M3 data): DOWN_uniqueforchronic(M3)
genes uniquely belonging to the chronic stages (M4 data): DOWN_uniqueforchronic(M4)

## Sheet: UP_overlapacuteandchronic(M1
Ensembl ID	symbol	description	FC	PAdj
ENSBTAG00000039028	PI3	peptidase inhibitor 3, skin-derived (SKALP) [Source:NCBI gene;Acc:783871]	2111.21	0.000426765
ENSBTAG00000004097	A2ML1	alpha-2-macroglobulin like 1 [Source:VGNC Symbol;Acc:VGNC:25435]	1515.58	2.28091e-06
ENSBTAG00000048171	TAP	tracheal antimicrobial peptide [Source:NCBI gene;Acc:286837]	570.175	0.00170325
ENSBTAG00000004129	CCL11	chemokine (C-C motif) ligand 11 [Source:NCBI gene;Acc:404072]	528.516	1.12843e-05
ENSBTAG00000020580	TCN1	transcobalamin 1 [Source:VGNC Symbol;Acc:VGNC:35698]	523.441	0.00120683
ENSBTAG00000019716	CXCL8	C-X-C motif chemokine ligand 8 [Source:VGNC Symbol;Acc:VGNC:27853]	384.032	0.000781611
ENSBTAG00000039446		elafin-like [Source:NCBI gene;Acc:100850808]	298.488	0.00109097
ENSBTAG00000053889	LAP	lingual antimicrobial peptide [Source:NCBI gene;Acc:403090]	235.344	0.00216878
ENSBTAG00000010330	LYZL1	lysozyme-like 1 [Source:NCBI gene;Acc:512087]	224.192	9.17496e-05
ENSBTAG00000038033	KRT6B	keratin 6B [Source:NCBI gene;Acc:404115]	217.443	0.0001326
ENSBTAG00000027513	CXCL2	chemokine (C-X-C motif) ligand 2 [Source:NCBI gene;Acc:281214]	203.739	0.000865821
ENSBTAG00000037558	GRO1	chemokine (C-X-C motif) ligand 1 (melanoma growth stimulating activity, alpha) [Source:NCBI gene;Acc:281212]	162.586	2.17748e-05
ENSBTAG00000012403	ARG1	arginase 1 [Source:VGNC Symbol;Acc:VGNC:26070]	103.188	0.0058942
ENSBTAG00000014127	PTGS2	prostaglandin-endoperoxide synthase 2 [Source:VGNC Symbol;Acc:VGNC:33512]	95.935	6.3413e-05
ENSBTAG00000009393	GAL	galanin and GMAP prepropeptide [Source:VGNC Symbol;Acc:VGNC:29212]	82.512	2.19647e-07
ENSBTAG00000015818		interstitial collagenase-like [Source:NCBI gene;Acc:112441463]	79.678	0.00202385
ENSBTAG00000020676	MMP9	matrix metallopeptidase 9 [Source:VGNC Symbol;Acc:VGNC:31531]	70.119	0.000465009
ENSBTAG00000052516	CDA	cytidine deaminase [Source:NCBI gene;Acc:616377]	58.232	1.08015e-06
ENSBTAG00000005471	RHCG	Rh family C glycoprotein [Source:VGNC Symbol;Acc:VGNC:33938]	53.862	0.0050311
ENSBTAG00000049929		lysozyme [Source:NCBI gene;Acc:781146]	49.077	0.0145424
ENSBTAG00000006538	PTHLH	parathyroid hormone like hormone [Source:VGNC Symbol;Acc:VGNC:33517]	45.57	5.72244e-06
ENSBTAG00000004602	PITX1	paired like homeodomain 1 [Source:VGNC Symbol;Acc:VGNC:32924]	44.465	1.40443e-05
ENSBTAG00000048377	TMPRSS11BNL	TMPRSS11B N terminal-like [Source:NCBI gene;Acc:785585]	43.395	0.00153731
ENSBTAG00000002188	C25H16orf89	chromosome 25 C16orf89 homolog [Source:VGNC Symbol;Acc:VGNC:58591]	42.314	3.18311e-06
ENSBTAG00000040584	DSC2	desmocollin 2 [Source:VGNC Symbol;Acc:VGNC:28213]	42.213	1.95331e-07
ENSBTAG00000001321	IL1B	interleukin 1 beta [Source:VGNC Symbol;Acc:VGNC:52787]	39.121	0.00430653
ENSBTAG00000013125	PLAUR	plasminogen activator, urokinase receptor [Source:VGNC Symbol;Acc:VGNC:32976]	37.978	6.36977e-05
ENSBTAG00000037768	MMP3	matrix metallopeptidase 3 [Source:NCBI gene;Acc:281309]	36.729	0.0154038
ENSBTAG00000008428	UPP1	uridine phosphorylase 1 [Source:VGNC Symbol;Acc:VGNC:36688]	35.105	9.69976e-05
ENSBTAG00000001785	TGM3	transglutaminase 3 [Source:VGNC Symbol;Acc:VGNC:35811]	34.964	2.49241e-05
ENSBTAG00000039037	SERPINB4	Bos taurus serpin peptidase inhibitor, clade B like (LOC786410), mRNA. [Source:RefSeq mRNA;Acc:NM_001206713]	33.516	0.000235729
ENSBTAG00000016819	FABP3	fatty acid binding protein 3 [Source:VGNC Symbol;Acc:VGNC:28697]	32.379	3.28353e-07
ENSBTAG00000049569		serpin B3-like [Source:NCBI gene;Acc:107131803]	32.235	2.40171e-07
ENSBTAG00000020564		lysozyme C, tracheal isozyme-like [Source:NCBI gene;Acc:112446693]	32.046	0.0192045
ENSBTAG00000053542	MMP12	matrix metallopeptidase 12 [Source:NCBI gene;Acc:526981]	31.754	1.48835e-05
ENSBTAG00000052422		beta-defensin 103A-like [Source:NCBI gene;Acc:107131528]	28.16	0.0015553
ENSBTAG00000017425	GJB2	gap junction protein beta 2 [Source:VGNC Symbol;Acc:VGNC:29377]	27.675	1.96717e-07
ENSBTAG00000037526	FABP4	fatty acid binding protein 4, adipocyte [Source:NCBI gene;Acc:281759]	25.32	0.00275909
ENSBTAG00000048835			23.488	0.00379112
ENSBTAG00000052665	CYP3A4	cytochrome P450, subfamily IIIA, polypeptide 4 [Source:NCBI gene;Acc:507988]	20.972	0.00556219
ENSBTAG00000031750	PLAC8B	placenta specific 8 B [Source:VGNC Symbol;Acc:VGNC:56782]	19.294	0.000173565
ENSBTAG00000010991	TTR	transthyretin [Source:VGNC Symbol;Acc:VGNC:36499]	19.215	0.000486953
ENSBTAG00000039425	KRT6A	keratin 6A [Source:NCBI gene;Acc:614456]	18.692	1.08179e-06
ENSBTAG00000005596	IGFBP2	insulin like growth factor binding protein 2 [Source:VGNC Symbol;Acc:VGNC:30084]	17.749	0.00143175
ENSBTAG00000008494	TMEM171	transmembrane protein 171 [Source:VGNC Symbol;Acc:VGNC:35996]	17.747	3.44347e-05
ENSBTAG00000016913	AVIL	advillin [Source:VGNC Symbol;Acc:VGNC:26354]	17.248	3.19398e-06
ENSBTAG00000052579		beta-defensin 103B-like [Source:NCBI gene;Acc:789175]	17.127	0.000594274
ENSBTAG00000001945	ARG2	arginase 2 [Source:VGNC Symbol;Acc:VGNC:26071]	16.944	4.08495e-05
ENSBTAG00000040019		keratin 6C [Source:NCBI gene;Acc:540546]	16.028	1.56946e-06
ENSBTAG00000023026		serpin family B member 2-like [Source:NCBI gene;Acc:281376]	15.639	2.84361e-05
ENSBTAG00000002605		tripartite motif containing 16 [Source:NCBI gene;Acc:100848152]	15.452	0.000104085
ENSBTAG00000011941	LYZ1	lysozyme 1 [Source:NCBI gene;Acc:281287]	14.906	0.0433911
ENSBTAG00000013108	HK2	hexokinase 2 [Source:VGNC Symbol;Acc:VGNC:29865]	14.36	7.0972e-06
ENSBTAG00000012640	S100A8	S100 calcium binding protein A8 [Source:VGNC Symbol;Acc:VGNC:34246]	14.045	0.00149394
ENSBTAG00000014329		antileukoproteinase [Source:NCBI gene;Acc:512548]	13.983	0.0341173
ENSBTAG00000010349	IL1A	interleukin 1 alpha [Source:VGNC Symbol;Acc:VGNC:30130]	13.597	0.000306851
ENSBTAG00000018134	AREG	amphiregulin [Source:VGNC Symbol;Acc:VGNC:50208]	13.15	4.4006e-05
ENSBTAG00000011007	TTYH2	tweety family member 2 [Source:VGNC Symbol;Acc:VGNC:36501]	13.103	2.13715e-07
ENSBTAG00000016315	COTL1	coactosin like F-actin binding protein 1 [Source:VGNC Symbol;Acc:VGNC:27626]	12.835	2.77572e-08
ENSBTAG00000006505	S100A9	S100 calcium binding protein A9 [Source:VGNC Symbol;Acc:VGNC:34247]	12.341	0.00665744
ENSBTAG00000006194	FOSL1	FOS like 1, AP-1 transcription factor subunit [Source:VGNC Symbol;Acc:VGNC:29075]	12.334	0.000101557
ENSBTAG00000037651	S100A2	S100 calcium binding protein A2 [Source:VGNC Symbol;Acc:VGNC:34242]	12.168	8.31388e-07
ENSBTAG00000006806	KRT17	keratin 17 [Source:VGNC Symbol;Acc:VGNC:50398]	11.934	8.65426e-08
ENSBTAG00000012638	S100A12	S100 calcium binding protein A12 [Source:VGNC Symbol;Acc:VGNC:59189]	11.721	4.39064e-05
ENSBTAG00000021326	CCL20	C-C motif chemokine ligand 20 [Source:VGNC Symbol;Acc:VGNC:26947]	11.699	0.010699
ENSBTAG00000018773	RND1	Rho family GTPase 1 [Source:VGNC Symbol;Acc:VGNC:34004]	11.535	0.00065426
ENSBTAG00000007449	HS3ST1	heparan sulfate-glucosamine 3-sulfotransferase 1 [Source:VGNC Symbol;Acc:VGNC:29958]	11.415	6.26937e-06
ENSBTAG00000050197	C10orf99	chromosome 28 C10orf99 homolog [Source:NCBI gene;Acc:100336125]	11.018	0.00209967
ENSBTAG00000012020	TRAF5	TNF receptor associated factor 5 [Source:VGNC Symbol;Acc:VGNC:36277]	10.979	3.12448e-06
ENSBTAG00000039992	TUBA1C	tubulin alpha 1c [Source:NCBI gene;Acc:504244]	10.762	3.01542e-05
ENSBTAG00000037775		tubulin alpha-1C chain-like [Source:NCBI gene;Acc:100141266]	10.077	1.57818e-08
ENSBTAG00000038662	GJB6	gap junction protein beta 6 [Source:VGNC Symbol;Acc:VGNC:29381]	9.879	1.55434e-06
ENSBTAG00000046862	MARCKSL1	MARCKS like 1 [Source:VGNC Symbol;Acc:VGNC:31245]	9.845	2.10469e-07
ENSBTAG00000021518	TMPRSS4	transmembrane serine protease 4 [Source:VGNC Symbol;Acc:VGNC:36142]	9.652	0.000127377
ENSBTAG00000032719	TFRC	transferrin receptor [Source:VGNC Symbol;Acc:VGNC:35797]	9.345	0.00127797
ENSBTAG00000024105	BCL2L11	BCL2 like 11 [Source:VGNC Symbol;Acc:VGNC:50256]	9.183	0.000200316
ENSBTAG00000054367	WNT5B	Wnt family member 5B [Source:NCBI gene;Acc:508008]	9.166	0.00214887
ENSBTAG00000015978	ANXA1	annexin A1 [Source:VGNC Symbol;Acc:VGNC:50196]	9.074	7.8154e-09
ENSBTAG00000015258	P2RX5	purinergic receptor P2X 5 [Source:NCBI gene;Acc:338035]	8.885	3.06408e-07
ENSBTAG00000008074	C1QTNF6	C1q and TNF related 6 [Source:VGNC Symbol;Acc:VGNC:26626]	8.595	0.00183586
ENSBTAG00000020371	ACOT8	acyl-CoA thioesterase 8 [Source:VGNC Symbol;Acc:VGNC:25550]	8.557	4.90353e-07
ENSBTAG00000004995	C1GALT1	core 1 synthase, glycoprotein-N-acetylgalactosamine 3-beta-galactosyltransferase 1 [Source:VGNC Symbol;Acc:VGNC:26615]	8.336	0.00274854
ENSBTAG00000014889	DCBLD2	discoidin, CUB and LCCL domain containing 2 [Source:VGNC Symbol;Acc:VGNC:27909]	8.263	1.84292e-06
ENSBTAG00000015939	NECTIN1	nectin cell adhesion molecule 1 [Source:VGNC Symbol;Acc:VGNC:54888]	8.223	3.69858e-06
ENSBTAG00000017827	IVL	involucrin [Source:VGNC Symbol;Acc:VGNC:55240]	7.997	0.00198445
ENSBTAG00000004322	FOS	Fos proto-oncogene, AP-1 transcription factor subunit [Source:VGNC Symbol;Acc:VGNC:29073]	7.989	1.17602e-05
ENSBTAG00000039483	DSG3	desmoglein 3 [Source:VGNC Symbol;Acc:VGNC:28222]	7.856	3.09333e-07
ENSBTAG00000003191	FSCN1	fascin actin-bundling protein 1 [Source:VGNC Symbol;Acc:VGNC:29126]	7.743	2.77572e-08
ENSBTAG00000012314	LDLR	low density lipoprotein receptor [Source:VGNC Symbol;Acc:VGNC:55214]	7.658	3.37907e-07
ENSBTAG00000011905	RRAS2	RAS related 2 [Source:VGNC Symbol;Acc:VGNC:49569]	7.517	9.21663e-07
ENSBTAG00000009223	SFN	stratifin [Source:VGNC Symbol;Acc:VGNC:34517]	7.309	5.73227e-09
ENSBTAG00000013406	CSRP2	cysteine and glycine rich protein 2 [Source:VGNC Symbol;Acc:VGNC:27774]	7.284	5.5002e-08
ENSBTAG00000015177	PRSS23	serine protease 23 [Source:VGNC Symbol;Acc:VGNC:33416]	7.25	4.85933e-05
ENSBTAG00000007567	TMX3	thioredoxin related transmembrane protein 3 [Source:VGNC Symbol;Acc:VGNC:36151]	7.175	1.06259e-06
ENSBTAG00000012737	GPR65	G protein-coupled receptor 65 [Source:VGNC Symbol;Acc:VGNC:29596]	7.045	0.00177556
ENSBTAG00000037778	CXCL3	chemokine (C-X-C motif) ligand 3 [Source:NCBI gene;Acc:613667]	6.915	3.57647e-08
ENSBTAG00000010060	SLC43A3	solute carrier family 43 member 3 [Source:VGNC Symbol;Acc:VGNC:54892]	6.881	8.83819e-05
ENSBTAG00000017819	PMVK	phosphomevalonate kinase [Source:VGNC Symbol;Acc:VGNC:33078]	6.831	2.99856e-07
ENSBTAG00000034985	PHLDA1	pleckstrin homology like domain family A member 1 [Source:VGNC Symbol;Acc:VGNC:32835]	6.711	1.44352e-06
ENSBTAG00000051340			6.65	0.00480204
ENSBTAG00000019300	TPMT	thiopurine S-methyltransferase [Source:VGNC Symbol;Acc:VGNC:36255]	6.627	1.95331e-07
ENSBTAG00000016388	SLCO4A1	solute carrier organic anion transporter family member 4A1 [Source:VGNC Symbol;Acc:VGNC:34954]	6.498	1.98072e-05
ENSBTAG00000005998	NOCT	nocturnin [Source:VGNC Symbol;Acc:VGNC:32149]	6.303	0.000339013
ENSBTAG00000011839	HMGCS1	3-hydroxy-3-methylglutaryl-CoA synthase 1 [Source:VGNC Symbol;Acc:VGNC:29880]	6.292	6.64884e-08
ENSBTAG00000032591	CTHRC1	collagen triple helix repeat containing 1 [Source:VGNC Symbol;Acc:VGNC:27796]	6.18	0.00221161
ENSBTAG00000007583	KRT14	keratin 14 [Source:VGNC Symbol;Acc:VGNC:50205]	6.165	8.15212e-08
ENSBTAG00000015936	BRINP1	BMP/retinoic acid inducible neural specific 1 [Source:VGNC Symbol;Acc:VGNC:26567]	6.152	0.00137365
ENSBTAG00000018941	CPXM2	carboxypeptidase X, M14 family member 2 [Source:VGNC Symbol;Acc:VGNC:27682]	6.08	2.04496e-08
ENSBTAG00000003548	GSTP1	glutathione S-transferase pi 1 [Source:VGNC Symbol;Acc:VGNC:56267]	6.079	0.00041118
ENSBTAG00000000735	BCL2A1	BCL2 related protein A1 [Source:VGNC Symbol;Acc:VGNC:57345]	6.068	0.00332156
ENSBTAG00000027875	CCDC141	coiled-coil domain containing 141 [Source:VGNC Symbol;Acc:VGNC:26852]	5.971	8.83288e-06
ENSBTAG00000046350	PKP1	plakophilin 1 [Source:NCBI gene;Acc:281405]	5.937	3.88757e-07
ENSBTAG00000015716	ERO1A	endoplasmic reticulum oxidoreductase 1 alpha [Source:VGNC Symbol;Acc:VGNC:28594]	5.821	0.0310798
ENSBTAG00000031532	DACT2	dishevelled binding antagonist of beta catenin 2 [Source:VGNC Symbol;Acc:VGNC:27868]	5.729	9.90444e-05
ENSBTAG00000027064	BTBD11	BTB domain containing 11 [Source:VGNC Symbol;Acc:VGNC:26585]	5.698	1.00775e-05
ENSBTAG00000005090	CEMIP2	cell migration inducing hyaluronidase 2 [Source:VGNC Symbol;Acc:VGNC:36021]	5.68	3.51662e-05
ENSBTAG00000023730	TUBB3	tubulin beta 3 class III [Source:NCBI gene;Acc:768070]	5.666	1.03219e-05
ENSBTAG00000021766	HBEGF	heparin binding EGF like growth factor [Source:VGNC Symbol;Acc:VGNC:29765]	5.588	5.80711e-05
ENSBTAG00000054195	GPX1	glutathione peroxidase 1 [Source:NCBI gene;Acc:281209]	5.584	2.77572e-08
ENSBTAG00000018223	CHI3L1	chitinase 3 like 1 [Source:VGNC Symbol;Acc:VGNC:55039]	5.518	0.00185788
ENSBTAG00000054776	TXNDC17	thioredoxin domain containing 17 [Source:NCBI gene;Acc:404159]	5.517	1.37756e-06
ENSBTAG00000000379	GOLT1B	golgi transport 1B [Source:VGNC Symbol;Acc:VGNC:29495]	5.501	0.00028392
ENSBTAG00000016906	CYP27B1	cytochrome P450, family 27, subfamily B, polypeptide 1 [Source:NCBI gene;Acc:539630]	5.481	0.000303357
ENSBTAG00000009336	LXN	latexin [Source:VGNC Symbol;Acc:VGNC:31087]	5.461	4.53649e-08
ENSBTAG00000026704	CENPW	centromere protein W [Source:VGNC Symbol;Acc:VGNC:27187]	5.442	2.78587e-06
ENSBTAG00000018703	OSTN	osteocrin [Source:VGNC Symbol;Acc:VGNC:32481]	5.424	0.0101173
ENSBTAG00000031194	PHLDA2	pleckstrin homology like domain family A member 2 [Source:VGNC Symbol;Acc:VGNC:32836]	5.407	0.0104996
ENSBTAG00000034785	DNAJC15	DnaJ heat shock protein family (Hsp40) member C15 [Source:VGNC Symbol;Acc:VGNC:53812]	5.405	0.000111682
ENSBTAG00000054306			5.396	5.58169e-05
ENSBTAG00000018725	FBLIM1	filamin binding LIM protein 1 [Source:VGNC Symbol;Acc:VGNC:28880]	5.392	9.4884e-07
ENSBTAG00000017158	VSNL1	visinin like 1 [Source:VGNC Symbol;Acc:VGNC:36841]	5.382	6.33309e-05
ENSBTAG00000020345	CNN3	calponin 3 [Source:NCBI gene;Acc:538975]	5.372	9.21663e-07
ENSBTAG00000008022	PTGFRN	prostaglandin F2 receptor inhibitor [Source:VGNC Symbol;Acc:VGNC:33508]	5.324	5.7359e-06
ENSBTAG00000011726	CRYL1	crystallin lambda 1 [Source:VGNC Symbol;Acc:VGNC:27744]	5.306	1.6883e-06
ENSBTAG00000015462	BNC1	basonuclin 1 [Source:VGNC Symbol;Acc:VGNC:26530]	5.283	1.0825e-05
ENSBTAG00000005843	REXO2	RNA exonuclease 2 [Source:VGNC Symbol;Acc:VGNC:33884]	5.269	2.34587e-08
ENSBTAG00000040151	GCH1	GTP cyclohydrolase 1 [Source:VGNC Symbol;Acc:VGNC:29286]	5.265	0.000747252
ENSBTAG00000010365	SQOR	sulfide quinone oxidoreductase [Source:NCBI gene;Acc:507858]	5.225	2.7242e-08
ENSBTAG00000002953	TXN	thioredoxin [Source:VGNC Symbol;Acc:VGNC:56751]	5.221	5.45695e-08
ENSBTAG00000053050	SAMD9	sterile alpha motif domain containing 9 [Source:NCBI gene;Acc:514205]	5.14	7.79147e-06
ENSBTAG00000013688	PGF	placental growth factor [Source:VGNC Symbol;Acc:VGNC:32787]	5.111	0.00278708
ENSBTAG00000006563	KLHL40	kelch like family member 40 [Source:VGNC Symbol;Acc:VGNC:30665]	5.085	0.00030075
ENSBTAG00000014791	CTH	cystathionine gamma-lyase [Source:VGNC Symbol;Acc:VGNC:27795]	5.077	0.000674833
ENSBTAG00000012016	LMTK3	lemur tyrosine kinase 3 [Source:VGNC Symbol;Acc:VGNC:30942]	5.069	5.99745e-05
ENSBTAG00000047262	KRT42	keratin 42 [Source:VGNC Symbol;Acc:VGNC:50431]	5.014	0.000297496
ENSBTAG00000013314	PBX3	PBX homeobox 3 [Source:VGNC Symbol;Acc:VGNC:32609]	4.937	0.000129396
ENSBTAG00000031217	MYL6B	myosin light chain 6B [Source:VGNC Symbol;Acc:VGNC:31803]	4.906	0.00189326
ENSBTAG00000033510	MPZL2	myelin protein zero like 2 [Source:VGNC Symbol;Acc:VGNC:31593]	4.865	9.10687e-07
ENSBTAG00000010273	EREG	epiregulin [Source:VGNC Symbol;Acc:VGNC:28575]	4.862	0.00510335
ENSBTAG00000006259	MOB1A	MOB kinase activator 1A [Source:VGNC Symbol;Acc:VGNC:31541]	4.857	0.00106093
ENSBTAG00000002827	ACAT2	acetyl-CoA acetyltransferase 2 [Source:VGNC Symbol;Acc:VGNC:25530]	4.836	1.95331e-07
ENSBTAG00000009080	ITGB6	integrin subunit beta 6 [Source:VGNC Symbol;Acc:VGNC:30331]	4.829	0.00388721
ENSBTAG00000000236	YWHAZ	tyrosine 3-monooxygenase/tryptophan 5-monooxygenase activation protein zeta [Source:VGNC Symbol;Acc:VGNC:53885]	4.815	5.01587e-08
ENSBTAG00000007799	MTFR2	mitochondrial fission regulator 2 [Source:VGNC Symbol;Acc:VGNC:31728]	4.786	1.82857e-05
ENSBTAG00000013294	DYRK3	dual specificity tyrosine phosphorylation regulated kinase 3 [Source:VGNC Symbol;Acc:VGNC:28281]	4.783	0.000120826
ENSBTAG00000003234	HSD17B2	hydroxysteroid 17-beta dehydrogenase 2 [Source:VGNC Symbol;Acc:VGNC:29973]	4.756	0.00620863
ENSBTAG00000020665	GFRA2	GDNF family receptor alpha 2 [Source:VGNC Symbol;Acc:VGNC:29333]	4.742	0.000237102
ENSBTAG00000000009	FOXF1	forkhead box F1 [Source:VGNC Symbol;Acc:VGNC:29084]	4.725	0.00278795
ENSBTAG00000016041	B3GNT8	UDP-GlcNAc:betaGal beta-1,3-N-acetylglucosaminyltransferase 8 [Source:VGNC Symbol;Acc:VGNC:26384]	4.717	0.000275277
ENSBTAG00000004943	CCNA2	cyclin A2 [Source:VGNC Symbol;Acc:VGNC:26957]	4.695	1.24674e-05
ENSBTAG00000024470	SH2D2A	SH2 domain containing 2A [Source:VGNC Symbol;Acc:VGNC:34557]	4.685	0.00502606
ENSBTAG00000001992	CYP51A1	cytochrome P450, family 51, subfamily A, polypeptide 1 [Source:NCBI gene;Acc:505060]	4.674	5.06999e-08
ENSBTAG00000006185	SPC24	SPC24 component of NDC80 kinetochore complex [Source:VGNC Symbol;Acc:VGNC:35195]	4.663	3.53906e-05
ENSBTAG00000007036	SLC17A7	solute carrier family 17 member 7 [Source:VGNC Symbol;Acc:VGNC:34702]	4.646	0.0130414
ENSBTAG00000014239	CCNB1	cyclin B1 [Source:VGNC Symbol;Acc:VGNC:26958]	4.63	8.2683e-05
ENSBTAG00000013009	AURKA	aurora kinase A [Source:VGNC Symbol;Acc:VGNC:26349]	4.63	8.87032e-05
ENSBTAG00000010161	CCL21	C-C motif chemokine ligand 21 [Source:VGNC Symbol;Acc:VGNC:26948]	4.603	0.00384035
ENSBTAG00000039050	P2RY2	purinergic receptor P2Y2 [Source:VGNC Symbol;Acc:VGNC:32528]	4.589	0.00433335
ENSBTAG00000021069	PBK	PDZ binding kinase [Source:VGNC Symbol;Acc:VGNC:59199]	4.581	9.74185e-06
ENSBTAG00000039129		tumor necrosis factor receptor superfamily member 26 [Source:NCBI gene;Acc:510798]	4.574	0.00074766
ENSBTAG00000011256	MYO1B	myosin IB [Source:VGNC Symbol;Acc:VGNC:31817]	4.53	1.30931e-07
ENSBTAG00000008180	SPDL1	spindle apparatus coiled-coil protein 1 [Source:VGNC Symbol;Acc:VGNC:50114]	4.505	0.000270443
ENSBTAG00000013999	FAM20B	FAM20B glycosaminoglycan xylosylkinase [Source:VGNC Symbol;Acc:VGNC:28786]	4.501	0.00158731
ENSBTAG00000009959	SLC6A8	solute carrier family 6 member 8 [Source:NCBI gene;Acc:282367]	4.48	0.000122466
ENSBTAG00000009769		retinol-binding protein 1 [Source:NCBI gene;Acc:101906939]	4.476	3.93997e-05
ENSBTAG00000005129	CEP55	centrosomal protein 55 [Source:VGNC Symbol;Acc:VGNC:27206]	4.444	5.29783e-06
ENSBTAG00000002756	CDCA2	cell division cycle associated 2 [Source:VGNC Symbol;Acc:VGNC:59194]	4.431	0.000127513
ENSBTAG00000020705	PRSS12	serine protease 12 [Source:VGNC Symbol;Acc:VGNC:33413]	4.416	0.000229912
ENSBTAG00000004339		uncharacterized LOC508153 [Source:NCBI gene;Acc:508153]	4.395	0.00779966
ENSBTAG00000017844	STIL	STIL centriolar assembly protein [Source:VGNC Symbol;Acc:VGNC:35382]	4.364	0.0031027
ENSBTAG00000019960	TM4SF18	transmembrane 4 L six family member 18 [Source:VGNC Symbol;Acc:VGNC:35904]	4.349	2.24551e-05
ENSBTAG00000014204	S100A16	S100 calcium binding protein A16 [Source:VGNC Symbol;Acc:VGNC:34241]	4.326	4.56566e-07
ENSBTAG00000005947	PLAU	plasminogen activator, urokinase [Source:VGNC Symbol;Acc:VGNC:32975]	4.32	0.00107002
ENSBTAG00000036016	FAM111B	family with sequence similarity 111 member B [Source:VGNC Symbol;Acc:VGNC:28718]	4.312	1.24551e-06
ENSBTAG00000027630	CISD2	CDGSH iron sulfur domain 2 [Source:VGNC Symbol;Acc:VGNC:27372]	4.296	6.82433e-05
ENSBTAG00000005654	TMSB10	thymosin beta 10 [Source:NCBI gene;Acc:282385]	4.295	4.57467e-06
ENSBTAG00000006305	AK1	adenylate kinase 1 [Source:VGNC Symbol;Acc:VGNC:25770]	4.264	2.1846e-06
ENSBTAG00000010109	CDK1	cyclin dependent kinase 1 [Source:VGNC Symbol;Acc:VGNC:27115]	4.258	0.00172686
ENSBTAG00000006969	TUBB	tubulin beta class I [Source:NCBI gene;Acc:615087]	4.236	1.28155e-06
ENSBTAG00000027516	APLNR	apelin receptor [Source:VGNC Symbol;Acc:VGNC:26018]	4.22	0.000570314
ENSBTAG00000015127	SDC4	syndecan 4 [Source:VGNC Symbol;Acc:VGNC:34381]	4.184	3.89755e-05
ENSBTAG00000005183	MVK	mevalonate kinase [Source:VGNC Symbol;Acc:VGNC:31768]	4.171	0.00011069
ENSBTAG00000017627	STMN4	stathmin 4 [Source:VGNC Symbol;Acc:VGNC:35406]	4.166	0.0204158
ENSBTAG00000008756	ELF3	E74 like ETS transcription factor 3 [Source:VGNC Symbol;Acc:VGNC:28428]	4.159	0.0187479
ENSBTAG00000000815	EPHA2	EPH receptor A2 [Source:VGNC Symbol;Acc:VGNC:28534]	4.149	0.000352658
ENSBTAG00000005865	MAPK6	mitogen-activated protein kinase 6 [Source:VGNC Symbol;Acc:VGNC:31221]	4.145	5.5002e-08
ENSBTAG00000012703	GLO1	glyoxalase I [Source:VGNC Symbol;Acc:VGNC:50185]	4.137	1.43182e-06
ENSBTAG00000004221	ESM1	endothelial cell specific molecule 1 [Source:VGNC Symbol;Acc:VGNC:28602]	4.123	0.00089875
ENSBTAG00000016711	PPIF	peptidylprolyl isomerase F [Source:VGNC Symbol;Acc:VGNC:33198]	4.055	0.003144
ENSBTAG00000039509	GPRC5A	G protein-coupled receptor class C group 5 member A [Source:VGNC Symbol;Acc:VGNC:29606]	4.044	0.00932122
ENSBTAG00000051755	ARF3	ADP ribosylation factor 3 [Source:NCBI gene;Acc:510994]	4.03	0.000140164
ENSBTAG00000051298	PVR	PVR cell adhesion molecule [Source:NCBI gene;Acc:526865]	4.03	0.00113623
ENSBTAG00000000394	BACE2	beta-secretase 2 [Source:VGNC Symbol;Acc:VGNC:26401]	4.008	0.00202565
ENSBTAG00000018517	VLDLR	very low density lipoprotein receptor [Source:VGNC Symbol;Acc:VGNC:36803]	3.985	4.34174e-05
ENSBTAG00000012909	CRABP1	cellular retinoic acid binding protein 1 [Source:VGNC Symbol;Acc:VGNC:27685]	3.985	0.00525352
ENSBTAG00000006086	MMP28	matrix metallopeptidase 28 [Source:VGNC Symbol;Acc:VGNC:31528]	3.981	7.79147e-06
ENSBTAG00000021767	UBE2N	ubiquitin conjugating enzyme E2 N [Source:VGNC Symbol;Acc:VGNC:36590]	3.975	2.34776e-07
ENSBTAG00000013750	B3GALNT2	beta-1,3-N-acetylgalactosaminyltransferase 2 [Source:VGNC Symbol;Acc:VGNC:26371]	3.964	0.000121365
ENSBTAG00000008703	EIF2AK2	eukaryotic translation initiation factor 2 alpha kinase 2 [Source:VGNC Symbol;Acc:VGNC:28381]	3.95	0.00378793
ENSBTAG00000020485	ARRB1	arrestin beta 1 [Source:VGNC Symbol;Acc:VGNC:26169]	3.944	0.00309475
ENSBTAG00000000161	TMEM40	transmembrane protein 40 [Source:VGNC Symbol;Acc:VGNC:36084]	3.936	0.00739926
ENSBTAG00000009426	EZH2	enhancer of zeste 2 polycomb repressive complex 2 subunit [Source:VGNC Symbol;Acc:VGNC:28675]	3.934	3.45749e-07
ENSBTAG00000040006	SRSF3	serine and arginine rich splicing factor 3 [Source:VGNC Symbol;Acc:VGNC:35301]	3.916	7.12326e-07
ENSBTAG00000007522	RAP1GDS1	Rap1 GTPase-GDP dissociation stimulator 1 [Source:VGNC Symbol;Acc:VGNC:33718]	3.905	8.63294e-06
ENSBTAG00000023938	CENPA	centromere protein A [Source:NCBI gene;Acc:613898]	3.904	8.83288e-06
ENSBTAG00000001631	KIFC1	kinesin family member C1 [Source:VGNC Symbol;Acc:VGNC:30611]	3.903	3.02558e-05
ENSBTAG00000005979	HELLS	helicase, lymphoid specific [Source:VGNC Symbol;Acc:VGNC:29805]	3.896	0.000358412
ENSBTAG00000055207	SCD	stearoyl-CoA desaturase [Source:NCBI gene;Acc:280924]	3.891	0.00139481
ENSBTAG00000000711	NDRG1	N-myc downstream regulated 1 [Source:VGNC Symbol;Acc:VGNC:53868]	3.864	0.00118687
ENSBTAG00000020935	HIF1A	hypoxia inducible factor 1 subunit alpha [Source:VGNC Symbol;Acc:VGNC:29848]	3.847	1.57818e-08
ENSBTAG00000009231	NSDHL	NAD(P) dependent steroid dehydrogenase-like [Source:VGNC Symbol;Acc:VGNC:56932]	3.839	2.6945e-06
ENSBTAG00000010153	ANXA3	annexin A3 [Source:VGNC Symbol;Acc:VGNC:25965]	3.837	1.47723e-05
ENSBTAG00000012697	PGAM1	phosphoglycerate mutase 1 [Source:VGNC Symbol;Acc:VGNC:55961]	3.831	7.18332e-07
ENSBTAG00000004736	GRB2	growth factor receptor bound protein 2 [Source:VGNC Symbol;Acc:VGNC:29631]	3.826	1.28482e-07
ENSBTAG00000039153	RPS6KA4	ribosomal protein S6 kinase A4 [Source:VGNC Symbol;Acc:VGNC:34143]	3.819	9.95724e-06
ENSBTAG00000013162	HSPA8	heat shock protein family A (Hsp70) member 8 [Source:VGNC Symbol;Acc:VGNC:54632]	3.811	5.66953e-07
ENSBTAG00000005432	CAPG	capping actin protein, gelsolin like [Source:VGNC Symbol;Acc:VGNC:26739]	3.809	2.36257e-05
ENSBTAG00000011635	CENPN	centromere protein N [Source:VGNC Symbol;Acc:VGNC:27182]	3.8	5.67965e-05
ENSBTAG00000001717	AURKB	aurora kinase B [Source:VGNC Symbol;Acc:VGNC:26351]	3.8	0.000202607
ENSBTAG00000019665	IL1RN	interleukin 1 receptor antagonist [Source:VGNC Symbol;Acc:VGNC:30136]	3.8	0.00296808
ENSBTAG00000004553	TPM4	tropomyosin 4 [Source:VGNC Symbol;Acc:VGNC:36254]	3.775	2.21901e-05
ENSBTAG00000009104	SERP1	stress associated endoplasmic reticulum protein 1 [Source:VGNC Symbol;Acc:VGNC:34464]	3.764	2.18927e-05
ENSBTAG00000016185	ENAH	ENAH actin regulator [Source:VGNC Symbol;Acc:VGNC:59333]	3.761	3.33994e-06
ENSBTAG00000012184	PTTG1	PTTG1 regulator of sister chromatid separation, securin [Source:NCBI gene;Acc:508043]	3.759	8.01841e-06
ENSBTAG00000001835	GJA1	gap junction protein alpha 1 [Source:VGNC Symbol;Acc:VGNC:29370]	3.734	5.98415e-06
ENSBTAG00000020783	MAPK14	mitogen-activated protein kinase 14 [Source:VGNC Symbol;Acc:VGNC:31216]	3.716	2.37927e-05
ENSBTAG00000002298	CKAP2L	cytoskeleton associated protein 2 like [Source:VGNC Symbol;Acc:VGNC:27381]	3.715	0.00101907
ENSBTAG00000013799			3.7	0.00011069
ENSBTAG00000055257	RAP2B	RAP2B, member of RAS oncogene family [Source:NCBI gene;Acc:784133]	3.687	4.31437e-07
ENSBTAG00000012050	ORAI2	ORAI calcium release-activated calcium modulator 2 [Source:VGNC Symbol;Acc:VGNC:32444]	3.664	0.00110145
ENSBTAG00000008216	RRM2	ribonucleotide reductase regulatory subunit M2 [Source:VGNC Symbol;Acc:VGNC:34165]	3.658	0.000462736
ENSBTAG00000016411	RNF122	ring finger protein 122 [Source:VGNC Symbol;Acc:VGNC:34015]	3.653	0.00722148
ENSBTAG00000018216	SKA1	spindle and kinetochore associated complex subunit 1 [Source:VGNC Symbol;Acc:VGNC:34643]	3.651	8.49593e-05
ENSBTAG00000021416	PRXL2A	peroxiredoxin like 2A [Source:VGNC Symbol;Acc:VGNC:28791]	3.643	0.0015405
ENSBTAG00000033248	CDH3	cadherin 3 [Source:VGNC Symbol;Acc:VGNC:27103]	3.629	1.05444e-07
ENSBTAG00000000277	IL18	interleukin 18 [Source:VGNC Symbol;Acc:VGNC:30126]	3.62	0.000817699
ENSBTAG00000019777	CDCA3	cell division cycle associated 3 [Source:VGNC Symbol;Acc:VGNC:27084]	3.619	0.000570314
ENSBTAG00000000281	MND1	meiotic nuclear divisions 1 [Source:VGNC Symbol;Acc:VGNC:31538]	3.606	4.94305e-05
ENSBTAG00000009383	KIF11	kinesin family member 11 [Source:VGNC Symbol;Acc:VGNC:30580]	3.594	0.000208764
ENSBTAG00000011140	FAM162A	family with sequence similarity 162 member A [Source:VGNC Symbol;Acc:VGNC:28744]	3.586	2.62108e-06
ENSBTAG00000012866	THBS4	thrombospondin 4 [Source:VGNC Symbol;Acc:VGNC:35831]	3.575	0.00346414
ENSBTAG00000021820	DDX39A	DExD-box helicase 39A [Source:VGNC Symbol;Acc:VGNC:27964]	3.57	1.14056e-06
ENSBTAG00000012082	TNFRSF12A	TNF receptor superfamily member 12A [Source:VGNC Symbol;Acc:VGNC:36162]	3.56	5.43529e-06
ENSBTAG00000007814	WWTR1	WW domain containing transcription regulator 1 [Source:VGNC Symbol;Acc:VGNC:36980]	3.554	0.000567755
ENSBTAG00000018189	CSTB	cystatin B (stefin B) [Source:NCBI gene;Acc:514170]	3.549	0.00287598
ENSBTAG00000055063			3.522	0.00983169
ENSBTAG00000004269	SGK1	serum/glucocorticoid regulated kinase 1 [Source:VGNC Symbol;Acc:VGNC:34541]	3.52	8.26101e-05
ENSBTAG00000012621	RTN4RL2	reticulon 4 receptor like 2 [Source:VGNC Symbol;Acc:VGNC:34208]	3.516	0.00378905
ENSBTAG00000004575	FAM126A	family with sequence similarity 126 member A [Source:VGNC Symbol;Acc:VGNC:28724]	3.488	0.000598937
ENSBTAG00000013030	LRRC8A	leucine rich repeat containing 8 VRAC subunit A [Source:VGNC Symbol;Acc:VGNC:31029]	3.483	4.90353e-07
ENSBTAG00000010077	FANCD2	FA complementation group D2 [Source:VGNC Symbol;Acc:VGNC:28855]	3.473	0.000870703
ENSBTAG00000009218	ANLN	anillin actin binding protein [Source:VGNC Symbol;Acc:VGNC:25950]	3.469	0.000715458
ENSBTAG00000020605	SMTNL2	smoothelin like 2 [Source:VGNC Symbol;Acc:VGNC:35037]	3.468	2.4473e-05
ENSBTAG00000014731	GAPDH	glyceraldehyde-3-phosphate dehydrogenase [Source:NCBI gene;Acc:281181]	3.467	9.90107e-07
ENSBTAG00000016252	LSM12	LSM12 homolog [Source:VGNC Symbol;Acc:VGNC:31052]	3.43	3.12448e-06
ENSBTAG00000003661		solute carrier family 35 member F2 [Source:NCBI gene;Acc:533008]	3.426	0.000397984
ENSBTAG00000015129	KLK10	kallikrein related peptidase 10 [Source:VGNC Symbol;Acc:VGNC:30672]	3.423	4.26687e-06
ENSBTAG00000016771	PLK2	polo like kinase 2 [Source:VGNC Symbol;Acc:VGNC:33034]	3.414	6.6977e-05
ENSBTAG00000008306	MKRN1	makorin ring finger protein 1 [Source:NCBI gene;Acc:514986]	3.409	0.00033453
ENSBTAG00000005269	CCNB2	cyclin B2 [Source:VGNC Symbol;Acc:VGNC:26960]	3.409	0.0021516
ENSBTAG00000026199	ACTB	actin beta [Source:NCBI gene;Acc:280979]	3.405	3.69731e-05
ENSBTAG00000002331	DLGAP5	DLG associated protein 5 [Source:VGNC Symbol;Acc:VGNC:28091]	3.405	0.000603633
ENSBTAG00000004379	ETHE1	ETHE1 persulfide dioxygenase [Source:VGNC Symbol;Acc:VGNC:28623]	3.4	5.97155e-05
ENSBTAG00000023218	UBE2V2	ubiquitin conjugating enzyme E2 V2 [Source:VGNC Symbol;Acc:VGNC:36597]	3.399	3.30833e-06
ENSBTAG00000002613	MIS18BP1	MIS18 binding protein 1 [Source:VGNC Symbol;Acc:VGNC:59350]	3.393	2.32558e-05
ENSBTAG00000007172	GOT2	glutamic-oxaloacetic transaminase 2 [Source:VGNC Symbol;Acc:VGNC:29503]	3.38	8.04583e-07
ENSBTAG00000019177	BIN1	bridging integrator 1 [Source:VGNC Symbol;Acc:VGNC:26497]	3.371	0.00274854
ENSBTAG00000002980	GPT2	glutamic--pyruvic transaminase 2 [Source:VGNC Symbol;Acc:VGNC:29617]	3.364	6.57806e-05
ENSBTAG00000047186	NME2	non-metastatic cells 2, protein (NM23B) expressed in [Source:NCBI gene;Acc:615447]	3.358	1.95331e-07
ENSBTAG00000039462	PCLAF	PCNA clamp associated factor [Source:NCBI gene;Acc:540737]	3.351	8.55658e-05
ENSBTAG00000024663	LAD1	ladinin 1 [Source:VGNC Symbol;Acc:VGNC:30766]	3.35	1.22156e-06
ENSBTAG00000011358	IER3	immediate early response 3 [Source:VGNC Symbol;Acc:VGNC:30039]	3.349	9.17496e-05
ENSBTAG00000020747	ASS1	argininosuccinate synthase 1 [Source:VGNC Symbol;Acc:VGNC:26224]	3.346	3.80421e-05
ENSBTAG00000010922	TRAPPC2	trafficking protein particle complex 2 [Source:NCBI gene;Acc:616748]	3.345	0.00151766
ENSBTAG00000001446	ABRACL	ABRA C-terminal like [Source:VGNC Symbol;Acc:VGNC:25513]	3.333	2.1017e-05
ENSBTAG00000015637	IMPAD1	inositol monophosphatase domain containing 1 [Source:VGNC Symbol;Acc:VGNC:30187]	3.332	5.29783e-06
ENSBTAG00000009902	AKR1B1	aldo-keto reductase family 1, member B1 (aldose reductase) [Source:NCBI gene;Acc:317748]	3.326	0.00242144
ENSBTAG00000008054	ZNF706	zinc finger protein 706 [Source:VGNC Symbol;Acc:VGNC:37336]	3.325	5.87557e-06
ENSBTAG00000009211	UBE2S	ubiquitin conjugating enzyme E2 S [Source:VGNC Symbol;Acc:VGNC:36595]	3.287	4.21228e-06
ENSBTAG00000012069	CCDC167	coiled-coil domain containing 167 [Source:NCBI gene;Acc:507353]	3.283	0.0003134
ENSBTAG00000012225	KPNA2	karyopherin subunit alpha 2 [Source:VGNC Symbol;Acc:VGNC:30701]	3.282	1.47597e-06
ENSBTAG00000011415	ETF1	eukaryotic translation termination factor 1 [Source:VGNC Symbol;Acc:VGNC:28617]	3.273	1.43774e-07
ENSBTAG00000003908	MAPRE1	microtubule associated protein RP/EB family member 1 [Source:VGNC Symbol;Acc:VGNC:31232]	3.27	1.03879e-05
ENSBTAG00000054533	GNG12	G protein subunit gamma 12 [Source:NCBI gene;Acc:286850]	3.27	9.20612e-05
ENSBTAG00000003948	FDPS	farnesyl diphosphate synthase [Source:NCBI gene;Acc:281156]	3.268	2.27027e-07
ENSBTAG00000004428	H2AFZ	H2A histone family, member Z [Source:NCBI gene;Acc:287016]	3.26	9.59882e-06
ENSBTAG00000016858	SAR1A	secretion associated Ras related GTPase 1A [Source:VGNC Symbol;Acc:VGNC:34286]	3.259	0.000109472
ENSBTAG00000032705	CALM	calmodulin-like [Source:NCBI gene;Acc:326597]	3.244	6.2315e-05
ENSBTAG00000013368	ANKRD22	ankyrin repeat domain 22 [Source:VGNC Symbol;Acc:VGNC:25916]	3.233	0.0116152
ENSBTAG00000047338	DCBLD1	discoidin, CUB and LCCL domain containing 1 [Source:VGNC Symbol;Acc:VGNC:27908]	3.225	0.000579754
ENSBTAG00000009846	MTHFD1L	methylenetetrahydrofolate dehydrogenase (NADP+ dependent) 1 like [Source:VGNC Symbol;Acc:VGNC:53798]	3.217	0.00102005
ENSBTAG00000007584	INPP1	inositol polyphosphate-1-phosphatase [Source:VGNC Symbol;Acc:VGNC:30208]	3.209	3.76091e-06
ENSBTAG00000017021	MCM4	minichromosome maintenance complex component 4 [Source:NCBI gene;Acc:504367]	3.208	0.000129999
ENSBTAG00000012902	ARL8B	ADP ribosylation factor like GTPase 8B [Source:VGNC Symbol;Acc:VGNC:26154]	3.207	0.0444973
ENSBTAG00000031797	MANF	mesencephalic astrocyte derived neurotrophic factor [Source:VGNC Symbol;Acc:VGNC:31171]	3.198	3.9596e-05
ENSBTAG00000007952	MVP	major vault protein [Source:VGNC Symbol;Acc:VGNC:31769]	3.197	7.79147e-06
ENSBTAG00000015692	HSPA4L	heat shock protein family A (Hsp70) member 4 like [Source:VGNC Symbol;Acc:VGNC:53906]	3.194	2.17233e-05
ENSBTAG00000007783	MYBL2	MYB proto-oncogene like 2 [Source:VGNC Symbol;Acc:VGNC:31779]	3.188	0.000280938
ENSBTAG00000005498	SQLE	squalene epoxidase [Source:VGNC Symbol;Acc:VGNC:35264]	3.185	2.46216e-06
ENSBTAG00000003938	FNDC1	fibronectin type III domain containing 1 [Source:VGNC Symbol;Acc:VGNC:58376]	3.184	0.000146668
ENSBTAG00000013166	SMYD2	SET and MYND domain containing 2 [Source:VGNC Symbol;Acc:VGNC:35043]	3.183	9.76542e-05
ENSBTAG00000021377	S100A14	S100 calcium binding protein A14 [Source:VGNC Symbol;Acc:VGNC:34240]	3.181	1.14305e-06
ENSBTAG00000006735	STAC	SH3 and cysteine rich domain [Source:VGNC Symbol;Acc:VGNC:35350]	3.18	0.00074254
ENSBTAG00000000894	PGK1	phosphoglycerate kinase 1 [Source:VGNC Symbol;Acc:VGNC:32789]	3.176	3.73117e-06
ENSBTAG00000009554	EHBP1L1	EH domain binding protein 1 like 1 [Source:VGNC Symbol;Acc:VGNC:28371]	3.171	8.38324e-05
ENSBTAG00000043582			3.171	0.0205438
ENSBTAG00000009035	CENPE	centromere protein E [Source:VGNC Symbol;Acc:VGNC:27175]	3.165	0.00155841
ENSBTAG00000000436	TNFAIP3	TNF alpha induced protein 3 [Source:VGNC Symbol;Acc:VGNC:36155]	3.161	0.00282351
ENSBTAG00000046335			3.157	0.00282344
ENSBTAG00000017826	SCLY	selenocysteine lyase [Source:VGNC Symbol;Acc:VGNC:55677]	3.153	0.0158609
ENSBTAG00000004243	LYPLA1	lysophospholipase 1 [Source:NCBI gene;Acc:539992]	3.149	9.12569e-05
ENSBTAG00000010552	PSMG2	proteasome assembly chaperone 2 [Source:VGNC Symbol;Acc:VGNC:33479]	3.137	1.39271e-06
ENSBTAG00000010597	GGCT	gamma-glutamylcyclotransferase [Source:NCBI gene;Acc:533374]	3.126	0.000730271
ENSBTAG00000003733	TM4SF5	transmembrane 4 L six family member 5 [Source:VGNC Symbol;Acc:VGNC:35907]	3.125	3.57233e-05
ENSBTAG00000007394	RPL22L1	ribosomal protein L22 like 1 [Source:NCBI gene;Acc:614872]	3.124	6.90125e-07
ENSBTAG00000011805	PLIN3	perilipin 3 [Source:VGNC Symbol;Acc:VGNC:33031]	3.122	1.85037e-05
ENSBTAG00000008330	RNF19B	ring finger protein 19B [Source:VGNC Symbol;Acc:VGNC:34045]	3.112	4.74663e-06
ENSBTAG00000006731	SLC7A5	solute carrier family 7 member 5 [Source:VGNC Symbol;Acc:VGNC:52250]	3.111	1.98268e-05
ENSBTAG00000008758	KIF20A	kinesin family member 20A [Source:VGNC Symbol;Acc:VGNC:30594]	3.107	3.10206e-05
ENSBTAG00000003314	SKA3	spindle and kinetochore associated complex subunit 3 [Source:VGNC Symbol;Acc:VGNC:34645]	3.1	0.000210801
ENSBTAG00000020752	CEP78	centrosomal protein 78 [Source:VGNC Symbol;Acc:VGNC:27214]	3.082	0.00026043
ENSBTAG00000011554	SURF6	surfeit 6 [Source:VGNC Symbol;Acc:VGNC:35485]	3.077	7.0615e-05
ENSBTAG00000000704	GUSB	glucuronidase beta [Source:NCBI gene;Acc:515687]	3.066	1.45017e-05
ENSBTAG00000012046	JUNB	JunB proto-oncogene, AP-1 transcription factor subunit [Source:VGNC Symbol;Acc:VGNC:30387]	3.055	4.44563e-07
ENSBTAG00000008631	CORO1A	coronin 1A [Source:VGNC Symbol;Acc:VGNC:27620]	3.033	0.00109817
ENSBTAG00000015595	MCM5	minichromosome maintenance complex component 5 [Source:VGNC Symbol;Acc:VGNC:31311]	3.023	0.00261401
ENSBTAG00000020764	CNN2	calponin 2 [Source:VGNC Symbol;Acc:VGNC:27509]	3.02	2.79778e-07
ENSBTAG00000011454	FKBP10	FKBP prolyl isomerase 10 [Source:VGNC Symbol;Acc:VGNC:29017]	3.015	0.00168784
ENSBTAG00000001862	PPP2R2B	protein phosphatase 2 regulatory subunit Bbeta [Source:VGNC Symbol;Acc:VGNC:33256]	3.011	0.000408506
ENSBTAG00000007121	TK1	thymidine kinase 1 [Source:VGNC Symbol;Acc:VGNC:35884]	3.005	3.23046e-06
ENSBTAG00000026851	FMNL2	formin like 2 [Source:VGNC Symbol;Acc:VGNC:29047]	3.003	1.80218e-05
ENSBTAG00000009493	BCL3	BCL3 transcription coactivator [Source:VGNC Symbol;Acc:VGNC:58663]	3.002	4.64049e-06
ENSBTAG00000010207	NUDT21	nudix hydrolase 21 [Source:VGNC Symbol;Acc:VGNC:32336]	2.998	7.80826e-06
ENSBTAG00000007502	CKMT1A	creatine kinase, mitochondrial 1A [Source:NCBI gene;Acc:281692]	2.994	1.49966e-07
ENSBTAG00000015051	POLRMT	RNA polymerase mitochondrial [Source:VGNC Symbol;Acc:VGNC:33154]	2.986	0.00207784
ENSBTAG00000008642	POLR1D	RNA polymerase I and III subunit D [Source:NCBI gene;Acc:539061]	2.984	2.57207e-06
ENSBTAG00000046664	TSC22D1	TSC22 domain family member 1 [Source:NCBI gene;Acc:510359]	2.981	0.0319403
ENSBTAG00000015303	MPP6	membrane palmitoylated protein 6 [Source:VGNC Symbol;Acc:VGNC:31585]	2.975	0.00358885
ENSBTAG00000015107	SLC16A1	solute carrier family 16 member 1 [Source:VGNC Symbol;Acc:VGNC:34683]	2.974	1.15122e-05
ENSBTAG00000017542	PPARD	peroxisome proliferator activated receptor delta [Source:VGNC Symbol;Acc:VGNC:33182]	2.973	2.3559e-06
ENSBTAG00000012784	RACGAP1	Rac GTPase activating protein 1 [Source:VGNC Symbol;Acc:VGNC:33675]	2.967	2.70992e-05
ENSBTAG00000022613	CYCS	cytochrome c, somatic [Source:NCBI gene;Acc:510767]	2.958	2.31635e-05
ENSBTAG00000021663	SMIM8	small integral membrane protein 8 [Source:VGNC Symbol;Acc:VGNC:50075]	2.953	0.000101757
ENSBTAG00000018643	PRC1	protein regulator of cytokinesis 1 [Source:VGNC Symbol;Acc:VGNC:33285]	2.952	3.45046e-05
ENSBTAG00000011263	EIF6	eukaryotic translation initiation factor 6 [Source:VGNC Symbol;Acc:VGNC:57006]	2.949	3.66272e-07
ENSBTAG00000018255	ACTN1	actinin alpha 1 [Source:VGNC Symbol;Acc:VGNC:25581]	2.937	0.000140033
ENSBTAG00000002082	MARCKS	myristoylated alanine rich protein kinase C substrate [Source:VGNC Symbol;Acc:VGNC:31244]	2.927	1.95648e-05
ENSBTAG00000020721	MRPL55	mitochondrial ribosomal protein L55 [Source:VGNC Symbol;Acc:VGNC:31650]	2.921	2.30103e-05
ENSBTAG00000014297	MOV10	Mov10 RISC complex RNA helicase [Source:VGNC Symbol;Acc:VGNC:31566]	2.92	0.000695321
ENSBTAG00000007300	FHL3	four and a half LIM domains 3 [Source:VGNC Symbol;Acc:VGNC:29001]	2.909	0.000799618
ENSBTAG00000048090	UBE2G2	ubiquitin conjugating enzyme E2 G2 [Source:VGNC Symbol;Acc:VGNC:36582]	2.907	0.00109583
ENSBTAG00000002683	PFKP	phosphofructokinase, platelet [Source:VGNC Symbol;Acc:VGNC:32775]	2.897	3.45749e-07
ENSBTAG00000024605	DYNLL1	dynein light chain LC8-type 1 [Source:NCBI gene;Acc:404151]	2.895	3.12448e-06
ENSBTAG00000007214	ELL2	elongation factor for RNA polymerase II 2 [Source:VGNC Symbol;Acc:VGNC:28436]	2.893	0.000208764
ENSBTAG00000017602	TMEM45B	transmembrane protein 45B [Source:VGNC Symbol;Acc:VGNC:36089]	2.889	0.00341891
ENSBTAG00000019807	COL27A1	collagen type XXVII alpha 1 chain [Source:VGNC Symbol;Acc:VGNC:56941]	2.886	0.000234496
ENSBTAG00000013749	RHOQ	ras homolog family member Q [Source:VGNC Symbol;Acc:VGNC:33952]	2.88	0.000118188
ENSBTAG00000048485	TUBB2A	tubulin beta 2A class IIa [Source:NCBI gene;Acc:100295973]	2.88	0.0149848
ENSBTAG00000019988	GNA15	G protein subunit alpha 15 [Source:VGNC Symbol;Acc:VGNC:29448]	2.877	7.68766e-05
ENSBTAG00000000020	TRPV3	transient receptor potential cation channel subfamily V member 3 [Source:VGNC Symbol;Acc:VGNC:36399]	2.867	4.56527e-05
ENSBTAG00000010390	SRI	sorcin [Source:VGNC Symbol;Acc:VGNC:35281]	2.865	4.44563e-07
ENSBTAG00000005434	PLVAP	plasmalemma vesicle associated protein [Source:VGNC Symbol;Acc:VGNC:33056]	2.862	6.06329e-05
ENSBTAG00000006489	MYO5A	myosin VA [Source:VGNC Symbol;Acc:VGNC:31826]	2.86	1.39271e-06
ENSBTAG00000019343	MDFI	MyoD family inhibitor [Source:VGNC Symbol;Acc:VGNC:31329]	2.857	0.0319403
ENSBTAG00000010882	ANKRD9	ankyrin repeat domain 9 [Source:VGNC Symbol;Acc:VGNC:25943]	2.853	5.97163e-05
ENSBTAG00000025752	P3H4	prolyl 3-hydroxylase family member 4 (inactive) [Source:NCBI gene;Acc:788823]	2.853	0.000129396
ENSBTAG00000007836	PPA1	inorganic pyrophosphatase 1 [Source:VGNC Symbol;Acc:VGNC:55992]	2.845	1.06339e-06
ENSBTAG00000007455	DNASE1L1	deoxyribonuclease 1 like 1 [Source:VGNC Symbol;Acc:VGNC:28133]	2.841	0.000464289
ENSBTAG00000018761	SLC35F6	solute carrier family 35 member F6 [Source:VGNC Symbol;Acc:VGNC:34836]	2.84	9.59298e-06
ENSBTAG00000020309	G3BP1	G3BP stress granule assembly factor 1 [Source:VGNC Symbol;Acc:VGNC:29176]	2.831	0.00135354
ENSBTAG00000019509	NUDT5	nudix hydrolase 5 [Source:VGNC Symbol;Acc:VGNC:32339]	2.824	1.14304e-05
ENSBTAG00000007247	NUF2	NUF2 component of NDC80 kinetochore complex [Source:VGNC Symbol;Acc:VGNC:32344]	2.814	0.000585093
ENSBTAG00000035064	C4H7orf57	chromosome 4 C7orf57 homolog [Source:NCBI gene;Acc:614195]	2.809	0.000143178
ENSBTAG00000000111	UGP2	UDP-glucose pyrophosphorylase 2 [Source:VGNC Symbol;Acc:VGNC:36651]	2.807	5.7533e-07
ENSBTAG00000012995	MCUB	mitochondrial calcium uniporter dominant negative beta subunit [Source:VGNC Symbol;Acc:VGNC:31326]	2.8	0.00423804
ENSBTAG00000046110	CLCF1	cardiotrophin like cytokine factor 1 [Source:VGNC Symbol;Acc:VGNC:56260]	2.798	0.00451937
ENSBTAG00000015145	S100A11	S100 calcium binding protein A11 [Source:VGNC Symbol;Acc:VGNC:34238]	2.793	3.99696e-05
ENSBTAG00000019995	HIKESHI	heat shock protein nuclear import factor hikeshi [Source:VGNC Symbol;Acc:VGNC:29853]	2.791	3.25045e-06
ENSBTAG00000020100		Rho GTPase activating protein 11A [Source:NCBI gene;Acc:617811]	2.789	0.00519919
ENSBTAG00000001983	SMAGP	small cell adhesion glycoprotein [Source:VGNC Symbol;Acc:VGNC:34982]	2.786	4.51653e-06
ENSBTAG00000023814	ECT2	epithelial cell transforming 2 [Source:VGNC Symbol;Acc:VGNC:28314]	2.786	0.000207777
ENSBTAG00000044175	CENPK	centromere protein K [Source:VGNC Symbol;Acc:VGNC:27179]	2.782	0.000274374
ENSBTAG00000003826	SCN1B	sodium voltage-gated channel beta subunit 1 [Source:VGNC Symbol;Acc:VGNC:34346]	2.781	0.00274357
ENSBTAG00000014762	ISG20	interferon stimulated exonuclease gene 20 [Source:VGNC Symbol;Acc:VGNC:30294]	2.778	0.00891334
ENSBTAG00000038384	KRT5	keratin 5 [Source:VGNC Symbol;Acc:VGNC:50405]	2.775	5.29783e-06
ENSBTAG00000051704	TNFRSF10D	tumor necrosis factor receptor superfamily, member 10d, decoy with truncated death domain [Source:NCBI gene;Acc:782274]	2.773	0.000171211
ENSBTAG00000013411	ENO1	enolase 1 [Source:NCBI gene;Acc:281141]	2.765	7.03958e-07
ENSBTAG00000001782	MRPS12	mitochondrial ribosomal protein S12 [Source:VGNC Symbol;Acc:VGNC:31656]	2.765	0.00290862
ENSBTAG00000003359	ELOVL5	ELOVL fatty acid elongase 5 [Source:VGNC Symbol;Acc:VGNC:28451]	2.757	1.1212e-06
ENSBTAG00000017160	TBC1D7	TBC1 domain family member 7 [Source:VGNC Symbol;Acc:VGNC:50071]	2.757	0.00545859
ENSBTAG00000012977	COMTD1	catechol-O-methyltransferase domain containing 1 [Source:VGNC Symbol;Acc:VGNC:27591]	2.739	0.00132665
ENSBTAG00000000428	BAK1	BCL2 antagonist/killer 1 [Source:VGNC Symbol;Acc:VGNC:26416]	2.737	4.96997e-05
ENSBTAG00000007763	SLC1A4	solute carrier family 1 member 4 [Source:VGNC Symbol;Acc:VGNC:34714]	2.737	0.00584992
ENSBTAG00000000296	IMPDH1	inosine monophosphate dehydrogenase 1 [Source:VGNC Symbol;Acc:VGNC:30188]	2.735	2.69096e-05
ENSBTAG00000005012	HSPH1	heat shock protein family H (Hsp110) member 1 [Source:VGNC Symbol;Acc:VGNC:53817]	2.734	0.000129999
ENSBTAG00000005475	TCAF2	TRPM8 channel associated factor 2 [Source:NCBI gene;Acc:510320]	2.725	0.00487034
ENSBTAG00000015739	MRC2	mannose receptor C type 2 [Source:VGNC Symbol;Acc:VGNC:31599]	2.707	3.49451e-05
ENSBTAG00000002108	YWHAQ	tyrosine 3-monooxygenase/tryptophan 5-monooxygenase activation protein theta [Source:VGNC Symbol;Acc:VGNC:37047]	2.706	1.38682e-05
ENSBTAG00000009217	WNT10A	Wnt family member 10A [Source:VGNC Symbol;Acc:VGNC:36954]	2.706	0.00195067
ENSBTAG00000049309	TAF13	TATA-box binding protein associated factor 13 [Source:NCBI gene;Acc:513065]	2.701	0.00792737
ENSBTAG00000021347	CWH43	cell wall biogenesis 43 C-terminal homolog [Source:VGNC Symbol;Acc:VGNC:27844]	2.699	0.0019937
ENSBTAG00000011352	TBC1D30	TBC1 domain family member 30 [Source:VGNC Symbol;Acc:VGNC:35641]	2.686	0.0177807
ENSBTAG00000003967	OTUB1	OTU deubiquitinase, ubiquitin aldehyde binding 1 [Source:VGNC Symbol;Acc:VGNC:32491]	2.679	5.05331e-06
ENSBTAG00000002412	CYB5B	cytochrome b5 type B [Source:VGNC Symbol;Acc:VGNC:49139]	2.677	8.83288e-06
ENSBTAG00000001575	CALM2	calmodulin 2 [Source:NCBI gene;Acc:100297344]	2.673	7.6098e-06
ENSBTAG00000006001	STAP2	signal transducing adaptor family member 2 [Source:VGNC Symbol;Acc:VGNC:35359]	2.669	0.00451521
ENSBTAG00000007662	HSPA5	heat shock protein family A (Hsp70) member 5 [Source:VGNC Symbol;Acc:VGNC:59220]	2.664	0.000244335
ENSBTAG00000008621	PRKAR1A	protein kinase cAMP-dependent type I regulatory subunit alpha [Source:VGNC Symbol;Acc:VGNC:33324]	2.663	2.56129e-06
ENSBTAG00000023073	FAM89A	family with sequence similarity 89 member A [Source:VGNC Symbol;Acc:VGNC:28842]	2.661	2.32558e-05
ENSBTAG00000000786	NQO2	N-ribosyldihydronicotinamide:quinone reductase 2 [Source:VGNC Symbol;Acc:VGNC:32225]	2.66	0.00227636
ENSBTAG00000021455	CFL1	cofilin 1 [Source:VGNC Symbol;Acc:VGNC:27253]	2.658	2.09009e-05
ENSBTAG00000001754	AHCYL2	adenosylhomocysteinase like 2 [Source:VGNC Symbol;Acc:VGNC:25752]	2.657	1.49711e-05
ENSBTAG00000018972	GARS1	glycyl-tRNA synthetase 1 [Source:VGNC Symbol;Acc:VGNC:29254]	2.655	7.48847e-06
ENSBTAG00000006611	NUP93	nucleoporin 93 [Source:VGNC Symbol;Acc:VGNC:32366]	2.652	0.00082035
ENSBTAG00000023736	CDC42EP3	CDC42 effector protein 3 [Source:VGNC Symbol;Acc:VGNC:27074]	2.648	0.0160226
ENSBTAG00000013298	PLA2G4A	phospholipase A2 group IVA [Source:VGNC Symbol;Acc:VGNC:32960]	2.647	0.000676786
ENSBTAG00000011382	SLC9A3R1	SLC9A3 regulator 1 [Source:VGNC Symbol;Acc:VGNC:34941]	2.645	0.000459569
ENSBTAG00000014453	PLK1	polo like kinase 1 [Source:VGNC Symbol;Acc:VGNC:33033]	2.645	0.00365269
ENSBTAG00000014713	RARRES1	retinoic acid receptor responder 1 [Source:VGNC Symbol;Acc:VGNC:33731]	2.641	0.0270499
ENSBTAG00000001601	PKM	pyruvate kinase M1/2 [Source:VGNC Symbol;Acc:VGNC:55132]	2.635	1.32539e-05
ENSBTAG00000017363	SAT1	spermidine/spermine N1-acetyltransferase 1 [Source:VGNC Symbol;Acc:VGNC:34296]	2.63	0.0002188
ENSBTAG00000030170	JPT1	Jupiter microtubule associated homolog 1 [Source:VGNC Symbol;Acc:VGNC:55841]	2.627	4.4006e-05
ENSBTAG00000002068	TAGLN2	transgelin 2 [Source:VGNC Symbol;Acc:VGNC:35586]	2.625	1.39117e-05
ENSBTAG00000000942	SIPA1L2	signal induced proliferation associated 1 like 2 [Source:VGNC Symbol;Acc:VGNC:34629]	2.621	4.84472e-06
ENSBTAG00000015013	C2CD2L	C2CD2 like [Source:VGNC Symbol;Acc:VGNC:26632]	2.619	0.000367654
ENSBTAG00000006189	ACTG1	actin gamma 1 [Source:NCBI gene;Acc:404122]	2.594	3.35552e-05
ENSBTAG00000025929		methylthioadenosine phosphorylase [Source:NCBI gene;Acc:782907]	2.592	1.81228e-05
ENSBTAG00000009177	PLEKHA4	pleckstrin homology domain containing A4 [Source:VGNC Symbol;Acc:VGNC:33006]	2.592	0.000118596
ENSBTAG00000000771	DNAJB6	DnaJ heat shock protein family (Hsp40) member B6 [Source:VGNC Symbol;Acc:VGNC:53635]	2.59	4.62251e-05
ENSBTAG00000013023	MAP4K4	mitogen-activated protein kinase kinase kinase kinase 4 [Source:VGNC Symbol;Acc:VGNC:31207]	2.584	0.00044004
ENSBTAG00000009495	BCAM	basal cell adhesion molecule [Source:VGNC Symbol;Acc:VGNC:49138]	2.574	6.82951e-06
ENSBTAG00000003418	MSN	moesin [Source:VGNC Symbol;Acc:VGNC:31703]	2.572	4.32269e-07
ENSBTAG00000047265		protein phosphatase 1 regulatory inhibitor subunit 14B [Source:NCBI gene;Acc:617154]	2.571	1.89211e-05
ENSBTAG00000004075	IDI1	isopentenyl-diphosphate delta isomerase 1 [Source:NCBI gene;Acc:514293]	2.57	3.92372e-06
ENSBTAG00000022461	SEPTIN10	septin 10 [Source:VGNC Symbol;Acc:VGNC:34450]	2.569	2.95136e-06
ENSBTAG00000009617	SLC2A1	solute carrier family 2 member 1 [Source:VGNC Symbol;Acc:VGNC:34796]	2.567	3.30392e-06
ENSBTAG00000013960	PSAT1	phosphoserine aminotransferase 1 [Source:VGNC Symbol;Acc:VGNC:55075]	2.564	0.000297496
ENSBTAG00000004915	PFN1	profilin 1 [Source:NCBI gene;Acc:513895]	2.563	2.61131e-05
ENSBTAG00000010152	MID1	midline 1 [Source:VGNC Symbol;Acc:VGNC:31464]	2.56	0.00134011
ENSBTAG00000003401	ACTR3	actin related protein 3 [Source:VGNC Symbol;Acc:VGNC:50033]	2.556	3.12448e-06
ENSBTAG00000001568	PPIC	peptidylprolyl isomerase C [Source:VGNC Symbol;Acc:VGNC:33196]	2.553	9.50298e-05
ENSBTAG00000008185	RTN2	reticulon 2 [Source:VGNC Symbol;Acc:VGNC:34204]	2.543	0.00879848
ENSBTAG00000021717	BDKRB2	bradykinin receptor B2 [Source:VGNC Symbol;Acc:VGNC:26460]	2.541	0.00183954
ENSBTAG00000012818	PDLIM5	PDZ and LIM domain 5 [Source:VGNC Symbol;Acc:VGNC:32711]	2.537	0.00396212
ENSBTAG00000008607	ARID3A	AT-rich interaction domain 3A [Source:VGNC Symbol;Acc:VGNC:26126]	2.529	6.90635e-05
ENSBTAG00000003585	CD47	CD47 molecule [Source:VGNC Symbol;Acc:VGNC:27035]	2.528	7.60378e-05
ENSBTAG00000017490	PLD1	phospholipase D1 [Source:VGNC Symbol;Acc:VGNC:50244]	2.524	0.00379887
ENSBTAG00000025071	TENM2	teneurin transmembrane protein 2 [Source:VGNC Symbol;Acc:VGNC:35742]	2.521	1.81868e-06
ENSBTAG00000017689	BRMS1	BRMS1 transcriptional repressor and anoikis regulator [Source:VGNC Symbol;Acc:VGNC:54781]	2.519	0.000109472
ENSBTAG00000038215	CLCA2	chloride channel accessory 2 [Source:VGNC Symbol;Acc:VGNC:27393]	2.517	3.08666e-06
ENSBTAG00000036262	GBE1	1,4-alpha-glucan branching enzyme 1 [Source:VGNC Symbol;Acc:VGNC:53570]	2.514	0.00265111
ENSBTAG00000015046	MST1R	macrophage stimulating 1 receptor [Source:VGNC Symbol;Acc:VGNC:31708]	2.51	6.74197e-05
ENSBTAG00000012059	MVD	mevalonate diphosphate decarboxylase [Source:VGNC Symbol;Acc:VGNC:31767]	2.51	0.000427824
ENSBTAG00000050712	EHD1	EH domain containing 1 [Source:NCBI gene;Acc:511908]	2.505	3.62274e-05
ENSBTAG00000000985	RAB10	RAB10, member RAS oncogene family [Source:VGNC Symbol;Acc:VGNC:33613]	2.5	1.03879e-05
ENSBTAG00000020760	SNAP29	synaptosome associated protein 29 [Source:VGNC Symbol;Acc:VGNC:35052]	2.484	0.00962414
ENSBTAG00000008122	GNG5	G protein subunit gamma 5 [Source:NCBI gene;Acc:287018]	2.478	6.85768e-06
ENSBTAG00000034360	SERF1A	small EDRK-rich factor 1A (telomeric) [Source:NCBI gene;Acc:526395]	2.472	0.00123305
ENSBTAG00000016532	MAPKAPK3	MAPK activated protein kinase 3 [Source:VGNC Symbol;Acc:VGNC:31229]	2.461	1.00775e-05
ENSBTAG00000002129	KLF5	Kruppel like factor 5 [Source:VGNC Symbol;Acc:VGNC:30631]	2.451	2.42605e-05
ENSBTAG00000014102	WDR77	WD repeat domain 77 [Source:VGNC Symbol;Acc:VGNC:36921]	2.449	9.76542e-05
ENSBTAG00000018937	HMOX2	heme oxygenase 2 [Source:VGNC Symbol;Acc:VGNC:29886]	2.448	7.17322e-05
ENSBTAG00000017299	KLC1	kinesin light chain 1 [Source:NCBI gene;Acc:508999]	2.446	2.91734e-05
ENSBTAG00000030301	MAP7D1	MAP7 domain containing 1 [Source:VGNC Symbol;Acc:VGNC:55611]	2.444	6.11967e-05
ENSBTAG00000011022	ARPP19	cAMP regulated phosphoprotein 19 [Source:VGNC Symbol;Acc:VGNC:26167]	2.44	3.29317e-06
ENSBTAG00000005652	ALG3	ALG3 alpha-1,3- mannosyltransferase [Source:VGNC Symbol;Acc:VGNC:25828]	2.439	0.000297496
ENSBTAG00000000067	SDF2L1	stromal cell derived factor 2 like 1 [Source:VGNC Symbol;Acc:VGNC:34386]	2.434	4.53438e-05
ENSBTAG00000002624	PSTPIP2	proline-serine-threonine phosphatase interacting protein 2 [Source:VGNC Symbol;Acc:VGNC:33487]	2.413	0.000132372
ENSBTAG00000046033	UBFD1	ubiquitin family domain containing 1 [Source:VGNC Symbol;Acc:VGNC:36605]	2.408	0.0024611
ENSBTAG00000012443	DIAPH3	diaphanous related formin 3 [Source:VGNC Symbol;Acc:VGNC:28062]	2.407	0.000381381
ENSBTAG00000017574	LMNA	lamin A/C [Source:VGNC Symbol;Acc:VGNC:30929]	2.407	0.00990028
ENSBTAG00000017605	AK2	adenylate kinase 2 [Source:VGNC Symbol;Acc:VGNC:25771]	2.398	1.0489e-06
ENSBTAG00000017652	NUP50	nucleoporin 50 [Source:VGNC Symbol;Acc:VGNC:32362]	2.398	0.00104292
ENSBTAG00000017871	GNA12	G protein subunit alpha 12 [Source:VGNC Symbol;Acc:VGNC:29445]	2.395	0.010495
ENSBTAG00000004635	LLGL1	LLGL scribble cell polarity complex component 1 [Source:VGNC Symbol;Acc:VGNC:30915]	2.387	2.26057e-05
ENSBTAG00000017124	GPSM2	G protein signaling modulator 2 [Source:VGNC Symbol;Acc:VGNC:29615]	2.378	0.000161023
ENSBTAG00000044077	POLR3G	RNA polymerase III subunit G [Source:VGNC Symbol;Acc:VGNC:33151]	2.369	0.00480978
ENSBTAG00000014583	CALM3	calmodulin 3 [Source:NCBI gene;Acc:520277]	2.368	5.21891e-05
ENSBTAG00000012482	CDCP1	CUB domain containing protein 1 [Source:VGNC Symbol;Acc:VGNC:27089]	2.365	0.00361044
ENSBTAG00000012252	MOCOS	molybdenum cofactor sulfurase [Source:VGNC Symbol;Acc:VGNC:31547]	2.356	0.00185819
ENSBTAG00000045783		ATP synthase membrane subunit DAPIT, mitochondrial [Source:UniProtKB/Swiss-Prot;Acc:Q3ZBI7]	2.351	0.0204796
ENSBTAG00000000679	PGM3	phosphoglucomutase 3 [Source:VGNC Symbol;Acc:VGNC:32796]	2.344	0.000561669
ENSBTAG00000015362	BMP7	bone morphogenetic protein 7 [Source:VGNC Symbol;Acc:VGNC:26522]	2.343	0.000689683
ENSBTAG00000010739	BLOC1S2	biogenesis of lysosomal organelles complex 1 subunit 2 [Source:VGNC Symbol;Acc:VGNC:26507]	2.34	5.919e-06
ENSBTAG00000011975	SERPINB1	serpin family B member 1 [Source:VGNC Symbol;Acc:VGNC:34470]	2.339	0.00570842
ENSBTAG00000013192	CEP19	centrosomal protein 19 [Source:VGNC Symbol;Acc:VGNC:27198]	2.338	0.000354908
ENSBTAG00000018823	GRN	granulin precursor [Source:VGNC Symbol;Acc:VGNC:29663]	2.336	4.15237e-06
ENSBTAG00000017468	NUCB2	nucleobindin 2 [Source:VGNC Symbol;Acc:VGNC:32319]	2.329	5.82952e-05
ENSBTAG00000012626	B4GALT5	beta-1,4-galactosyltransferase 5 [Source:VGNC Symbol;Acc:VGNC:26392]	2.325	0.000323297
ENSBTAG00000046277	RGS4	regulator of G protein signaling 4 [Source:VGNC Symbol;Acc:VGNC:54394]	2.325	0.0471998
ENSBTAG00000014784	NT5DC2	5'-nucleotidase domain containing 2 [Source:VGNC Symbol;Acc:VGNC:32295]	2.316	0.000527993
ENSBTAG00000011892	SRGAP1	SLIT-ROBO Rho GTPase activating protein 1 [Source:VGNC Symbol;Acc:VGNC:35278]	2.296	0.00388721
ENSBTAG00000014685	HPRT1	hypoxanthine phosphoribosyltransferase 1 [Source:NCBI gene;Acc:281229]	2.277	2.74478e-05
ENSBTAG00000021226	SAR1B	secretion associated Ras related GTPase 1B [Source:VGNC Symbol;Acc:VGNC:34287]	2.268	0.00202004
ENSBTAG00000013641	BAG3	BAG cochaperone 3 [Source:VGNC Symbol;Acc:VGNC:26407]	2.267	4.0531e-06
ENSBTAG00000020277	PPP2R1B	protein phosphatase 2 scaffold subunit Abeta [Source:VGNC Symbol;Acc:VGNC:33254]	2.263	1.77845e-05
ENSBTAG00000015614	LNX2	ligand of numb-protein X 2 [Source:VGNC Symbol;Acc:VGNC:30946]	2.26	0.000424767
ENSBTAG00000007934	MRPS17	mitochondrial ribosomal protein S17 [Source:NCBI gene;Acc:508143]	2.252	4.78409e-05
ENSBTAG00000003323	NOL6	nucleolar protein 6 [Source:VGNC Symbol;Acc:VGNC:32158]	2.251	0.00121265
ENSBTAG00000003577	GSPT1	G1 to S phase transition 1 [Source:VGNC Symbol;Acc:VGNC:29681]	2.248	4.15721e-06
ENSBTAG00000002098	CDC34	cell division cycle 34 [Source:VGNC Symbol;Acc:VGNC:27066]	2.243	0.00038505
ENSBTAG00000012432	FDFT1	farnesyl-diphosphate farnesyltransferase 1 [Source:VGNC Symbol;Acc:VGNC:56966]	2.233	1.24603e-05
ENSBTAG00000004993	NXT1	nuclear transport factor 2 like export factor 1 [Source:VGNC Symbol;Acc:VGNC:32384]	2.229	0.000731531
ENSBTAG00000006045	P4HB	prolyl 4-hydroxylase subunit beta [Source:VGNC Symbol;Acc:VGNC:32538]	2.228	2.02293e-05
ENSBTAG00000015749	STEAP1	STEAP family member 1 [Source:NCBI gene;Acc:515156]	2.228	0.00166251
ENSBTAG00000048622	TMOD3	tropomodulin 3 [Source:NCBI gene;Acc:533257]	2.222	1.06235e-05
ENSBTAG00000010230	CAPN1	calpain 1 [Source:VGNC Symbol;Acc:VGNC:26740]	2.221	0.037776
ENSBTAG00000019847	CPEB2	cytoplasmic polyadenylation element binding protein 2 [Source:NCBI gene;Acc:538880]	2.214	0.0156554
ENSBTAG00000002018	EIF5A	eukaryotic translation initiation factor 5A [Source:NCBI gene;Acc:444990]	2.208	2.3395e-05
ENSBTAG00000048459	CARHSP1	calcium regulated heat stable protein 1 [Source:NCBI gene;Acc:506760]	2.204	0.000796387
ENSBTAG00000009522	EIF4E	eukaryotic translation initiation factor 4E [Source:VGNC Symbol;Acc:VGNC:28408]	2.2	2.54786e-05
ENSBTAG00000054103	SLC66A2	solute carrier family 66 member 2 [Source:NCBI gene;Acc:533304]	2.199	0.000227167
ENSBTAG00000016874	DNAJB1	DnaJ heat shock protein family (Hsp40) member B1 [Source:NCBI gene;Acc:538426]	2.189	8.16175e-05
ENSBTAG00000016401	OPTN	optineurin [Source:VGNC Symbol;Acc:VGNC:32442]	2.181	0.000214
ENSBTAG00000015336	PRUNE1	prune exopolyphosphatase 1 [Source:VGNC Symbol;Acc:VGNC:33428]	2.175	0.000810322
ENSBTAG00000019782	TPI1	triosephosphate isomerase 1 [Source:VGNC Symbol;Acc:VGNC:36250]	2.164	0.000109281
ENSBTAG00000015996	GPC1	glypican 1 [Source:VGNC Symbol;Acc:VGNC:29523]	2.158	0.000695321
ENSBTAG00000013535	DFFA	DNA fragmentation factor subunit alpha [Source:NCBI gene;Acc:507981]	2.154	0.00181381
ENSBTAG00000011516	LRP12	LDL receptor related protein 12 [Source:VGNC Symbol;Acc:VGNC:30989]	2.153	2.17233e-05
ENSBTAG00000038335		immunoglobulin (CD79A) binding protein 1-like [Source:NCBI gene;Acc:534155]	2.147	0.00551282
ENSBTAG00000008410	OVOL2	ovo like zinc finger 2 [Source:VGNC Symbol;Acc:VGNC:32506]	2.138	0.00741533
ENSBTAG00000000320	UBAP1	ubiquitin associated protein 1 [Source:VGNC Symbol;Acc:VGNC:36571]	2.13	8.29218e-06
ENSBTAG00000027337	CTSA	cathepsin A [Source:VGNC Symbol;Acc:VGNC:27812]	2.13	0.0170714
ENSBTAG00000019181	BAIAP2L1	BAR/IMD domain containing adaptor protein 2 like 1 [Source:VGNC Symbol;Acc:VGNC:26413]	2.129	8.07054e-05
ENSBTAG00000012194	DENND2C	DENN domain containing 2C [Source:VGNC Symbol;Acc:VGNC:27996]	2.129	0.0196812
ENSBTAG00000009436	TMEM79	transmembrane protein 79 [Source:VGNC Symbol;Acc:VGNC:36112]	2.12	2.4219e-05
ENSBTAG00000015113	CITED4	Cbp/p300 interacting transactivator with Glu/Asp rich carboxy-terminal domain 4 [Source:VGNC Symbol;Acc:VGNC:27378]	2.118	0.0184399
ENSBTAG00000046869	RNH1	ribonuclease/angiogenin inhibitor 1 [Source:NCBI gene;Acc:517087]	2.107	3.72773e-05
ENSBTAG00000008423	TIMM22	translocase of inner mitochondrial membrane 22 [Source:VGNC Symbol;Acc:VGNC:49575]	2.103	0.00381581
ENSBTAG00000005957	CSE1L	chromosome segregation 1 like [Source:VGNC Symbol;Acc:VGNC:27752]	2.098	6.09967e-05
ENSBTAG00000018402	TSC22D2	TSC22 domain family member 2 [Source:VGNC Symbol;Acc:VGNC:36409]	2.095	0.0110621
ENSBTAG00000012698	HDAC1	histone deacetylase 1 [Source:VGNC Symbol;Acc:VGNC:49065]	2.094	8.03212e-06
ENSBTAG00000001510	CDK17	cyclin dependent kinase 17 [Source:VGNC Symbol;Acc:VGNC:27120]	2.091	0.00348694
ENSBTAG00000008883	ZNF207	zinc finger protein 207 [Source:VGNC Symbol;Acc:VGNC:37225]	2.085	2.59536e-05
ENSBTAG00000000717	PLPP2	phospholipid phosphatase 2 [Source:VGNC Symbol;Acc:VGNC:33045]	2.06	8.85015e-05
ENSBTAG00000046846	FAM32A	family with sequence similarity 32 member A [Source:NCBI gene;Acc:508634]	2.054	0.000205816
ENSBTAG00000010402	MYH9	myosin heavy chain 9 [Source:VGNC Symbol;Acc:VGNC:31798]	2.045	3.53782e-05
ENSBTAG00000035556	CDV3	CDV3 homolog [Source:NCBI gene;Acc:504871]	2.042	5.71404e-06
ENSBTAG00000037703	MICALL1	MICAL like 1 [Source:VGNC Symbol;Acc:VGNC:52803]	2.033	1.33435e-05
ENSBTAG00000012342	LIMA1	LIM domain and actin binding 1 [Source:VGNC Symbol;Acc:VGNC:30886]	2.022	1.86905e-05
ENSBTAG00000007964	ARPC4	actin related protein 2/3 complex subunit 4 [Source:NCBI gene;Acc:539459]	2.009	8.83819e-05

## Sheet: UP_overlapacuteandchronic(M2)
Ensembl ID	symbol	description	FC	PAdj
ENSBTAG00000039028	PI3	peptidase inhibitor 3, skin-derived (SKALP) [Source:NCBI gene;Acc:783871]	1234.36	0.000157203
ENSBTAG00000004097	A2ML1	alpha-2-macroglobulin like 1 [Source:VGNC Symbol;Acc:VGNC:25435]	1092.89	1.84543e-06
ENSBTAG00000048171	TAP	tracheal antimicrobial peptide [Source:NCBI gene;Acc:286837]	294.895	0.000935316
ENSBTAG00000004129	CCL11	chemokine (C-C motif) ligand 11 [Source:NCBI gene;Acc:404072]	760.735	1.07421e-06
ENSBTAG00000020580	TCN1	transcobalamin 1 [Source:VGNC Symbol;Acc:VGNC:35698]	90.819	3.06582e-05
ENSBTAG00000019716	CXCL8	C-X-C motif chemokine ligand 8 [Source:VGNC Symbol;Acc:VGNC:27853]	383.38	0.000221003
ENSBTAG00000039446		elafin-like [Source:NCBI gene;Acc:100850808]	469.507	7.47964e-05
ENSBTAG00000053889	LAP	lingual antimicrobial peptide [Source:NCBI gene;Acc:403090]	152.37	0.00165486
ENSBTAG00000010330	LYZL1	lysozyme-like 1 [Source:NCBI gene;Acc:512087]	290.064	5.34437e-06
ENSBTAG00000038033	KRT6B	keratin 6B [Source:NCBI gene;Acc:404115]	225.78	7.79335e-05
ENSBTAG00000027513	CXCL2	chemokine (C-X-C motif) ligand 2 [Source:NCBI gene;Acc:281214]	327.752	0.000341705
ENSBTAG00000037558	GRO1	chemokine (C-X-C motif) ligand 1 (melanoma growth stimulating activity, alpha) [Source:NCBI gene;Acc:281212]	206.553	0.000254658
ENSBTAG00000012403	ARG1	arginase 1 [Source:VGNC Symbol;Acc:VGNC:26070]	126.693	0.0103909
ENSBTAG00000014127	PTGS2	prostaglandin-endoperoxide synthase 2 [Source:VGNC Symbol;Acc:VGNC:33512]	174.079	9.09059e-06
ENSBTAG00000009393	GAL	galanin and GMAP prepropeptide [Source:VGNC Symbol;Acc:VGNC:29212]	95.548	6.9484e-05
ENSBTAG00000015818		interstitial collagenase-like [Source:NCBI gene;Acc:112441463]	74.13	0.000516638
ENSBTAG00000020676	MMP9	matrix metallopeptidase 9 [Source:VGNC Symbol;Acc:VGNC:31531]	104.662	9.88582e-05
ENSBTAG00000052516	CDA	cytidine deaminase [Source:NCBI gene;Acc:616377]	72.864	4.03169e-08
ENSBTAG00000005471	RHCG	Rh family C glycoprotein [Source:VGNC Symbol;Acc:VGNC:33938]	58.364	0.00262984
ENSBTAG00000049929		lysozyme [Source:NCBI gene;Acc:781146]	48.426	0.0141142
ENSBTAG00000006538	PTHLH	parathyroid hormone like hormone [Source:VGNC Symbol;Acc:VGNC:33517]	56.874	8.81324e-07
ENSBTAG00000004602	PITX1	paired like homeodomain 1 [Source:VGNC Symbol;Acc:VGNC:32924]	45.043	2.08439e-06
ENSBTAG00000048377	TMPRSS11BNL	TMPRSS11B N terminal-like [Source:NCBI gene;Acc:785585]	32.224	1.98253e-05
ENSBTAG00000002188	C25H16orf89	chromosome 25 C16orf89 homolog [Source:VGNC Symbol;Acc:VGNC:58591]	57.592	7.1185e-05
ENSBTAG00000040584	DSC2	desmocollin 2 [Source:VGNC Symbol;Acc:VGNC:28213]	41.852	4.80339e-08
ENSBTAG00000001321	IL1B	interleukin 1 beta [Source:VGNC Symbol;Acc:VGNC:52787]	30.468	0.00204818
ENSBTAG00000013125	PLAUR	plasminogen activator, urokinase receptor [Source:VGNC Symbol;Acc:VGNC:32976]	38.314	0.000129646
ENSBTAG00000037768	MMP3	matrix metallopeptidase 3 [Source:NCBI gene;Acc:281309]	21.242	0.00518637
ENSBTAG00000008428	UPP1	uridine phosphorylase 1 [Source:VGNC Symbol;Acc:VGNC:36688]	30.89	1.32013e-05
ENSBTAG00000001785	TGM3	transglutaminase 3 [Source:VGNC Symbol;Acc:VGNC:35811]	27.01	6.89012e-09
ENSBTAG00000039037	SERPINB4	Bos taurus serpin peptidase inhibitor, clade B like (LOC786410), mRNA. [Source:RefSeq mRNA;Acc:NM_001206713]	27.638	2.56136e-05
ENSBTAG00000016819	FABP3	fatty acid binding protein 3 [Source:VGNC Symbol;Acc:VGNC:28697]	42.787	2.4056e-06
ENSBTAG00000049569		serpin B3-like [Source:NCBI gene;Acc:107131803]	28.491	6.89012e-09
ENSBTAG00000020564		lysozyme C, tracheal isozyme-like [Source:NCBI gene;Acc:112446693]	30.322	0.0147181
ENSBTAG00000053542	MMP12	matrix metallopeptidase 12 [Source:NCBI gene;Acc:526981]	43.832	6.04032e-05
ENSBTAG00000052422		beta-defensin 103A-like [Source:NCBI gene;Acc:107131528]	28.291	6.57376e-06
ENSBTAG00000017425	GJB2	gap junction protein beta 2 [Source:VGNC Symbol;Acc:VGNC:29377]	28.045	6.25068e-06
ENSBTAG00000037526	FABP4	fatty acid binding protein 4, adipocyte [Source:NCBI gene;Acc:281759]	26.788	0.00160195
ENSBTAG00000048835			17.513	0.00210227
ENSBTAG00000052665	CYP3A4	cytochrome P450, subfamily IIIA, polypeptide 4 [Source:NCBI gene;Acc:507988]	15.614	0.00216297
ENSBTAG00000031750	PLAC8B	placenta specific 8 B [Source:VGNC Symbol;Acc:VGNC:56782]	12.213	0.000200978
ENSBTAG00000010991	TTR	transthyretin [Source:VGNC Symbol;Acc:VGNC:36499]	27.68	5.66522e-06
ENSBTAG00000039425	KRT6A	keratin 6A [Source:NCBI gene;Acc:614456]	18.533	2.17157e-05
ENSBTAG00000005596	IGFBP2	insulin like growth factor binding protein 2 [Source:VGNC Symbol;Acc:VGNC:30084]	32.625	2.38452e-05
ENSBTAG00000008494	TMEM171	transmembrane protein 171 [Source:VGNC Symbol;Acc:VGNC:35996]	15.924	1.01324e-05
ENSBTAG00000016913	AVIL	advillin [Source:VGNC Symbol;Acc:VGNC:26354]	15.393	3.14325e-06
ENSBTAG00000052579		beta-defensin 103B-like [Source:NCBI gene;Acc:789175]	15.175	0.000112337
ENSBTAG00000001945	ARG2	arginase 2 [Source:VGNC Symbol;Acc:VGNC:26071]	16.932	4.02873e-05
ENSBTAG00000040019		keratin 6C [Source:NCBI gene;Acc:540546]	12.479	0.00205085
ENSBTAG00000023026		serpin family B member 2-like [Source:NCBI gene;Acc:281376]	22.469	0.00291647
ENSBTAG00000002605		tripartite motif containing 16 [Source:NCBI gene;Acc:100848152]	10.583	0.000677852
ENSBTAG00000011941	LYZ1	lysozyme 1 [Source:NCBI gene;Acc:281287]	14.729	0.0323944
ENSBTAG00000013108	HK2	hexokinase 2 [Source:VGNC Symbol;Acc:VGNC:29865]	14.725	3.30433e-06
ENSBTAG00000012640	S100A8	S100 calcium binding protein A8 [Source:VGNC Symbol;Acc:VGNC:34246]	11.019	0.00156114
ENSBTAG00000014329		antileukoproteinase [Source:NCBI gene;Acc:512548]	24.612	0.028586
ENSBTAG00000010349	IL1A	interleukin 1 alpha [Source:VGNC Symbol;Acc:VGNC:30130]	16.103	0.000226526
ENSBTAG00000018134	AREG	amphiregulin [Source:VGNC Symbol;Acc:VGNC:50208]	10.331	2.69326e-08
ENSBTAG00000011007	TTYH2	tweety family member 2 [Source:VGNC Symbol;Acc:VGNC:36501]	14.374	4.35675e-07
ENSBTAG00000016315	COTL1	coactosin like F-actin binding protein 1 [Source:VGNC Symbol;Acc:VGNC:27626]	13.492	4.03169e-08
ENSBTAG00000006505	S100A9	S100 calcium binding protein A9 [Source:VGNC Symbol;Acc:VGNC:34247]	10.172	0.00773797
ENSBTAG00000006194	FOSL1	FOS like 1, AP-1 transcription factor subunit [Source:VGNC Symbol;Acc:VGNC:29075]	11.143	8.55902e-05
ENSBTAG00000037651	S100A2	S100 calcium binding protein A2 [Source:VGNC Symbol;Acc:VGNC:34242]	12.97	6.89012e-09
ENSBTAG00000006806	KRT17	keratin 17 [Source:VGNC Symbol;Acc:VGNC:50398]	11.238	1.47581e-07
ENSBTAG00000012638	S100A12	S100 calcium binding protein A12 [Source:VGNC Symbol;Acc:VGNC:59189]	10.391	3.93968e-05
ENSBTAG00000021326	CCL20	C-C motif chemokine ligand 20 [Source:VGNC Symbol;Acc:VGNC:26947]	6.722	6.45811e-05
ENSBTAG00000018773	RND1	Rho family GTPase 1 [Source:VGNC Symbol;Acc:VGNC:34004]	9.856	0.000338099
ENSBTAG00000007449	HS3ST1	heparan sulfate-glucosamine 3-sulfotransferase 1 [Source:VGNC Symbol;Acc:VGNC:29958]	9.802	2.23991e-06
ENSBTAG00000050197	C10orf99	chromosome 28 C10orf99 homolog [Source:NCBI gene;Acc:100336125]	9.087	0.00164293
ENSBTAG00000012020	TRAF5	TNF receptor associated factor 5 [Source:VGNC Symbol;Acc:VGNC:36277]	13.862	3.47234e-07
ENSBTAG00000039992	TUBA1C	tubulin alpha 1c [Source:NCBI gene;Acc:504244]	9.258	4.81782e-05
ENSBTAG00000037775		tubulin alpha-1C chain-like [Source:NCBI gene;Acc:100141266]	12.123	2.05814e-09
ENSBTAG00000038662	GJB6	gap junction protein beta 6 [Source:VGNC Symbol;Acc:VGNC:29381]	11.79	4.00427e-06
ENSBTAG00000046862	MARCKSL1	MARCKS like 1 [Source:VGNC Symbol;Acc:VGNC:31245]	8.383	7.74285e-07
ENSBTAG00000021518	TMPRSS4	transmembrane serine protease 4 [Source:VGNC Symbol;Acc:VGNC:36142]	9.233	3.06117e-06
ENSBTAG00000032719	TFRC	transferrin receptor [Source:VGNC Symbol;Acc:VGNC:35797]	6.68	0.00205827
ENSBTAG00000024105	BCL2L11	BCL2 like 11 [Source:VGNC Symbol;Acc:VGNC:50256]	7.502	0.00170452
ENSBTAG00000054367	WNT5B	Wnt family member 5B [Source:NCBI gene;Acc:508008]	10.242	4.99887e-06
ENSBTAG00000015978	ANXA1	annexin A1 [Source:VGNC Symbol;Acc:VGNC:50196]	8.075	2.05814e-09
ENSBTAG00000015258	P2RX5	purinergic receptor P2X 5 [Source:NCBI gene;Acc:338035]	8.083	3.92076e-07
ENSBTAG00000008074	C1QTNF6	C1q and TNF related 6 [Source:VGNC Symbol;Acc:VGNC:26626]	12.508	0.000242942
ENSBTAG00000020371	ACOT8	acyl-CoA thioesterase 8 [Source:VGNC Symbol;Acc:VGNC:25550]	8.193	2.56142e-07
ENSBTAG00000004995	C1GALT1	core 1 synthase, glycoprotein-N-acetylgalactosamine 3-beta-galactosyltransferase 1 [Source:VGNC Symbol;Acc:VGNC:26615]	7.455	0.00142662
ENSBTAG00000014889	DCBLD2	discoidin, CUB and LCCL domain containing 2 [Source:VGNC Symbol;Acc:VGNC:27909]	9.791	8.33501e-07
ENSBTAG00000015939	NECTIN1	nectin cell adhesion molecule 1 [Source:VGNC Symbol;Acc:VGNC:54888]	6.725	8.74774e-06
ENSBTAG00000017827	IVL	involucrin [Source:VGNC Symbol;Acc:VGNC:55240]	7.724	0.000574579
ENSBTAG00000004322	FOS	Fos proto-oncogene, AP-1 transcription factor subunit [Source:VGNC Symbol;Acc:VGNC:29073]	5.067	6.60918e-05
ENSBTAG00000039483	DSG3	desmoglein 3 [Source:VGNC Symbol;Acc:VGNC:28222]	7.386	3.27737e-06
ENSBTAG00000003191	FSCN1	fascin actin-bundling protein 1 [Source:VGNC Symbol;Acc:VGNC:29126]	8.257	2.05814e-09
ENSBTAG00000012314	LDLR	low density lipoprotein receptor [Source:VGNC Symbol;Acc:VGNC:55214]	7.438	2.28055e-09
ENSBTAG00000011905	RRAS2	RAS related 2 [Source:VGNC Symbol;Acc:VGNC:49569]	7.895	6.61553e-07
ENSBTAG00000009223	SFN	stratifin [Source:VGNC Symbol;Acc:VGNC:34517]	7.606	1.12322e-09
ENSBTAG00000013406	CSRP2	cysteine and glycine rich protein 2 [Source:VGNC Symbol;Acc:VGNC:27774]	5.974	3.06955e-06
ENSBTAG00000015177	PRSS23	serine protease 23 [Source:VGNC Symbol;Acc:VGNC:33416]	8.445	2.33468e-08
ENSBTAG00000007567	TMX3	thioredoxin related transmembrane protein 3 [Source:VGNC Symbol;Acc:VGNC:36151]	6.541	3.49511e-06
ENSBTAG00000012737	GPR65	G protein-coupled receptor 65 [Source:VGNC Symbol;Acc:VGNC:29596]	8.809	0.000700215
ENSBTAG00000037778	CXCL3	chemokine (C-X-C motif) ligand 3 [Source:NCBI gene;Acc:613667]	6.671	5.79753e-05
ENSBTAG00000010060	SLC43A3	solute carrier family 43 member 3 [Source:VGNC Symbol;Acc:VGNC:54892]	7.051	0.000261103
ENSBTAG00000017819	PMVK	phosphomevalonate kinase [Source:VGNC Symbol;Acc:VGNC:33078]	5.674	3.08948e-06
ENSBTAG00000034985	PHLDA1	pleckstrin homology like domain family A member 1 [Source:VGNC Symbol;Acc:VGNC:32835]	6.561	0.000104633
ENSBTAG00000051340			6.144	0.00614854
ENSBTAG00000019300	TPMT	thiopurine S-methyltransferase [Source:VGNC Symbol;Acc:VGNC:36255]	6.513	2.33794e-07
ENSBTAG00000016388	SLCO4A1	solute carrier organic anion transporter family member 4A1 [Source:VGNC Symbol;Acc:VGNC:34954]	5.917	5.53368e-05
ENSBTAG00000005998	NOCT	nocturnin [Source:VGNC Symbol;Acc:VGNC:32149]	6.453	3.60153e-06
ENSBTAG00000011839	HMGCS1	3-hydroxy-3-methylglutaryl-CoA synthase 1 [Source:VGNC Symbol;Acc:VGNC:29880]	5.578	6.89012e-09
ENSBTAG00000032591	CTHRC1	collagen triple helix repeat containing 1 [Source:VGNC Symbol;Acc:VGNC:27796]	7.141	0.000150918
ENSBTAG00000007583	KRT14	keratin 14 [Source:VGNC Symbol;Acc:VGNC:50205]	6.11	7.69111e-09
ENSBTAG00000015936	BRINP1	BMP/retinoic acid inducible neural specific 1 [Source:VGNC Symbol;Acc:VGNC:26567]	11.977	0.00364544
ENSBTAG00000018941	CPXM2	carboxypeptidase X, M14 family member 2 [Source:VGNC Symbol;Acc:VGNC:27682]	7.91	3.22519e-05
ENSBTAG00000003548	GSTP1	glutathione S-transferase pi 1 [Source:VGNC Symbol;Acc:VGNC:56267]	6.117	7.45206e-05
ENSBTAG00000000735	BCL2A1	BCL2 related protein A1 [Source:VGNC Symbol;Acc:VGNC:57345]	5.74	0.0164155
ENSBTAG00000027875	CCDC141	coiled-coil domain containing 141 [Source:VGNC Symbol;Acc:VGNC:26852]	7.555	2.89521e-06
ENSBTAG00000046350	PKP1	plakophilin 1 [Source:NCBI gene;Acc:281405]	4.848	5.46841e-07
ENSBTAG00000015716	ERO1A	endoplasmic reticulum oxidoreductase 1 alpha [Source:VGNC Symbol;Acc:VGNC:28594]	3.795	0.00110735
ENSBTAG00000031532	DACT2	dishevelled binding antagonist of beta catenin 2 [Source:VGNC Symbol;Acc:VGNC:27868]	4.87	9.5809e-05
ENSBTAG00000027064	BTBD11	BTB domain containing 11 [Source:VGNC Symbol;Acc:VGNC:26585]	5.04	2.54739e-05
ENSBTAG00000005090	CEMIP2	cell migration inducing hyaluronidase 2 [Source:VGNC Symbol;Acc:VGNC:36021]	6.987	0.00012433
ENSBTAG00000023730	TUBB3	tubulin beta 3 class III [Source:NCBI gene;Acc:768070]	6.376	8.12763e-06
ENSBTAG00000021766	HBEGF	heparin binding EGF like growth factor [Source:VGNC Symbol;Acc:VGNC:29765]	6.332	6.57688e-05
ENSBTAG00000054195	GPX1	glutathione peroxidase 1 [Source:NCBI gene;Acc:281209]	4.321	9.2795e-07
ENSBTAG00000018223	CHI3L1	chitinase 3 like 1 [Source:VGNC Symbol;Acc:VGNC:55039]	5.181	0.000930842
ENSBTAG00000054776	TXNDC17	thioredoxin domain containing 17 [Source:NCBI gene;Acc:404159]	4.564	2.03058e-06
ENSBTAG00000000379	GOLT1B	golgi transport 1B [Source:VGNC Symbol;Acc:VGNC:29495]	2.84	0.0150822
ENSBTAG00000016906	CYP27B1	cytochrome P450, family 27, subfamily B, polypeptide 1 [Source:NCBI gene;Acc:539630]	5.819	9.56681e-05
ENSBTAG00000009336	LXN	latexin [Source:VGNC Symbol;Acc:VGNC:31087]	5.231	2.33468e-08
ENSBTAG00000026704	CENPW	centromere protein W [Source:VGNC Symbol;Acc:VGNC:27187]	5.093	4.75435e-07
ENSBTAG00000018703	OSTN	osteocrin [Source:VGNC Symbol;Acc:VGNC:32481]	5.648	0.00270378
ENSBTAG00000031194	PHLDA2	pleckstrin homology like domain family A member 2 [Source:VGNC Symbol;Acc:VGNC:32836]	8.876	0.000517507
ENSBTAG00000034785	DNAJC15	DnaJ heat shock protein family (Hsp40) member C15 [Source:VGNC Symbol;Acc:VGNC:53812]	4.907	0.000142345
ENSBTAG00000054306			6.651	7.14568e-09
ENSBTAG00000018725	FBLIM1	filamin binding LIM protein 1 [Source:VGNC Symbol;Acc:VGNC:28880]	6.082	1.06888e-06
ENSBTAG00000017158	VSNL1	visinin like 1 [Source:VGNC Symbol;Acc:VGNC:36841]	4.988	5.08721e-07
ENSBTAG00000020345	CNN3	calponin 3 [Source:NCBI gene;Acc:538975]	5.631	1.30156e-06
ENSBTAG00000008022	PTGFRN	prostaglandin F2 receptor inhibitor [Source:VGNC Symbol;Acc:VGNC:33508]	5.998	7.24177e-07
ENSBTAG00000011726	CRYL1	crystallin lambda 1 [Source:VGNC Symbol;Acc:VGNC:27744]	4.943	7.42513e-08
ENSBTAG00000015462	BNC1	basonuclin 1 [Source:VGNC Symbol;Acc:VGNC:26530]	5.447	1.87666e-05
ENSBTAG00000005843	REXO2	RNA exonuclease 2 [Source:VGNC Symbol;Acc:VGNC:33884]	5.865	4.03169e-08
ENSBTAG00000040151	GCH1	GTP cyclohydrolase 1 [Source:VGNC Symbol;Acc:VGNC:29286]	3.995	0.00014797
ENSBTAG00000010365	SQOR	sulfide quinone oxidoreductase [Source:NCBI gene;Acc:507858]	4.506	4.75435e-07
ENSBTAG00000002953	TXN	thioredoxin [Source:VGNC Symbol;Acc:VGNC:56751]	4.903	1.31657e-07
ENSBTAG00000053050	SAMD9	sterile alpha motif domain containing 9 [Source:NCBI gene;Acc:514205]	4.793	9.63967e-06
ENSBTAG00000013688	PGF	placental growth factor [Source:VGNC Symbol;Acc:VGNC:32787]	5.288	8.05936e-06
ENSBTAG00000006563	KLHL40	kelch like family member 40 [Source:VGNC Symbol;Acc:VGNC:30665]	6.139	8.97211e-05
ENSBTAG00000014791	CTH	cystathionine gamma-lyase [Source:VGNC Symbol;Acc:VGNC:27795]	4.87	8.33498e-05
ENSBTAG00000012016	LMTK3	lemur tyrosine kinase 3 [Source:VGNC Symbol;Acc:VGNC:30942]	5.654	4.39168e-05
ENSBTAG00000047262	KRT42	keratin 42 [Source:VGNC Symbol;Acc:VGNC:50431]	3.708	0.000149102
ENSBTAG00000013314	PBX3	PBX homeobox 3 [Source:VGNC Symbol;Acc:VGNC:32609]	3.615	0.000174199
ENSBTAG00000031217	MYL6B	myosin light chain 6B [Source:VGNC Symbol;Acc:VGNC:31803]	3.467	0.0122974
ENSBTAG00000033510	MPZL2	myelin protein zero like 2 [Source:VGNC Symbol;Acc:VGNC:31593]	4.305	1.20097e-06
ENSBTAG00000010273	EREG	epiregulin [Source:VGNC Symbol;Acc:VGNC:28575]	4.766	0.00414337
ENSBTAG00000006259	MOB1A	MOB kinase activator 1A [Source:VGNC Symbol;Acc:VGNC:31541]	4.344	0.00361874
ENSBTAG00000002827	ACAT2	acetyl-CoA acetyltransferase 2 [Source:VGNC Symbol;Acc:VGNC:25530]	4.716	1.38404e-07
ENSBTAG00000009080	ITGB6	integrin subunit beta 6 [Source:VGNC Symbol;Acc:VGNC:30331]	4.41	0.00226707
ENSBTAG00000000236	YWHAZ	tyrosine 3-monooxygenase/tryptophan 5-monooxygenase activation protein zeta [Source:VGNC Symbol;Acc:VGNC:53885]	5.838	2.64024e-08
ENSBTAG00000007799	MTFR2	mitochondrial fission regulator 2 [Source:VGNC Symbol;Acc:VGNC:31728]	4.135	3.12585e-05
ENSBTAG00000013294	DYRK3	dual specificity tyrosine phosphorylation regulated kinase 3 [Source:VGNC Symbol;Acc:VGNC:28281]	3.734	0.000502046
ENSBTAG00000003234	HSD17B2	hydroxysteroid 17-beta dehydrogenase 2 [Source:VGNC Symbol;Acc:VGNC:29973]	3.831	0.0156586
ENSBTAG00000020665	GFRA2	GDNF family receptor alpha 2 [Source:VGNC Symbol;Acc:VGNC:29333]	2.542	0.000903324
ENSBTAG00000000009	FOXF1	forkhead box F1 [Source:VGNC Symbol;Acc:VGNC:29084]	5.312	0.000512873
ENSBTAG00000016041	B3GNT8	UDP-GlcNAc:betaGal beta-1,3-N-acetylglucosaminyltransferase 8 [Source:VGNC Symbol;Acc:VGNC:26384]	4.324	0.000453125
ENSBTAG00000004943	CCNA2	cyclin A2 [Source:VGNC Symbol;Acc:VGNC:26957]	3.622	3.70609e-05
ENSBTAG00000024470	SH2D2A	SH2 domain containing 2A [Source:VGNC Symbol;Acc:VGNC:34557]	5.489	0.00216925
ENSBTAG00000001992	CYP51A1	cytochrome P450, family 51, subfamily A, polypeptide 1 [Source:NCBI gene;Acc:505060]	4.167	4.03169e-08
ENSBTAG00000006185	SPC24	SPC24 component of NDC80 kinetochore complex [Source:VGNC Symbol;Acc:VGNC:35195]	3.41	0.000209824
ENSBTAG00000007036	SLC17A7	solute carrier family 17 member 7 [Source:VGNC Symbol;Acc:VGNC:34702]	6.054	0.00125267
ENSBTAG00000014239	CCNB1	cyclin B1 [Source:VGNC Symbol;Acc:VGNC:26958]	3.877	1.33028e-05
ENSBTAG00000013009	AURKA	aurora kinase A [Source:VGNC Symbol;Acc:VGNC:26349]	4.007	1.33028e-05
ENSBTAG00000010161	CCL21	C-C motif chemokine ligand 21 [Source:VGNC Symbol;Acc:VGNC:26948]	5.173	0.00330115
ENSBTAG00000039050	P2RY2	purinergic receptor P2Y2 [Source:VGNC Symbol;Acc:VGNC:32528]	6.022	0.00058766
ENSBTAG00000021069	PBK	PDZ binding kinase [Source:VGNC Symbol;Acc:VGNC:59199]	3.713	2.60918e-05
ENSBTAG00000039129		tumor necrosis factor receptor superfamily member 26 [Source:NCBI gene;Acc:510798]	5.138	1.30391e-05
ENSBTAG00000011256	MYO1B	myosin IB [Source:VGNC Symbol;Acc:VGNC:31817]	4.885	3.53015e-08
ENSBTAG00000008180	SPDL1	spindle apparatus coiled-coil protein 1 [Source:VGNC Symbol;Acc:VGNC:50114]	4.052	6.16549e-05
ENSBTAG00000013999	FAM20B	FAM20B glycosaminoglycan xylosylkinase [Source:VGNC Symbol;Acc:VGNC:28786]	2.829	0.0418561
ENSBTAG00000009959	SLC6A8	solute carrier family 6 member 8 [Source:NCBI gene;Acc:282367]	4.548	3.21793e-05
ENSBTAG00000009769		retinol-binding protein 1 [Source:NCBI gene;Acc:101906939]	4.424	1.94606e-05
ENSBTAG00000005129	CEP55	centrosomal protein 55 [Source:VGNC Symbol;Acc:VGNC:27206]	3.163	0.00160397
ENSBTAG00000002756	CDCA2	cell division cycle associated 2 [Source:VGNC Symbol;Acc:VGNC:59194]	3.434	0.000936585
ENSBTAG00000020705	PRSS12	serine protease 12 [Source:VGNC Symbol;Acc:VGNC:33413]	3.921	0.000238304
ENSBTAG00000004339		uncharacterized LOC508153 [Source:NCBI gene;Acc:508153]	5.131	0.00247923
ENSBTAG00000017844	STIL	STIL centriolar assembly protein [Source:VGNC Symbol;Acc:VGNC:35382]	3.641	0.00298851
ENSBTAG00000019960	TM4SF18	transmembrane 4 L six family member 18 [Source:VGNC Symbol;Acc:VGNC:35904]	4.732	3.4742e-06
ENSBTAG00000014204	S100A16	S100 calcium binding protein A16 [Source:VGNC Symbol;Acc:VGNC:34241]	4.437	1.01105e-06
ENSBTAG00000005947	PLAU	plasminogen activator, urokinase [Source:VGNC Symbol;Acc:VGNC:32975]	6.045	0.000115988
ENSBTAG00000036016	FAM111B	family with sequence similarity 111 member B [Source:VGNC Symbol;Acc:VGNC:28718]	5.873	1.42575e-06
ENSBTAG00000027630	CISD2	CDGSH iron sulfur domain 2 [Source:VGNC Symbol;Acc:VGNC:27372]	3.42	0.00031994
ENSBTAG00000005654	TMSB10	thymosin beta 10 [Source:NCBI gene;Acc:282385]	4.957	2.3656e-07
ENSBTAG00000006305	AK1	adenylate kinase 1 [Source:VGNC Symbol;Acc:VGNC:25770]	4.508	1.89309e-06
ENSBTAG00000010109	CDK1	cyclin dependent kinase 1 [Source:VGNC Symbol;Acc:VGNC:27115]	3.192	0.00251435
ENSBTAG00000006969	TUBB	tubulin beta class I [Source:NCBI gene;Acc:615087]	4.686	1.24614e-07
ENSBTAG00000027516	APLNR	apelin receptor [Source:VGNC Symbol;Acc:VGNC:26018]	4.369	0.000101782
ENSBTAG00000015127	SDC4	syndecan 4 [Source:VGNC Symbol;Acc:VGNC:34381]	3.655	4.27316e-05
ENSBTAG00000005183	MVK	mevalonate kinase [Source:VGNC Symbol;Acc:VGNC:31768]	3.927	3.99155e-06
ENSBTAG00000017627	STMN4	stathmin 4 [Source:VGNC Symbol;Acc:VGNC:35406]	2.859	0.0245126
ENSBTAG00000008756	ELF3	E74 like ETS transcription factor 3 [Source:VGNC Symbol;Acc:VGNC:28428]	3.343	0.00624158
ENSBTAG00000000815	EPHA2	EPH receptor A2 [Source:VGNC Symbol;Acc:VGNC:28534]	3.693	0.000894334
ENSBTAG00000005865	MAPK6	mitogen-activated protein kinase 6 [Source:VGNC Symbol;Acc:VGNC:31221]	4.466	3.3554e-08
ENSBTAG00000012703	GLO1	glyoxalase I [Source:VGNC Symbol;Acc:VGNC:50185]	4.573	4.03169e-08
ENSBTAG00000004221	ESM1	endothelial cell specific molecule 1 [Source:VGNC Symbol;Acc:VGNC:28602]	6.437	0.000139535
ENSBTAG00000016711	PPIF	peptidylprolyl isomerase F [Source:VGNC Symbol;Acc:VGNC:33198]	3.162	5.97089e-05
ENSBTAG00000039509	GPRC5A	G protein-coupled receptor class C group 5 member A [Source:VGNC Symbol;Acc:VGNC:29606]	3.963	0.000180864
ENSBTAG00000051755	ARF3	ADP ribosylation factor 3 [Source:NCBI gene;Acc:510994]	3.474	0.00030237
ENSBTAG00000051298	PVR	PVR cell adhesion molecule [Source:NCBI gene;Acc:526865]	4.653	7.34482e-05
ENSBTAG00000000394	BACE2	beta-secretase 2 [Source:VGNC Symbol;Acc:VGNC:26401]	4.768	0.000387403
ENSBTAG00000018517	VLDLR	very low density lipoprotein receptor [Source:VGNC Symbol;Acc:VGNC:36803]	3.026	0.000346747
ENSBTAG00000012909	CRABP1	cellular retinoic acid binding protein 1 [Source:VGNC Symbol;Acc:VGNC:27685]	7.023	4.303e-05
ENSBTAG00000006086	MMP28	matrix metallopeptidase 28 [Source:VGNC Symbol;Acc:VGNC:31528]	3.996	4.7549e-07
ENSBTAG00000021767	UBE2N	ubiquitin conjugating enzyme E2 N [Source:VGNC Symbol;Acc:VGNC:36590]	3.541	5.31217e-08
ENSBTAG00000013750	B3GALNT2	beta-1,3-N-acetylgalactosaminyltransferase 2 [Source:VGNC Symbol;Acc:VGNC:26371]	2.939	0.00321074
ENSBTAG00000008703	EIF2AK2	eukaryotic translation initiation factor 2 alpha kinase 2 [Source:VGNC Symbol;Acc:VGNC:28381]	2.898	0.00208477
ENSBTAG00000020485	ARRB1	arrestin beta 1 [Source:VGNC Symbol;Acc:VGNC:26169]	2.39	0.0068855
ENSBTAG00000000161	TMEM40	transmembrane protein 40 [Source:VGNC Symbol;Acc:VGNC:36084]	3.132	0.00267447
ENSBTAG00000009426	EZH2	enhancer of zeste 2 polycomb repressive complex 2 subunit [Source:VGNC Symbol;Acc:VGNC:28675]	3.931	5.7935e-06
ENSBTAG00000040006	SRSF3	serine and arginine rich splicing factor 3 [Source:VGNC Symbol;Acc:VGNC:35301]	3.944	1.18169e-06
ENSBTAG00000007522	RAP1GDS1	Rap1 GTPase-GDP dissociation stimulator 1 [Source:VGNC Symbol;Acc:VGNC:33718]	4.511	8.91124e-07
ENSBTAG00000023938	CENPA	centromere protein A [Source:NCBI gene;Acc:613898]	3.526	3.29404e-06
ENSBTAG00000001631	KIFC1	kinesin family member C1 [Source:VGNC Symbol;Acc:VGNC:30611]	3.037	0.000129598
ENSBTAG00000005979	HELLS	helicase, lymphoid specific [Source:VGNC Symbol;Acc:VGNC:29805]	3.779	0.000260191
ENSBTAG00000055207	SCD	stearoyl-CoA desaturase [Source:NCBI gene;Acc:280924]	4.401	0.000221904
ENSBTAG00000000711	NDRG1	N-myc downstream regulated 1 [Source:VGNC Symbol;Acc:VGNC:53868]	3.985	3.49511e-06
ENSBTAG00000020935	HIF1A	hypoxia inducible factor 1 subunit alpha [Source:VGNC Symbol;Acc:VGNC:29848]	4.462	1.37581e-08
ENSBTAG00000009231	NSDHL	NAD(P) dependent steroid dehydrogenase-like [Source:VGNC Symbol;Acc:VGNC:56932]	3.211	1.87666e-05
ENSBTAG00000010153	ANXA3	annexin A3 [Source:VGNC Symbol;Acc:VGNC:25965]	3.611	1.25099e-07
ENSBTAG00000012697	PGAM1	phosphoglycerate mutase 1 [Source:VGNC Symbol;Acc:VGNC:55961]	4.145	1.11415e-08
ENSBTAG00000004736	GRB2	growth factor receptor bound protein 2 [Source:VGNC Symbol;Acc:VGNC:29631]	3.497	2.77572e-08
ENSBTAG00000039153	RPS6KA4	ribosomal protein S6 kinase A4 [Source:VGNC Symbol;Acc:VGNC:34143]	4.849	6.92754e-07
ENSBTAG00000013162	HSPA8	heat shock protein family A (Hsp70) member 8 [Source:VGNC Symbol;Acc:VGNC:54632]	3.897	2.33794e-07
ENSBTAG00000005432	CAPG	capping actin protein, gelsolin like [Source:VGNC Symbol;Acc:VGNC:26739]	4.008	2.19911e-07
ENSBTAG00000011635	CENPN	centromere protein N [Source:VGNC Symbol;Acc:VGNC:27182]	2.875	0.00107327
ENSBTAG00000001717	AURKB	aurora kinase B [Source:VGNC Symbol;Acc:VGNC:26351]	3.68	4.91435e-05
ENSBTAG00000019665	IL1RN	interleukin 1 receptor antagonist [Source:VGNC Symbol;Acc:VGNC:30136]	4.071	3.30433e-06
ENSBTAG00000004553	TPM4	tropomyosin 4 [Source:VGNC Symbol;Acc:VGNC:36254]	4.032	4.03169e-08
ENSBTAG00000009104	SERP1	stress associated endoplasmic reticulum protein 1 [Source:VGNC Symbol;Acc:VGNC:34464]	2.804	7.83206e-05
ENSBTAG00000016185	ENAH	ENAH actin regulator [Source:VGNC Symbol;Acc:VGNC:59333]	3.357	1.62967e-06
ENSBTAG00000012184	PTTG1	PTTG1 regulator of sister chromatid separation, securin [Source:NCBI gene;Acc:508043]	3.459	1.67134e-06
ENSBTAG00000001835	GJA1	gap junction protein alpha 1 [Source:VGNC Symbol;Acc:VGNC:29370]	4.032	2.96418e-06
ENSBTAG00000020783	MAPK14	mitogen-activated protein kinase 14 [Source:VGNC Symbol;Acc:VGNC:31216]	3.425	1.1745e-05
ENSBTAG00000002298	CKAP2L	cytoskeleton associated protein 2 like [Source:VGNC Symbol;Acc:VGNC:27381]	2.863	0.00157114
ENSBTAG00000013799			4.229	5.34437e-06
ENSBTAG00000055257	RAP2B	RAP2B, member of RAS oncogene family [Source:NCBI gene;Acc:784133]	4.395	2.33794e-07
ENSBTAG00000012050	ORAI2	ORAI calcium release-activated calcium modulator 2 [Source:VGNC Symbol;Acc:VGNC:32444]	2.844	0.00311444
ENSBTAG00000008216	RRM2	ribonucleotide reductase regulatory subunit M2 [Source:VGNC Symbol;Acc:VGNC:34165]	3.673	1.53166e-05
ENSBTAG00000016411	RNF122	ring finger protein 122 [Source:VGNC Symbol;Acc:VGNC:34015]	4.1	0.000802549
ENSBTAG00000018216	SKA1	spindle and kinetochore associated complex subunit 1 [Source:VGNC Symbol;Acc:VGNC:34643]	3.706	1.04641e-05
ENSBTAG00000021416	PRXL2A	peroxiredoxin like 2A [Source:VGNC Symbol;Acc:VGNC:28791]	3.231	0.00114331
ENSBTAG00000033248	CDH3	cadherin 3 [Source:VGNC Symbol;Acc:VGNC:27103]	3.591	2.53681e-07
ENSBTAG00000000277	IL18	interleukin 18 [Source:VGNC Symbol;Acc:VGNC:30126]	2.824	0.0054571
ENSBTAG00000019777	CDCA3	cell division cycle associated 3 [Source:VGNC Symbol;Acc:VGNC:27084]	3.657	0.000161014
ENSBTAG00000000281	MND1	meiotic nuclear divisions 1 [Source:VGNC Symbol;Acc:VGNC:31538]	2.916	0.000674891
ENSBTAG00000009383	KIF11	kinesin family member 11 [Source:VGNC Symbol;Acc:VGNC:30580]	3.139	0.00332364
ENSBTAG00000011140	FAM162A	family with sequence similarity 162 member A [Source:VGNC Symbol;Acc:VGNC:28744]	3.368	2.56142e-07
ENSBTAG00000012866	THBS4	thrombospondin 4 [Source:VGNC Symbol;Acc:VGNC:35831]	7.063	0.0020887
ENSBTAG00000021820	DDX39A	DExD-box helicase 39A [Source:VGNC Symbol;Acc:VGNC:27964]	3.449	4.03169e-08
ENSBTAG00000012082	TNFRSF12A	TNF receptor superfamily member 12A [Source:VGNC Symbol;Acc:VGNC:36162]	3.603	4.56673e-06
ENSBTAG00000007814	WWTR1	WW domain containing transcription regulator 1 [Source:VGNC Symbol;Acc:VGNC:36980]	3.098	0.000770253
ENSBTAG00000018189	CSTB	cystatin B (stefin B) [Source:NCBI gene;Acc:514170]	3.192	0.00167083
ENSBTAG00000055063			3.077	0.0263017
ENSBTAG00000004269	SGK1	serum/glucocorticoid regulated kinase 1 [Source:VGNC Symbol;Acc:VGNC:34541]	3.416	0.00105601
ENSBTAG00000012621	RTN4RL2	reticulon 4 receptor like 2 [Source:VGNC Symbol;Acc:VGNC:34208]	4.989	0.000282458
ENSBTAG00000004575	FAM126A	family with sequence similarity 126 member A [Source:VGNC Symbol;Acc:VGNC:28724]	3.24	0.000690931
ENSBTAG00000013030	LRRC8A	leucine rich repeat containing 8 VRAC subunit A [Source:VGNC Symbol;Acc:VGNC:31029]	3.375	3.01403e-07
ENSBTAG00000010077	FANCD2	FA complementation group D2 [Source:VGNC Symbol;Acc:VGNC:28855]	2.085	0.0337599
ENSBTAG00000009218	ANLN	anillin actin binding protein [Source:VGNC Symbol;Acc:VGNC:25950]	3.125	0.00026153
ENSBTAG00000020605	SMTNL2	smoothelin like 2 [Source:VGNC Symbol;Acc:VGNC:35037]	2.867	4.6611e-05
ENSBTAG00000014731	GAPDH	glyceraldehyde-3-phosphate dehydrogenase [Source:NCBI gene;Acc:281181]	3.51	3.38959e-08
ENSBTAG00000016252	LSM12	LSM12 homolog [Source:VGNC Symbol;Acc:VGNC:31052]	3.347	3.49511e-06
ENSBTAG00000003661		solute carrier family 35 member F2 [Source:NCBI gene;Acc:533008]	3.053	0.000412432
ENSBTAG00000015129	KLK10	kallikrein related peptidase 10 [Source:VGNC Symbol;Acc:VGNC:30672]	2.948	6.29957e-07
ENSBTAG00000016771	PLK2	polo like kinase 2 [Source:VGNC Symbol;Acc:VGNC:33034]	3.527	6.98203e-06
ENSBTAG00000008306	MKRN1	makorin ring finger protein 1 [Source:NCBI gene;Acc:514986]	3.065	0.000416155
ENSBTAG00000005269	CCNB2	cyclin B2 [Source:VGNC Symbol;Acc:VGNC:26960]	2.66	0.0161716
ENSBTAG00000026199	ACTB	actin beta [Source:NCBI gene;Acc:280979]	3.719	2.11963e-08
ENSBTAG00000002331	DLGAP5	DLG associated protein 5 [Source:VGNC Symbol;Acc:VGNC:28091]	3.054	0.000782472
ENSBTAG00000004379	ETHE1	ETHE1 persulfide dioxygenase [Source:VGNC Symbol;Acc:VGNC:28623]	2.914	0.000200186
ENSBTAG00000023218	UBE2V2	ubiquitin conjugating enzyme E2 V2 [Source:VGNC Symbol;Acc:VGNC:36597]	3.428	1.0999e-05
ENSBTAG00000002613	MIS18BP1	MIS18 binding protein 1 [Source:VGNC Symbol;Acc:VGNC:59350]	3.299	1.87968e-05
ENSBTAG00000007172	GOT2	glutamic-oxaloacetic transaminase 2 [Source:VGNC Symbol;Acc:VGNC:29503]	4.017	1.80276e-07
ENSBTAG00000019177	BIN1	bridging integrator 1 [Source:VGNC Symbol;Acc:VGNC:26497]	2.825	0.00327825
ENSBTAG00000002980	GPT2	glutamic--pyruvic transaminase 2 [Source:VGNC Symbol;Acc:VGNC:29617]	2.786	0.000444298
ENSBTAG00000047186	NME2	non-metastatic cells 2, protein (NM23B) expressed in [Source:NCBI gene;Acc:615447]	3.111	1.93208e-08
ENSBTAG00000039462	PCLAF	PCNA clamp associated factor [Source:NCBI gene;Acc:540737]	2.809	0.000151002
ENSBTAG00000024663	LAD1	ladinin 1 [Source:VGNC Symbol;Acc:VGNC:30766]	3.348	1.29924e-07
ENSBTAG00000011358	IER3	immediate early response 3 [Source:VGNC Symbol;Acc:VGNC:30039]	3.038	1.37265e-06
ENSBTAG00000020747	ASS1	argininosuccinate synthase 1 [Source:VGNC Symbol;Acc:VGNC:26224]	3.546	8.54423e-06
ENSBTAG00000010922	TRAPPC2	trafficking protein particle complex 2 [Source:NCBI gene;Acc:616748]	2.469	0.00247478
ENSBTAG00000001446	ABRACL	ABRA C-terminal like [Source:VGNC Symbol;Acc:VGNC:25513]	4.02	4.76936e-05
ENSBTAG00000015637	IMPAD1	inositol monophosphatase domain containing 1 [Source:VGNC Symbol;Acc:VGNC:30187]	3.219	4.0286e-07
ENSBTAG00000009902	AKR1B1	aldo-keto reductase family 1, member B1 (aldose reductase) [Source:NCBI gene;Acc:317748]	3.385	1.89058e-05
ENSBTAG00000008054	ZNF706	zinc finger protein 706 [Source:VGNC Symbol;Acc:VGNC:37336]	3.071	1.21126e-05
ENSBTAG00000009211	UBE2S	ubiquitin conjugating enzyme E2 S [Source:VGNC Symbol;Acc:VGNC:36595]	2.91	4.35661e-06
ENSBTAG00000012069	CCDC167	coiled-coil domain containing 167 [Source:NCBI gene;Acc:507353]	2.419	0.000515127
ENSBTAG00000012225	KPNA2	karyopherin subunit alpha 2 [Source:VGNC Symbol;Acc:VGNC:30701]	2.849	4.49893e-07
ENSBTAG00000011415	ETF1	eukaryotic translation termination factor 1 [Source:VGNC Symbol;Acc:VGNC:28617]	3.059	9.01233e-08
ENSBTAG00000003908	MAPRE1	microtubule associated protein RP/EB family member 1 [Source:VGNC Symbol;Acc:VGNC:31232]	2.932	1.42308e-05
ENSBTAG00000054533	GNG12	G protein subunit gamma 12 [Source:NCBI gene;Acc:286850]	3.035	2.35611e-05
ENSBTAG00000003948	FDPS	farnesyl diphosphate synthase [Source:NCBI gene;Acc:281156]	3.205	1.09888e-07
ENSBTAG00000004428	H2AFZ	H2A histone family, member Z [Source:NCBI gene;Acc:287016]	3.097	9.21073e-07
ENSBTAG00000016858	SAR1A	secretion associated Ras related GTPase 1A [Source:VGNC Symbol;Acc:VGNC:34286]	3.318	5.84337e-06
ENSBTAG00000032705	CALM	calmodulin-like [Source:NCBI gene;Acc:326597]	3.32	2.2119e-05
ENSBTAG00000013368	ANKRD22	ankyrin repeat domain 22 [Source:VGNC Symbol;Acc:VGNC:25916]	2.672	0.00886039
ENSBTAG00000047338	DCBLD1	discoidin, CUB and LCCL domain containing 1 [Source:VGNC Symbol;Acc:VGNC:27908]	4.288	5.32096e-05
ENSBTAG00000009846	MTHFD1L	methylenetetrahydrofolate dehydrogenase (NADP+ dependent) 1 like [Source:VGNC Symbol;Acc:VGNC:53798]	3.364	0.000126295
ENSBTAG00000007584	INPP1	inositol polyphosphate-1-phosphatase [Source:VGNC Symbol;Acc:VGNC:30208]	3.285	3.46876e-06
ENSBTAG00000017021	MCM4	minichromosome maintenance complex component 4 [Source:NCBI gene;Acc:504367]	3.127	3.51476e-05
ENSBTAG00000012902	ARL8B	ADP ribosylation factor like GTPase 8B [Source:VGNC Symbol;Acc:VGNC:26154]	3.192	0.0393927
ENSBTAG00000031797	MANF	mesencephalic astrocyte derived neurotrophic factor [Source:VGNC Symbol;Acc:VGNC:31171]	3.12	3.30433e-06
ENSBTAG00000007952	MVP	major vault protein [Source:VGNC Symbol;Acc:VGNC:31769]	3.266	1.22452e-06
ENSBTAG00000015692	HSPA4L	heat shock protein family A (Hsp70) member 4 like [Source:VGNC Symbol;Acc:VGNC:53906]	2.891	1.30391e-05
ENSBTAG00000007783	MYBL2	MYB proto-oncogene like 2 [Source:VGNC Symbol;Acc:VGNC:31779]	3.798	3.7169e-05
ENSBTAG00000005498	SQLE	squalene epoxidase [Source:VGNC Symbol;Acc:VGNC:35264]	3.309	6.54267e-07
ENSBTAG00000003938	FNDC1	fibronectin type III domain containing 1 [Source:VGNC Symbol;Acc:VGNC:58376]	6.7	2.24245e-07
ENSBTAG00000013166	SMYD2	SET and MYND domain containing 2 [Source:VGNC Symbol;Acc:VGNC:35043]	2.744	0.000221683
ENSBTAG00000021377	S100A14	S100 calcium binding protein A14 [Source:VGNC Symbol;Acc:VGNC:34240]	3.041	1.04237e-07
ENSBTAG00000006735	STAC	SH3 and cysteine rich domain [Source:VGNC Symbol;Acc:VGNC:35350]	4.082	3.71204e-05
ENSBTAG00000000894	PGK1	phosphoglycerate kinase 1 [Source:VGNC Symbol;Acc:VGNC:32789]	3.154	1.3091e-07
ENSBTAG00000009554	EHBP1L1	EH domain binding protein 1 like 1 [Source:VGNC Symbol;Acc:VGNC:28371]	3.104	5.05932e-05
ENSBTAG00000043582			3.702	0.000135348
ENSBTAG00000009035	CENPE	centromere protein E [Source:VGNC Symbol;Acc:VGNC:27175]	2.837	0.00104962
ENSBTAG00000000436	TNFAIP3	TNF alpha induced protein 3 [Source:VGNC Symbol;Acc:VGNC:36155]	2.768	0.00340712
ENSBTAG00000046335			3.006	0.00161089
ENSBTAG00000017826	SCLY	selenocysteine lyase [Source:VGNC Symbol;Acc:VGNC:55677]	2.695	0.0158817
ENSBTAG00000004243	LYPLA1	lysophospholipase 1 [Source:NCBI gene;Acc:539992]	3.039	4.35024e-05
ENSBTAG00000010552	PSMG2	proteasome assembly chaperone 2 [Source:VGNC Symbol;Acc:VGNC:33479]	2.573	3.14914e-06
ENSBTAG00000010597	GGCT	gamma-glutamylcyclotransferase [Source:NCBI gene;Acc:533374]	3.482	0.00262189
ENSBTAG00000003733	TM4SF5	transmembrane 4 L six family member 5 [Source:VGNC Symbol;Acc:VGNC:35907]	3.213	4.81983e-06
ENSBTAG00000007394	RPL22L1	ribosomal protein L22 like 1 [Source:NCBI gene;Acc:614872]	2.905	3.80683e-07
ENSBTAG00000011805	PLIN3	perilipin 3 [Source:VGNC Symbol;Acc:VGNC:33031]	3.237	2.49169e-05
ENSBTAG00000008330	RNF19B	ring finger protein 19B [Source:VGNC Symbol;Acc:VGNC:34045]	3.968	8.99492e-08
ENSBTAG00000006731	SLC7A5	solute carrier family 7 member 5 [Source:VGNC Symbol;Acc:VGNC:52250]	2.722	2.46843e-05
ENSBTAG00000008758	KIF20A	kinesin family member 20A [Source:VGNC Symbol;Acc:VGNC:30594]	2.765	5.42396e-05
ENSBTAG00000003314	SKA3	spindle and kinetochore associated complex subunit 3 [Source:VGNC Symbol;Acc:VGNC:34645]	2.763	0.000296969
ENSBTAG00000020752	CEP78	centrosomal protein 78 [Source:VGNC Symbol;Acc:VGNC:27214]	2.737	0.000605033
ENSBTAG00000011554	SURF6	surfeit 6 [Source:VGNC Symbol;Acc:VGNC:35485]	3.367	9.57329e-06
ENSBTAG00000000704	GUSB	glucuronidase beta [Source:NCBI gene;Acc:515687]	3.484	3.30433e-06
ENSBTAG00000012046	JUNB	JunB proto-oncogene, AP-1 transcription factor subunit [Source:VGNC Symbol;Acc:VGNC:30387]	2.918	1.25099e-07
ENSBTAG00000008631	CORO1A	coronin 1A [Source:VGNC Symbol;Acc:VGNC:27620]	2.924	0.00154987
ENSBTAG00000015595	MCM5	minichromosome maintenance complex component 5 [Source:VGNC Symbol;Acc:VGNC:31311]	2.825	0.00180442
ENSBTAG00000020764	CNN2	calponin 2 [Source:VGNC Symbol;Acc:VGNC:27509]	3.305	4.77348e-08
ENSBTAG00000011454	FKBP10	FKBP prolyl isomerase 10 [Source:VGNC Symbol;Acc:VGNC:29017]	2.931	5.11247e-05
ENSBTAG00000001862	PPP2R2B	protein phosphatase 2 regulatory subunit Bbeta [Source:VGNC Symbol;Acc:VGNC:33256]	3.092	0.00174825
ENSBTAG00000007121	TK1	thymidine kinase 1 [Source:VGNC Symbol;Acc:VGNC:35884]	2.866	4.97285e-06
ENSBTAG00000026851	FMNL2	formin like 2 [Source:VGNC Symbol;Acc:VGNC:29047]	3.299	2.96418e-06
ENSBTAG00000009493	BCL3	BCL3 transcription coactivator [Source:VGNC Symbol;Acc:VGNC:58663]	2.216	3.46908e-05
ENSBTAG00000010207	NUDT21	nudix hydrolase 21 [Source:VGNC Symbol;Acc:VGNC:32336]	2.959	9.1014e-06
ENSBTAG00000007502	CKMT1A	creatine kinase, mitochondrial 1A [Source:NCBI gene;Acc:281692]	2.689	4.52953e-07
ENSBTAG00000015051	POLRMT	RNA polymerase mitochondrial [Source:VGNC Symbol;Acc:VGNC:33154]	2.976	0.00106098
ENSBTAG00000008642	POLR1D	RNA polymerase I and III subunit D [Source:NCBI gene;Acc:539061]	2.665	1.99935e-06
ENSBTAG00000046664	TSC22D1	TSC22 domain family member 1 [Source:NCBI gene;Acc:510359]	2.696	0.0333028
ENSBTAG00000015303	MPP6	membrane palmitoylated protein 6 [Source:VGNC Symbol;Acc:VGNC:31585]	2.624	0.00568505
ENSBTAG00000015107	SLC16A1	solute carrier family 16 member 1 [Source:VGNC Symbol;Acc:VGNC:34683]	2.767	6.4666e-05
ENSBTAG00000017542	PPARD	peroxisome proliferator activated receptor delta [Source:VGNC Symbol;Acc:VGNC:33182]	2.939	4.24194e-06
ENSBTAG00000012784	RACGAP1	Rac GTPase activating protein 1 [Source:VGNC Symbol;Acc:VGNC:33675]	2.655	0.000128802
ENSBTAG00000022613	CYCS	cytochrome c, somatic [Source:NCBI gene;Acc:510767]	2.586	1.90916e-07
ENSBTAG00000021663	SMIM8	small integral membrane protein 8 [Source:VGNC Symbol;Acc:VGNC:50075]	2.552	0.000372159
ENSBTAG00000018643	PRC1	protein regulator of cytokinesis 1 [Source:VGNC Symbol;Acc:VGNC:33285]	2.767	8.05936e-06
ENSBTAG00000011263	EIF6	eukaryotic translation initiation factor 6 [Source:VGNC Symbol;Acc:VGNC:57006]	2.797	2.1119e-07
ENSBTAG00000018255	ACTN1	actinin alpha 1 [Source:VGNC Symbol;Acc:VGNC:25581]	3.309	5.54964e-07
ENSBTAG00000002082	MARCKS	myristoylated alanine rich protein kinase C substrate [Source:VGNC Symbol;Acc:VGNC:31244]	2.601	6.41843e-06
ENSBTAG00000020721	MRPL55	mitochondrial ribosomal protein L55 [Source:VGNC Symbol;Acc:VGNC:31650]	2.661	8.78139e-06
ENSBTAG00000014297	MOV10	Mov10 RISC complex RNA helicase [Source:VGNC Symbol;Acc:VGNC:31566]	2.513	0.00111453
ENSBTAG00000007300	FHL3	four and a half LIM domains 3 [Source:VGNC Symbol;Acc:VGNC:29001]	3.004	5.58742e-05
ENSBTAG00000048090	UBE2G2	ubiquitin conjugating enzyme E2 G2 [Source:VGNC Symbol;Acc:VGNC:36582]	3.293	5.16715e-05
ENSBTAG00000002683	PFKP	phosphofructokinase, platelet [Source:VGNC Symbol;Acc:VGNC:32775]	2.719	1.04036e-06
ENSBTAG00000024605	DYNLL1	dynein light chain LC8-type 1 [Source:NCBI gene;Acc:404151]	2.749	1.24614e-07
ENSBTAG00000007214	ELL2	elongation factor for RNA polymerase II 2 [Source:VGNC Symbol;Acc:VGNC:28436]	2.857	9.27963e-06
ENSBTAG00000017602	TMEM45B	transmembrane protein 45B [Source:VGNC Symbol;Acc:VGNC:36089]	2.803	0.000234029
ENSBTAG00000019807	COL27A1	collagen type XXVII alpha 1 chain [Source:VGNC Symbol;Acc:VGNC:56941]	2.994	0.000225098
ENSBTAG00000013749	RHOQ	ras homolog family member Q [Source:VGNC Symbol;Acc:VGNC:33952]	2.889	4.53243e-05
ENSBTAG00000048485	TUBB2A	tubulin beta 2A class IIa [Source:NCBI gene;Acc:100295973]	2.23	0.0246142
ENSBTAG00000019988	GNA15	G protein subunit alpha 15 [Source:VGNC Symbol;Acc:VGNC:29448]	3.206	3.48425e-05
ENSBTAG00000000020	TRPV3	transient receptor potential cation channel subfamily V member 3 [Source:VGNC Symbol;Acc:VGNC:36399]	2.78	2.86717e-05
ENSBTAG00000010390	SRI	sorcin [Source:VGNC Symbol;Acc:VGNC:35281]	2.382	3.62371e-06
ENSBTAG00000005434	PLVAP	plasmalemma vesicle associated protein [Source:VGNC Symbol;Acc:VGNC:33056]	2.729	8.08889e-06
ENSBTAG00000006489	MYO5A	myosin VA [Source:VGNC Symbol;Acc:VGNC:31826]	2.527	7.90119e-07
ENSBTAG00000019343	MDFI	MyoD family inhibitor [Source:VGNC Symbol;Acc:VGNC:31329]	3.985	0.00367604
ENSBTAG00000010882	ANKRD9	ankyrin repeat domain 9 [Source:VGNC Symbol;Acc:VGNC:25943]	3.11	0.000115125
ENSBTAG00000025752	P3H4	prolyl 3-hydroxylase family member 4 (inactive) [Source:NCBI gene;Acc:788823]	3.067	1.22048e-05
ENSBTAG00000007836	PPA1	inorganic pyrophosphatase 1 [Source:VGNC Symbol;Acc:VGNC:55992]	2.591	5.20658e-07
ENSBTAG00000007455	DNASE1L1	deoxyribonuclease 1 like 1 [Source:VGNC Symbol;Acc:VGNC:28133]	2.382	1.15367e-05
ENSBTAG00000018761	SLC35F6	solute carrier family 35 member F6 [Source:VGNC Symbol;Acc:VGNC:34836]	3.049	4.55337e-06
ENSBTAG00000020309	G3BP1	G3BP stress granule assembly factor 1 [Source:VGNC Symbol;Acc:VGNC:29176]	2.715	0.00200396
ENSBTAG00000019509	NUDT5	nudix hydrolase 5 [Source:VGNC Symbol;Acc:VGNC:32339]	2.078	0.000500523
ENSBTAG00000007247	NUF2	NUF2 component of NDC80 kinetochore complex [Source:VGNC Symbol;Acc:VGNC:32344]	2.571	0.000945468
ENSBTAG00000035064	C4H7orf57	chromosome 4 C7orf57 homolog [Source:NCBI gene;Acc:614195]	2.331	0.00385948
ENSBTAG00000000111	UGP2	UDP-glucose pyrophosphorylase 2 [Source:VGNC Symbol;Acc:VGNC:36651]	2.678	1.46687e-05
ENSBTAG00000012995	MCUB	mitochondrial calcium uniporter dominant negative beta subunit [Source:VGNC Symbol;Acc:VGNC:31326]	2.741	0.019863
ENSBTAG00000046110	CLCF1	cardiotrophin like cytokine factor 1 [Source:VGNC Symbol;Acc:VGNC:56260]	2.339	0.0108556
ENSBTAG00000015145	S100A11	S100 calcium binding protein A11 [Source:VGNC Symbol;Acc:VGNC:34238]	2.898	4.84458e-07
ENSBTAG00000019995	HIKESHI	heat shock protein nuclear import factor hikeshi [Source:VGNC Symbol;Acc:VGNC:29853]	2.242	6.94934e-05
ENSBTAG00000020100		Rho GTPase activating protein 11A [Source:NCBI gene;Acc:617811]	2.77	0.00359933
ENSBTAG00000001983	SMAGP	small cell adhesion glycoprotein [Source:VGNC Symbol;Acc:VGNC:34982]	2.825	8.41044e-07
ENSBTAG00000023814	ECT2	epithelial cell transforming 2 [Source:VGNC Symbol;Acc:VGNC:28314]	2.378	0.000309802
ENSBTAG00000044175	CENPK	centromere protein K [Source:VGNC Symbol;Acc:VGNC:27179]	2.561	0.000710098
ENSBTAG00000003826	SCN1B	sodium voltage-gated channel beta subunit 1 [Source:VGNC Symbol;Acc:VGNC:34346]	3.027	0.000244499
ENSBTAG00000014762	ISG20	interferon stimulated exonuclease gene 20 [Source:VGNC Symbol;Acc:VGNC:30294]	2.747	0.00168178
ENSBTAG00000038384	KRT5	keratin 5 [Source:VGNC Symbol;Acc:VGNC:50405]	2.771	0.000131984
ENSBTAG00000051704	TNFRSF10D	tumor necrosis factor receptor superfamily, member 10d, decoy with truncated death domain [Source:NCBI gene;Acc:782274]	2.579	9.56681e-05
ENSBTAG00000013411	ENO1	enolase 1 [Source:NCBI gene;Acc:281141]	2.811	2.72197e-07
ENSBTAG00000001782	MRPS12	mitochondrial ribosomal protein S12 [Source:VGNC Symbol;Acc:VGNC:31656]	2.479	0.006051
ENSBTAG00000003359	ELOVL5	ELOVL fatty acid elongase 5 [Source:VGNC Symbol;Acc:VGNC:28451]	3.412	4.04637e-08
ENSBTAG00000017160	TBC1D7	TBC1 domain family member 7 [Source:VGNC Symbol;Acc:VGNC:50071]	3.389	2.81134e-05
ENSBTAG00000012977	COMTD1	catechol-O-methyltransferase domain containing 1 [Source:VGNC Symbol;Acc:VGNC:27591]	2.037	0.0085917
ENSBTAG00000000428	BAK1	BCL2 antagonist/killer 1 [Source:VGNC Symbol;Acc:VGNC:26416]	3.324	3.20608e-06
ENSBTAG00000007763	SLC1A4	solute carrier family 1 member 4 [Source:VGNC Symbol;Acc:VGNC:34714]	2.05	0.00119464
ENSBTAG00000000296	IMPDH1	inosine monophosphate dehydrogenase 1 [Source:VGNC Symbol;Acc:VGNC:30188]	3.192	5.05319e-06
ENSBTAG00000005012	HSPH1	heat shock protein family H (Hsp110) member 1 [Source:VGNC Symbol;Acc:VGNC:53817]	2.635	4.00427e-06
ENSBTAG00000005475	TCAF2	TRPM8 channel associated factor 2 [Source:NCBI gene;Acc:510320]	2.755	0.0214613
ENSBTAG00000015739	MRC2	mannose receptor C type 2 [Source:VGNC Symbol;Acc:VGNC:31599]	2.998	5.46841e-07
ENSBTAG00000002108	YWHAQ	tyrosine 3-monooxygenase/tryptophan 5-monooxygenase activation protein theta [Source:VGNC Symbol;Acc:VGNC:37047]	2.896	1.3906e-07
ENSBTAG00000009217	WNT10A	Wnt family member 10A [Source:VGNC Symbol;Acc:VGNC:36954]	2.473	0.00852002
ENSBTAG00000049309	TAF13	TATA-box binding protein associated factor 13 [Source:NCBI gene;Acc:513065]	3.061	0.00522947
ENSBTAG00000021347	CWH43	cell wall biogenesis 43 C-terminal homolog [Source:VGNC Symbol;Acc:VGNC:27844]	2.714	0.00340369
ENSBTAG00000011352	TBC1D30	TBC1 domain family member 30 [Source:VGNC Symbol;Acc:VGNC:35641]	3.08	0.0328882
ENSBTAG00000003967	OTUB1	OTU deubiquitinase, ubiquitin aldehyde binding 1 [Source:VGNC Symbol;Acc:VGNC:32491]	2.722	1.42924e-06
ENSBTAG00000002412	CYB5B	cytochrome b5 type B [Source:VGNC Symbol;Acc:VGNC:49139]	2.573	1.19655e-06
ENSBTAG00000001575	CALM2	calmodulin 2 [Source:NCBI gene;Acc:100297344]	2.918	4.03169e-08
ENSBTAG00000006001	STAP2	signal transducing adaptor family member 2 [Source:VGNC Symbol;Acc:VGNC:35359]	2.465	0.0152295
ENSBTAG00000007662	HSPA5	heat shock protein family A (Hsp70) member 5 [Source:VGNC Symbol;Acc:VGNC:59220]	2.6	6.74172e-05
ENSBTAG00000008621	PRKAR1A	protein kinase cAMP-dependent type I regulatory subunit alpha [Source:VGNC Symbol;Acc:VGNC:33324]	2.689	7.07285e-07
ENSBTAG00000023073	FAM89A	family with sequence similarity 89 member A [Source:VGNC Symbol;Acc:VGNC:28842]	2.748	2.05848e-05
ENSBTAG00000000786	NQO2	N-ribosyldihydronicotinamide:quinone reductase 2 [Source:VGNC Symbol;Acc:VGNC:32225]	2.413	0.00507938
ENSBTAG00000021455	CFL1	cofilin 1 [Source:VGNC Symbol;Acc:VGNC:27253]	2.753	9.01631e-07
ENSBTAG00000001754	AHCYL2	adenosylhomocysteinase like 2 [Source:VGNC Symbol;Acc:VGNC:25752]	2.67	2.08439e-06
ENSBTAG00000018972	GARS1	glycyl-tRNA synthetase 1 [Source:VGNC Symbol;Acc:VGNC:29254]	2.471	1.64125e-06
ENSBTAG00000006611	NUP93	nucleoporin 93 [Source:VGNC Symbol;Acc:VGNC:32366]	2.976	6.88353e-07
ENSBTAG00000023736	CDC42EP3	CDC42 effector protein 3 [Source:VGNC Symbol;Acc:VGNC:27074]	2.074	0.000819246
ENSBTAG00000013298	PLA2G4A	phospholipase A2 group IVA [Source:VGNC Symbol;Acc:VGNC:32960]	3.427	1.15886e-05
ENSBTAG00000011382	SLC9A3R1	SLC9A3 regulator 1 [Source:VGNC Symbol;Acc:VGNC:34941]	2.308	0.000108957
ENSBTAG00000014453	PLK1	polo like kinase 1 [Source:VGNC Symbol;Acc:VGNC:33033]	2.473	0.00344654
ENSBTAG00000014713	RARRES1	retinoic acid receptor responder 1 [Source:VGNC Symbol;Acc:VGNC:33731]	4.274	0.00675142
ENSBTAG00000001601	PKM	pyruvate kinase M1/2 [Source:VGNC Symbol;Acc:VGNC:55132]	3.047	7.42513e-08
ENSBTAG00000017363	SAT1	spermidine/spermine N1-acetyltransferase 1 [Source:VGNC Symbol;Acc:VGNC:34296]	2.204	0.000123885
ENSBTAG00000030170	JPT1	Jupiter microtubule associated homolog 1 [Source:VGNC Symbol;Acc:VGNC:55841]	2.231	0.000133133
ENSBTAG00000002068	TAGLN2	transgelin 2 [Source:VGNC Symbol;Acc:VGNC:35586]	2.686	4.59147e-07
ENSBTAG00000000942	SIPA1L2	signal induced proliferation associated 1 like 2 [Source:VGNC Symbol;Acc:VGNC:34629]	2.453	0.000166538
ENSBTAG00000015013	C2CD2L	C2CD2 like [Source:VGNC Symbol;Acc:VGNC:26632]	2.666	8.80609e-06
ENSBTAG00000006189	ACTG1	actin gamma 1 [Source:NCBI gene;Acc:404122]	2.59	2.51367e-07
ENSBTAG00000025929		methylthioadenosine phosphorylase [Source:NCBI gene;Acc:782907]	2.883	1.84326e-05
ENSBTAG00000009177	PLEKHA4	pleckstrin homology domain containing A4 [Source:VGNC Symbol;Acc:VGNC:33006]	2.292	0.000353051
ENSBTAG00000000771	DNAJB6	DnaJ heat shock protein family (Hsp40) member B6 [Source:VGNC Symbol;Acc:VGNC:53635]	2.409	4.62745e-05
ENSBTAG00000013023	MAP4K4	mitogen-activated protein kinase kinase kinase kinase 4 [Source:VGNC Symbol;Acc:VGNC:31207]	2.779	0.000102983
ENSBTAG00000009495	BCAM	basal cell adhesion molecule [Source:VGNC Symbol;Acc:VGNC:49138]	2.542	5.90738e-06
ENSBTAG00000003418	MSN	moesin [Source:VGNC Symbol;Acc:VGNC:31703]	2.698	1.25099e-07
ENSBTAG00000047265		protein phosphatase 1 regulatory inhibitor subunit 14B [Source:NCBI gene;Acc:617154]	2.649	1.78147e-06
ENSBTAG00000004075	IDI1	isopentenyl-diphosphate delta isomerase 1 [Source:NCBI gene;Acc:514293]	2.742	1.09121e-06
ENSBTAG00000022461	SEPTIN10	septin 10 [Source:VGNC Symbol;Acc:VGNC:34450]	2.537	1.1918e-05
ENSBTAG00000009617	SLC2A1	solute carrier family 2 member 1 [Source:VGNC Symbol;Acc:VGNC:34796]	3.012	4.41112e-07
ENSBTAG00000013960	PSAT1	phosphoserine aminotransferase 1 [Source:VGNC Symbol;Acc:VGNC:55075]	2.238	6.61155e-06
ENSBTAG00000004915	PFN1	profilin 1 [Source:NCBI gene;Acc:513895]	2.718	5.31217e-08
ENSBTAG00000010152	MID1	midline 1 [Source:VGNC Symbol;Acc:VGNC:31464]	3.242	0.000189861
ENSBTAG00000003401	ACTR3	actin related protein 3 [Source:VGNC Symbol;Acc:VGNC:50033]	2.552	4.03169e-08
ENSBTAG00000001568	PPIC	peptidylprolyl isomerase C [Source:VGNC Symbol;Acc:VGNC:33196]	2.379	5.37458e-05
ENSBTAG00000008185	RTN2	reticulon 2 [Source:VGNC Symbol;Acc:VGNC:34204]	3.044	0.00132242
ENSBTAG00000021717	BDKRB2	bradykinin receptor B2 [Source:VGNC Symbol;Acc:VGNC:26460]	3.006	0.000498227
ENSBTAG00000012818	PDLIM5	PDZ and LIM domain 5 [Source:VGNC Symbol;Acc:VGNC:32711]	2.025	0.0391321
ENSBTAG00000008607	ARID3A	AT-rich interaction domain 3A [Source:VGNC Symbol;Acc:VGNC:26126]	2.451	0.000149435
ENSBTAG00000003585	CD47	CD47 molecule [Source:VGNC Symbol;Acc:VGNC:27035]	2.415	6.57376e-06
ENSBTAG00000017490	PLD1	phospholipase D1 [Source:VGNC Symbol;Acc:VGNC:50244]	2.402	0.0073778
ENSBTAG00000025071	TENM2	teneurin transmembrane protein 2 [Source:VGNC Symbol;Acc:VGNC:35742]	2.564	7.55043e-06
ENSBTAG00000017689	BRMS1	BRMS1 transcriptional repressor and anoikis regulator [Source:VGNC Symbol;Acc:VGNC:54781]	2.4	0.000101371
ENSBTAG00000038215	CLCA2	chloride channel accessory 2 [Source:VGNC Symbol;Acc:VGNC:27393]	2.017	1.1918e-05
ENSBTAG00000036262	GBE1	1,4-alpha-glucan branching enzyme 1 [Source:VGNC Symbol;Acc:VGNC:53570]	2.971	0.000225825
ENSBTAG00000015046	MST1R	macrophage stimulating 1 receptor [Source:VGNC Symbol;Acc:VGNC:31708]	2.503	2.60918e-05
ENSBTAG00000012059	MVD	mevalonate diphosphate decarboxylase [Source:VGNC Symbol;Acc:VGNC:31767]	2.462	0.000224662
ENSBTAG00000050712	EHD1	EH domain containing 1 [Source:NCBI gene;Acc:511908]	2.48	3.41275e-07
ENSBTAG00000000985	RAB10	RAB10, member RAS oncogene family [Source:VGNC Symbol;Acc:VGNC:33613]	2.219	5.96421e-06
ENSBTAG00000020760	SNAP29	synaptosome associated protein 29 [Source:VGNC Symbol;Acc:VGNC:35052]	2.146	0.0095458
ENSBTAG00000008122	GNG5	G protein subunit gamma 5 [Source:NCBI gene;Acc:287018]	2.566	7.943e-07
ENSBTAG00000034360	SERF1A	small EDRK-rich factor 1A (telomeric) [Source:NCBI gene;Acc:526395]	2.146	0.00126094
ENSBTAG00000016532	MAPKAPK3	MAPK activated protein kinase 3 [Source:VGNC Symbol;Acc:VGNC:31229]	2.448	1.46687e-05
ENSBTAG00000002129	KLF5	Kruppel like factor 5 [Source:VGNC Symbol;Acc:VGNC:30631]	2.345	0.000531098
ENSBTAG00000014102	WDR77	WD repeat domain 77 [Source:VGNC Symbol;Acc:VGNC:36921]	2.544	3.41792e-05
ENSBTAG00000018937	HMOX2	heme oxygenase 2 [Source:VGNC Symbol;Acc:VGNC:29886]	2.305	1.02292e-05
ENSBTAG00000017299	KLC1	kinesin light chain 1 [Source:NCBI gene;Acc:508999]	2.684	2.89901e-06
ENSBTAG00000030301	MAP7D1	MAP7 domain containing 1 [Source:VGNC Symbol;Acc:VGNC:55611]	2.679	1.4255e-06
ENSBTAG00000011022	ARPP19	cAMP regulated phosphoprotein 19 [Source:VGNC Symbol;Acc:VGNC:26167]	2.135	2.54549e-06
ENSBTAG00000005652	ALG3	ALG3 alpha-1,3- mannosyltransferase [Source:VGNC Symbol;Acc:VGNC:25828]	2.075	0.00173458
ENSBTAG00000000067	SDF2L1	stromal cell derived factor 2 like 1 [Source:VGNC Symbol;Acc:VGNC:34386]	2.467	1.65253e-05
ENSBTAG00000002624	PSTPIP2	proline-serine-threonine phosphatase interacting protein 2 [Source:VGNC Symbol;Acc:VGNC:33487]	2.595	5.12049e-05
ENSBTAG00000046033	UBFD1	ubiquitin family domain containing 1 [Source:VGNC Symbol;Acc:VGNC:36605]	2.602	0.00193389
ENSBTAG00000012443	DIAPH3	diaphanous related formin 3 [Source:VGNC Symbol;Acc:VGNC:28062]	2.384	0.000234029
ENSBTAG00000017574	LMNA	lamin A/C [Source:VGNC Symbol;Acc:VGNC:30929]	2.164	0.000828039
ENSBTAG00000017605	AK2	adenylate kinase 2 [Source:VGNC Symbol;Acc:VGNC:25771]	2.115	9.99346e-07
ENSBTAG00000017652	NUP50	nucleoporin 50 [Source:VGNC Symbol;Acc:VGNC:32362]	2.514	0.000394707
ENSBTAG00000017871	GNA12	G protein subunit alpha 12 [Source:VGNC Symbol;Acc:VGNC:29445]	2.862	0.000443721
ENSBTAG00000004635	LLGL1	LLGL scribble cell polarity complex component 1 [Source:VGNC Symbol;Acc:VGNC:30915]	2.437	1.22799e-05
ENSBTAG00000017124	GPSM2	G protein signaling modulator 2 [Source:VGNC Symbol;Acc:VGNC:29615]	2.519	8.37759e-05
ENSBTAG00000044077	POLR3G	RNA polymerase III subunit G [Source:VGNC Symbol;Acc:VGNC:33151]	2.362	0.00614789
ENSBTAG00000014583	CALM3	calmodulin 3 [Source:NCBI gene;Acc:520277]	2.11	6.20429e-06
ENSBTAG00000012482	CDCP1	CUB domain containing protein 1 [Source:VGNC Symbol;Acc:VGNC:27089]	2.23	0.00385164
ENSBTAG00000012252	MOCOS	molybdenum cofactor sulfurase [Source:VGNC Symbol;Acc:VGNC:31547]	2	0.00179315
ENSBTAG00000045783		ATP synthase membrane subunit DAPIT, mitochondrial [Source:UniProtKB/Swiss-Prot;Acc:Q3ZBI7]	2.233	0.0206754
ENSBTAG00000000679	PGM3	phosphoglucomutase 3 [Source:VGNC Symbol;Acc:VGNC:32796]	2.34	5.16905e-05
ENSBTAG00000015362	BMP7	bone morphogenetic protein 7 [Source:VGNC Symbol;Acc:VGNC:26522]	2.222	0.000945468
ENSBTAG00000010739	BLOC1S2	biogenesis of lysosomal organelles complex 1 subunit 2 [Source:VGNC Symbol;Acc:VGNC:26507]	2.256	6.12166e-05
ENSBTAG00000011975	SERPINB1	serpin family B member 1 [Source:VGNC Symbol;Acc:VGNC:34470]	2.283	3.4742e-06
ENSBTAG00000013192	CEP19	centrosomal protein 19 [Source:VGNC Symbol;Acc:VGNC:27198]	2.243	0.000118553
ENSBTAG00000018823	GRN	granulin precursor [Source:VGNC Symbol;Acc:VGNC:29663]	2.58	8.86622e-05
ENSBTAG00000017468	NUCB2	nucleobindin 2 [Source:VGNC Symbol;Acc:VGNC:32319]	2.294	2.3908e-05
ENSBTAG00000012626	B4GALT5	beta-1,4-galactosyltransferase 5 [Source:VGNC Symbol;Acc:VGNC:26392]	2.163	0.00111453
ENSBTAG00000046277	RGS4	regulator of G protein signaling 4 [Source:VGNC Symbol;Acc:VGNC:54394]	2.613	0.0178448
ENSBTAG00000014784	NT5DC2	5'-nucleotidase domain containing 2 [Source:VGNC Symbol;Acc:VGNC:32295]	2.046	0.00102294
ENSBTAG00000011892	SRGAP1	SLIT-ROBO Rho GTPase activating protein 1 [Source:VGNC Symbol;Acc:VGNC:35278]	2.201	0.00124878
ENSBTAG00000014685	HPRT1	hypoxanthine phosphoribosyltransferase 1 [Source:NCBI gene;Acc:281229]	2.346	1.09254e-06
ENSBTAG00000021226	SAR1B	secretion associated Ras related GTPase 1B [Source:VGNC Symbol;Acc:VGNC:34287]	2.308	0.000586066
ENSBTAG00000013641	BAG3	BAG cochaperone 3 [Source:VGNC Symbol;Acc:VGNC:26407]	2.09	3.99155e-06
ENSBTAG00000020277	PPP2R1B	protein phosphatase 2 scaffold subunit Abeta [Source:VGNC Symbol;Acc:VGNC:33254]	2.188	2.28399e-06
ENSBTAG00000015614	LNX2	ligand of numb-protein X 2 [Source:VGNC Symbol;Acc:VGNC:30946]	2.131	0.000487704
ENSBTAG00000007934	MRPS17	mitochondrial ribosomal protein S17 [Source:NCBI gene;Acc:508143]	2.075	0.000114175
ENSBTAG00000003323	NOL6	nucleolar protein 6 [Source:VGNC Symbol;Acc:VGNC:32158]	2.395	0.000811013
ENSBTAG00000003577	GSPT1	G1 to S phase transition 1 [Source:VGNC Symbol;Acc:VGNC:29681]	2.304	1.30156e-06
ENSBTAG00000002098	CDC34	cell division cycle 34 [Source:VGNC Symbol;Acc:VGNC:27066]	2.166	0.000317505
ENSBTAG00000012432	FDFT1	farnesyl-diphosphate farnesyltransferase 1 [Source:VGNC Symbol;Acc:VGNC:56966]	2.168	1.03967e-05
ENSBTAG00000004993	NXT1	nuclear transport factor 2 like export factor 1 [Source:VGNC Symbol;Acc:VGNC:32384]	2.473	5.32096e-05
ENSBTAG00000006045	P4HB	prolyl 4-hydroxylase subunit beta [Source:VGNC Symbol;Acc:VGNC:32538]	2.058	2.87949e-06
ENSBTAG00000015749	STEAP1	STEAP family member 1 [Source:NCBI gene;Acc:515156]	2.791	0.00043161
ENSBTAG00000048622	TMOD3	tropomodulin 3 [Source:NCBI gene;Acc:533257]	2.257	1.00767e-06
ENSBTAG00000010230	CAPN1	calpain 1 [Source:VGNC Symbol;Acc:VGNC:26740]	2.191	0.0486064
ENSBTAG00000019847	CPEB2	cytoplasmic polyadenylation element binding protein 2 [Source:NCBI gene;Acc:538880]	2.729	0.00139057
ENSBTAG00000002018	EIF5A	eukaryotic translation initiation factor 5A [Source:NCBI gene;Acc:444990]	2.257	2.75636e-06
ENSBTAG00000048459	CARHSP1	calcium regulated heat stable protein 1 [Source:NCBI gene;Acc:506760]	2.33	0.000762494
ENSBTAG00000009522	EIF4E	eukaryotic translation initiation factor 4E [Source:VGNC Symbol;Acc:VGNC:28408]	2.074	2.78629e-06
ENSBTAG00000054103	SLC66A2	solute carrier family 66 member 2 [Source:NCBI gene;Acc:533304]	2.507	8.53213e-06
ENSBTAG00000016874	DNAJB1	DnaJ heat shock protein family (Hsp40) member B1 [Source:NCBI gene;Acc:538426]	2.31	9.88876e-06
ENSBTAG00000016401	OPTN	optineurin [Source:VGNC Symbol;Acc:VGNC:32442]	2.089	9.74468e-06
ENSBTAG00000015336	PRUNE1	prune exopolyphosphatase 1 [Source:VGNC Symbol;Acc:VGNC:33428]	2.57	0.000173153
ENSBTAG00000019782	TPI1	triosephosphate isomerase 1 [Source:VGNC Symbol;Acc:VGNC:36250]	2.207	1.84569e-06
ENSBTAG00000015996	GPC1	glypican 1 [Source:VGNC Symbol;Acc:VGNC:29523]	2.727	0.000212714
ENSBTAG00000013535	DFFA	DNA fragmentation factor subunit alpha [Source:NCBI gene;Acc:507981]	2.159	0.000544396
ENSBTAG00000011516	LRP12	LDL receptor related protein 12 [Source:VGNC Symbol;Acc:VGNC:30989]	2.183	9.87534e-06
ENSBTAG00000038335		immunoglobulin (CD79A) binding protein 1-like [Source:NCBI gene;Acc:534155]	2.138	0.00181317
ENSBTAG00000008410	OVOL2	ovo like zinc finger 2 [Source:VGNC Symbol;Acc:VGNC:32506]	3.036	0.000375896
ENSBTAG00000000320	UBAP1	ubiquitin associated protein 1 [Source:VGNC Symbol;Acc:VGNC:36571]	2.257	3.69074e-06
ENSBTAG00000027337	CTSA	cathepsin A [Source:VGNC Symbol;Acc:VGNC:27812]	2.471	0.0229737
ENSBTAG00000019181	BAIAP2L1	BAR/IMD domain containing adaptor protein 2 like 1 [Source:VGNC Symbol;Acc:VGNC:26413]	2.102	8.23253e-05
ENSBTAG00000012194	DENND2C	DENN domain containing 2C [Source:VGNC Symbol;Acc:VGNC:27996]	2.35	0.0126417
ENSBTAG00000009436	TMEM79	transmembrane protein 79 [Source:VGNC Symbol;Acc:VGNC:36112]	2.129	1.87968e-05
ENSBTAG00000015113	CITED4	Cbp/p300 interacting transactivator with Glu/Asp rich carboxy-terminal domain 4 [Source:VGNC Symbol;Acc:VGNC:27378]	3.147	0.00286425
ENSBTAG00000046869	RNH1	ribonuclease/angiogenin inhibitor 1 [Source:NCBI gene;Acc:517087]	2.068	1.07425e-05
ENSBTAG00000008423	TIMM22	translocase of inner mitochondrial membrane 22 [Source:VGNC Symbol;Acc:VGNC:49575]	2.384	0.000307214
ENSBTAG00000005957	CSE1L	chromosome segregation 1 like [Source:VGNC Symbol;Acc:VGNC:27752]	2.011	3.01117e-05
ENSBTAG00000018402	TSC22D2	TSC22 domain family member 2 [Source:VGNC Symbol;Acc:VGNC:36409]	2.319	0.000236715
ENSBTAG00000012698	HDAC1	histone deacetylase 1 [Source:VGNC Symbol;Acc:VGNC:49065]	2.193	1.15356e-06
ENSBTAG00000001510	CDK17	cyclin dependent kinase 17 [Source:VGNC Symbol;Acc:VGNC:27120]	2.058	0.00359933
ENSBTAG00000008883	ZNF207	zinc finger protein 207 [Source:VGNC Symbol;Acc:VGNC:37225]	2.139	5.10857e-06
ENSBTAG00000000717	PLPP2	phospholipid phosphatase 2 [Source:VGNC Symbol;Acc:VGNC:33045]	2.305	1.5594e-06
ENSBTAG00000046846	FAM32A	family with sequence similarity 32 member A [Source:NCBI gene;Acc:508634]	2.012	3.85434e-06
ENSBTAG00000010402	MYH9	myosin heavy chain 9 [Source:VGNC Symbol;Acc:VGNC:31798]	2.326	1.84042e-06
ENSBTAG00000035556	CDV3	CDV3 homolog [Source:NCBI gene;Acc:504871]	2.064	1.37265e-06
ENSBTAG00000037703	MICALL1	MICAL like 1 [Source:VGNC Symbol;Acc:VGNC:52803]	2.26	1.34785e-06
ENSBTAG00000012342	LIMA1	LIM domain and actin binding 1 [Source:VGNC Symbol;Acc:VGNC:30886]	2.271	1.06888e-06
ENSBTAG00000007964	ARPC4	actin related protein 2/3 complex subunit 4 [Source:NCBI gene;Acc:539459]	2.248	1.42028e-06

## Sheet: UP_overlapacuteandchronic(M3)
Ensembl ID	symbol	description	FC	PAdj
ENSBTAG00000039028	PI3	peptidase inhibitor 3, skin-derived (SKALP) [Source:NCBI gene;Acc:783871]	2250.32	0.000106581
ENSBTAG00000004097	A2ML1	alpha-2-macroglobulin like 1 [Source:VGNC Symbol;Acc:VGNC:25435]	1981.28	8.01156e-09
ENSBTAG00000048171	TAP	tracheal antimicrobial peptide [Source:NCBI gene;Acc:286837]	823.704	0.000260086
ENSBTAG00000004129	CCL11	chemokine (C-C motif) ligand 11 [Source:NCBI gene;Acc:404072]	340.472	2.25925e-10
ENSBTAG00000020580	TCN1	transcobalamin 1 [Source:VGNC Symbol;Acc:VGNC:35698]	518.532	0.00241446
ENSBTAG00000019716	CXCL8	C-X-C motif chemokine ligand 8 [Source:VGNC Symbol;Acc:VGNC:27853]	298.931	0.00035172
ENSBTAG00000039446		elafin-like [Source:NCBI gene;Acc:100850808]	323.137	2.45943e-06
ENSBTAG00000053889	LAP	lingual antimicrobial peptide [Source:NCBI gene;Acc:403090]	629.37	0.000977652
ENSBTAG00000010330	LYZL1	lysozyme-like 1 [Source:NCBI gene;Acc:512087]	194.406	0.000252034
ENSBTAG00000038033	KRT6B	keratin 6B [Source:NCBI gene;Acc:404115]	311.989	0.000129878
ENSBTAG00000027513	CXCL2	chemokine (C-X-C motif) ligand 2 [Source:NCBI gene;Acc:281214]	258.137	0.000438473
ENSBTAG00000037558	GRO1	chemokine (C-X-C motif) ligand 1 (melanoma growth stimulating activity, alpha) [Source:NCBI gene;Acc:281212]	148.999	0.000431045
ENSBTAG00000012403	ARG1	arginase 1 [Source:VGNC Symbol;Acc:VGNC:26070]	336.329	0.0029402
ENSBTAG00000014127	PTGS2	prostaglandin-endoperoxide synthase 2 [Source:VGNC Symbol;Acc:VGNC:33512]	74.307	0.00253579
ENSBTAG00000009393	GAL	galanin and GMAP prepropeptide [Source:VGNC Symbol;Acc:VGNC:29212]	42.881	0.000143503
ENSBTAG00000015818		interstitial collagenase-like [Source:NCBI gene;Acc:112441463]	37.237	0.000952727
ENSBTAG00000020676	MMP9	matrix metallopeptidase 9 [Source:VGNC Symbol;Acc:VGNC:31531]	66.558	8.64384e-05
ENSBTAG00000052516	CDA	cytidine deaminase [Source:NCBI gene;Acc:616377]	78.961	3.15763e-08
ENSBTAG00000005471	RHCG	Rh family C glycoprotein [Source:VGNC Symbol;Acc:VGNC:33938]	135.777	0.000423928
ENSBTAG00000049929		lysozyme [Source:NCBI gene;Acc:781146]	193.545	0.00118749
ENSBTAG00000006538	PTHLH	parathyroid hormone like hormone [Source:VGNC Symbol;Acc:VGNC:33517]	28.437	0.00035172
ENSBTAG00000004602	PITX1	paired like homeodomain 1 [Source:VGNC Symbol;Acc:VGNC:32924]	34.002	3.85813e-07
ENSBTAG00000048377	TMPRSS11BNL	TMPRSS11B N terminal-like [Source:NCBI gene;Acc:785585]	53.881	3.5991e-08
ENSBTAG00000002188	C25H16orf89	chromosome 25 C16orf89 homolog [Source:VGNC Symbol;Acc:VGNC:58591]	58.144	2.62338e-06
ENSBTAG00000040584	DSC2	desmocollin 2 [Source:VGNC Symbol;Acc:VGNC:28213]	33.785	3.25038e-07
ENSBTAG00000001321	IL1B	interleukin 1 beta [Source:VGNC Symbol;Acc:VGNC:52787]	24.507	0.00482208
ENSBTAG00000013125	PLAUR	plasminogen activator, urokinase receptor [Source:VGNC Symbol;Acc:VGNC:32976]	26.506	0.000237095
ENSBTAG00000037768	MMP3	matrix metallopeptidase 3 [Source:NCBI gene;Acc:281309]	11.072	0.000567343
ENSBTAG00000008428	UPP1	uridine phosphorylase 1 [Source:VGNC Symbol;Acc:VGNC:36688]	41.852	2.07893e-06
ENSBTAG00000001785	TGM3	transglutaminase 3 [Source:VGNC Symbol;Acc:VGNC:35811]	31.481	1.06359e-07
ENSBTAG00000039037	SERPINB4	Bos taurus serpin peptidase inhibitor, clade B like (LOC786410), mRNA. [Source:RefSeq mRNA;Acc:NM_001206713]	33.519	0.000124666
ENSBTAG00000016819	FABP3	fatty acid binding protein 3 [Source:VGNC Symbol;Acc:VGNC:28697]	43.317	1.29649e-06
ENSBTAG00000049569		serpin B3-like [Source:NCBI gene;Acc:107131803]	35.615	2.76639e-07
ENSBTAG00000020564		lysozyme C, tracheal isozyme-like [Source:NCBI gene;Acc:112446693]	150.876	0.00128261
ENSBTAG00000053542	MMP12	matrix metallopeptidase 12 [Source:NCBI gene;Acc:526981]	27.24	0.000464795
ENSBTAG00000052422		beta-defensin 103A-like [Source:NCBI gene;Acc:107131528]	28.295	1.05238e-05
ENSBTAG00000017425	GJB2	gap junction protein beta 2 [Source:VGNC Symbol;Acc:VGNC:29377]	30.014	8.42452e-08
ENSBTAG00000037526	FABP4	fatty acid binding protein 4, adipocyte [Source:NCBI gene;Acc:281759]	33.835	0.00192701
ENSBTAG00000048835			26.285	0.00210869
ENSBTAG00000052665	CYP3A4	cytochrome P450, subfamily IIIA, polypeptide 4 [Source:NCBI gene;Acc:507988]	20.018	0.00251755
ENSBTAG00000031750	PLAC8B	placenta specific 8 B [Source:VGNC Symbol;Acc:VGNC:56782]	9.641	0.00105065
ENSBTAG00000010991	TTR	transthyretin [Source:VGNC Symbol;Acc:VGNC:36499]	25.284	0.0140479
ENSBTAG00000039425	KRT6A	keratin 6A [Source:NCBI gene;Acc:614456]	22.581	1.05238e-05
ENSBTAG00000005596	IGFBP2	insulin like growth factor binding protein 2 [Source:VGNC Symbol;Acc:VGNC:30084]	15.008	0.00299667
ENSBTAG00000008494	TMEM171	transmembrane protein 171 [Source:VGNC Symbol;Acc:VGNC:35996]	20.899	2.82459e-05
ENSBTAG00000016913	AVIL	advillin [Source:VGNC Symbol;Acc:VGNC:26354]	15.523	1.53551e-06
ENSBTAG00000052579		beta-defensin 103B-like [Source:NCBI gene;Acc:789175]	16.78	0.000178962
ENSBTAG00000001945	ARG2	arginase 2 [Source:VGNC Symbol;Acc:VGNC:26071]	21.877	5.2381e-05
ENSBTAG00000040019		keratin 6C [Source:NCBI gene;Acc:540546]	21.558	1.27498e-06
ENSBTAG00000023026		serpin family B member 2-like [Source:NCBI gene;Acc:281376]	10.62	0.00355447
ENSBTAG00000002605		tripartite motif containing 16 [Source:NCBI gene;Acc:100848152]	7.437	0.00364849
ENSBTAG00000011941	LYZ1	lysozyme 1 [Source:NCBI gene;Acc:281287]	83.839	0.00320882
ENSBTAG00000013108	HK2	hexokinase 2 [Source:VGNC Symbol;Acc:VGNC:29865]	12.872	3.62433e-06
ENSBTAG00000012640	S100A8	S100 calcium binding protein A8 [Source:VGNC Symbol;Acc:VGNC:34246]	19.045	0.000840885
ENSBTAG00000014329		antileukoproteinase [Source:NCBI gene;Acc:512548]	326.045	0.00380637
ENSBTAG00000010349	IL1A	interleukin 1 alpha [Source:VGNC Symbol;Acc:VGNC:30130]	15.194	0.000359752
ENSBTAG00000018134	AREG	amphiregulin [Source:VGNC Symbol;Acc:VGNC:50208]	10.454	3.5991e-08
ENSBTAG00000011007	TTYH2	tweety family member 2 [Source:VGNC Symbol;Acc:VGNC:36501]	8.096	1.1926e-05
ENSBTAG00000016315	COTL1	coactosin like F-actin binding protein 1 [Source:VGNC Symbol;Acc:VGNC:27626]	10.945	3.5991e-08
ENSBTAG00000006505	S100A9	S100 calcium binding protein A9 [Source:VGNC Symbol;Acc:VGNC:34247]	20.691	0.00362974
ENSBTAG00000006194	FOSL1	FOS like 1, AP-1 transcription factor subunit [Source:VGNC Symbol;Acc:VGNC:29075]	7.409	0.0010449
ENSBTAG00000037651	S100A2	S100 calcium binding protein A2 [Source:VGNC Symbol;Acc:VGNC:34242]	9.565	9.45511e-06
ENSBTAG00000006806	KRT17	keratin 17 [Source:VGNC Symbol;Acc:VGNC:50398]	14.139	5.17316e-07
ENSBTAG00000012638	S100A12	S100 calcium binding protein A12 [Source:VGNC Symbol;Acc:VGNC:59189]	11.869	5.27864e-06
ENSBTAG00000021326	CCL20	C-C motif chemokine ligand 20 [Source:VGNC Symbol;Acc:VGNC:26947]	31.436	0.0241038
ENSBTAG00000018773	RND1	Rho family GTPase 1 [Source:VGNC Symbol;Acc:VGNC:34004]	36.735	0.0113851
ENSBTAG00000007449	HS3ST1	heparan sulfate-glucosamine 3-sulfotransferase 1 [Source:VGNC Symbol;Acc:VGNC:29958]	12.786	0.00131289
ENSBTAG00000050197	C10orf99	chromosome 28 C10orf99 homolog [Source:NCBI gene;Acc:100336125]	10.236	0.00343729
ENSBTAG00000012020	TRAF5	TNF receptor associated factor 5 [Source:VGNC Symbol;Acc:VGNC:36277]	9.325	1.00419e-05
ENSBTAG00000039992	TUBA1C	tubulin alpha 1c [Source:NCBI gene;Acc:504244]	10.285	0.000298959
ENSBTAG00000037775		tubulin alpha-1C chain-like [Source:NCBI gene;Acc:100141266]	10.24	1.25247e-06
ENSBTAG00000038662	GJB6	gap junction protein beta 6 [Source:VGNC Symbol;Acc:VGNC:29381]	17.13	7.2963e-07
ENSBTAG00000046862	MARCKSL1	MARCKS like 1 [Source:VGNC Symbol;Acc:VGNC:31245]	6.511	1.9351e-05
ENSBTAG00000021518	TMPRSS4	transmembrane serine protease 4 [Source:VGNC Symbol;Acc:VGNC:36142]	5.124	0.00303048
ENSBTAG00000032719	TFRC	transferrin receptor [Source:VGNC Symbol;Acc:VGNC:35797]	4.111	0.0220346
ENSBTAG00000024105	BCL2L11	BCL2 like 11 [Source:VGNC Symbol;Acc:VGNC:50256]	5.596	0.00930094
ENSBTAG00000054367	WNT5B	Wnt family member 5B [Source:NCBI gene;Acc:508008]	7.172	0.000417576
ENSBTAG00000015978	ANXA1	annexin A1 [Source:VGNC Symbol;Acc:VGNC:50196]	8.356	6.89385e-08
ENSBTAG00000015258	P2RX5	purinergic receptor P2X 5 [Source:NCBI gene;Acc:338035]	6.699	2.31758e-06
ENSBTAG00000008074	C1QTNF6	C1q and TNF related 6 [Source:VGNC Symbol;Acc:VGNC:26626]	8.891	0.0135066
ENSBTAG00000020371	ACOT8	acyl-CoA thioesterase 8 [Source:VGNC Symbol;Acc:VGNC:25550]	5.521	0.000164858
ENSBTAG00000004995	C1GALT1	core 1 synthase, glycoprotein-N-acetylgalactosamine 3-beta-galactosyltransferase 1 [Source:VGNC Symbol;Acc:VGNC:26615]	6.907	0.00453565
ENSBTAG00000014889	DCBLD2	discoidin, CUB and LCCL domain containing 2 [Source:VGNC Symbol;Acc:VGNC:27909]	6.175	2.84393e-05
ENSBTAG00000015939	NECTIN1	nectin cell adhesion molecule 1 [Source:VGNC Symbol;Acc:VGNC:54888]	9.532	8.42017e-06
ENSBTAG00000017827	IVL	involucrin [Source:VGNC Symbol;Acc:VGNC:55240]	8.6	0.000218966
ENSBTAG00000004322	FOS	Fos proto-oncogene, AP-1 transcription factor subunit [Source:VGNC Symbol;Acc:VGNC:29073]	7.404	0.000121591
ENSBTAG00000039483	DSG3	desmoglein 3 [Source:VGNC Symbol;Acc:VGNC:28222]	6.381	0.000134686
ENSBTAG00000003191	FSCN1	fascin actin-bundling protein 1 [Source:VGNC Symbol;Acc:VGNC:29126]	6.009	5.53388e-08
ENSBTAG00000012314	LDLR	low density lipoprotein receptor [Source:VGNC Symbol;Acc:VGNC:55214]	6.571	2.58577e-06
ENSBTAG00000011905	RRAS2	RAS related 2 [Source:VGNC Symbol;Acc:VGNC:49569]	5.87	9.04288e-06
ENSBTAG00000009223	SFN	stratifin [Source:VGNC Symbol;Acc:VGNC:34517]	7.258	2.36652e-07
ENSBTAG00000013406	CSRP2	cysteine and glycine rich protein 2 [Source:VGNC Symbol;Acc:VGNC:27774]	6.077	3.34856e-07
ENSBTAG00000015177	PRSS23	serine protease 23 [Source:VGNC Symbol;Acc:VGNC:33416]	5.014	2.19659e-06
ENSBTAG00000007567	TMX3	thioredoxin related transmembrane protein 3 [Source:VGNC Symbol;Acc:VGNC:36151]	5.73	1.14969e-05
ENSBTAG00000012737	GPR65	G protein-coupled receptor 65 [Source:VGNC Symbol;Acc:VGNC:29596]	6.82	0.00122927
ENSBTAG00000037778	CXCL3	chemokine (C-X-C motif) ligand 3 [Source:NCBI gene;Acc:613667]	5.963	0.0161452
ENSBTAG00000010060	SLC43A3	solute carrier family 43 member 3 [Source:VGNC Symbol;Acc:VGNC:54892]	3.799	0.00248437
ENSBTAG00000017819	PMVK	phosphomevalonate kinase [Source:VGNC Symbol;Acc:VGNC:33078]	5.204	1.12904e-05
ENSBTAG00000034985	PHLDA1	pleckstrin homology like domain family A member 1 [Source:VGNC Symbol;Acc:VGNC:32835]	6.769	1.7767e-06
ENSBTAG00000051340			6.232	0.0144751
ENSBTAG00000019300	TPMT	thiopurine S-methyltransferase [Source:VGNC Symbol;Acc:VGNC:36255]	6.872	9.32203e-08
ENSBTAG00000016388	SLCO4A1	solute carrier organic anion transporter family member 4A1 [Source:VGNC Symbol;Acc:VGNC:34954]	5.663	0.00020699
ENSBTAG00000005998	NOCT	nocturnin [Source:VGNC Symbol;Acc:VGNC:32149]	7.072	3.70014e-05
ENSBTAG00000011839	HMGCS1	3-hydroxy-3-methylglutaryl-CoA synthase 1 [Source:VGNC Symbol;Acc:VGNC:29880]	5.939	4.28285e-06
ENSBTAG00000032591	CTHRC1	collagen triple helix repeat containing 1 [Source:VGNC Symbol;Acc:VGNC:27796]	4.389	0.0010291
ENSBTAG00000007583	KRT14	keratin 14 [Source:VGNC Symbol;Acc:VGNC:50205]	7.185	5.53388e-08
ENSBTAG00000015936	BRINP1	BMP/retinoic acid inducible neural specific 1 [Source:VGNC Symbol;Acc:VGNC:26567]	9.128	0.00523785
ENSBTAG00000018941	CPXM2	carboxypeptidase X, M14 family member 2 [Source:VGNC Symbol;Acc:VGNC:27682]	4.57	6.96151e-06
ENSBTAG00000003548	GSTP1	glutathione S-transferase pi 1 [Source:VGNC Symbol;Acc:VGNC:56267]	3.315	0.00730248
ENSBTAG00000000735	BCL2A1	BCL2 related protein A1 [Source:VGNC Symbol;Acc:VGNC:57345]	3.829	0.0306443
ENSBTAG00000027875	CCDC141	coiled-coil domain containing 141 [Source:VGNC Symbol;Acc:VGNC:26852]	6.996	1.60348e-05
ENSBTAG00000046350	PKP1	plakophilin 1 [Source:NCBI gene;Acc:281405]	5.933	3.0756e-06
ENSBTAG00000015716	ERO1A	endoplasmic reticulum oxidoreductase 1 alpha [Source:VGNC Symbol;Acc:VGNC:28594]	3.07	0.00202625
ENSBTAG00000031532	DACT2	dishevelled binding antagonist of beta catenin 2 [Source:VGNC Symbol;Acc:VGNC:27868]	6.356	6.25112e-05
ENSBTAG00000027064	BTBD11	BTB domain containing 11 [Source:VGNC Symbol;Acc:VGNC:26585]	4.077	0.00386729
ENSBTAG00000005090	CEMIP2	cell migration inducing hyaluronidase 2 [Source:VGNC Symbol;Acc:VGNC:36021]	3.785	0.00599209
ENSBTAG00000023730	TUBB3	tubulin beta 3 class III [Source:NCBI gene;Acc:768070]	8.276	4.90921e-06
ENSBTAG00000021766	HBEGF	heparin binding EGF like growth factor [Source:VGNC Symbol;Acc:VGNC:29765]	4.172	0.000628418
ENSBTAG00000054195	GPX1	glutathione peroxidase 1 [Source:NCBI gene;Acc:281209]	3.406	9.30105e-07
ENSBTAG00000018223	CHI3L1	chitinase 3 like 1 [Source:VGNC Symbol;Acc:VGNC:55039]	5.808	0.000734568
ENSBTAG00000054776	TXNDC17	thioredoxin domain containing 17 [Source:NCBI gene;Acc:404159]	4.011	3.88677e-06
ENSBTAG00000000379	GOLT1B	golgi transport 1B [Source:VGNC Symbol;Acc:VGNC:29495]	4.431	0.00111271
ENSBTAG00000016906	CYP27B1	cytochrome P450, family 27, subfamily B, polypeptide 1 [Source:NCBI gene;Acc:539630]	2.552	0.0204776
ENSBTAG00000009336	LXN	latexin [Source:VGNC Symbol;Acc:VGNC:31087]	4.487	1.37949e-06
ENSBTAG00000026704	CENPW	centromere protein W [Source:VGNC Symbol;Acc:VGNC:27187]	4.788	2.84393e-05
ENSBTAG00000018703	OSTN	osteocrin [Source:VGNC Symbol;Acc:VGNC:32481]	8.15	0.000530986
ENSBTAG00000031194	PHLDA2	pleckstrin homology like domain family A member 2 [Source:VGNC Symbol;Acc:VGNC:32836]	8.264	0.00117481
ENSBTAG00000034785	DNAJC15	DnaJ heat shock protein family (Hsp40) member C15 [Source:VGNC Symbol;Acc:VGNC:53812]	4.103	0.0029944
ENSBTAG00000054306			4.625	3.9896e-06
ENSBTAG00000018725	FBLIM1	filamin binding LIM protein 1 [Source:VGNC Symbol;Acc:VGNC:28880]	5.151	1.22983e-06
ENSBTAG00000017158	VSNL1	visinin like 1 [Source:VGNC Symbol;Acc:VGNC:36841]	5.55	4.22341e-07
ENSBTAG00000020345	CNN3	calponin 3 [Source:NCBI gene;Acc:538975]	4.533	1.74803e-05
ENSBTAG00000008022	PTGFRN	prostaglandin F2 receptor inhibitor [Source:VGNC Symbol;Acc:VGNC:33508]	5.025	9.13408e-06
ENSBTAG00000011726	CRYL1	crystallin lambda 1 [Source:VGNC Symbol;Acc:VGNC:27744]	4.864	5.5005e-07
ENSBTAG00000015462	BNC1	basonuclin 1 [Source:VGNC Symbol;Acc:VGNC:26530]	4.788	6.58503e-05
ENSBTAG00000005843	REXO2	RNA exonuclease 2 [Source:VGNC Symbol;Acc:VGNC:33884]	5.706	3.15763e-08
ENSBTAG00000040151	GCH1	GTP cyclohydrolase 1 [Source:VGNC Symbol;Acc:VGNC:29286]	4.115	0.00037014
ENSBTAG00000010365	SQOR	sulfide quinone oxidoreductase [Source:NCBI gene;Acc:507858]	3.75	2.93001e-05
ENSBTAG00000002953	TXN	thioredoxin [Source:VGNC Symbol;Acc:VGNC:56751]	5.069	9.32203e-08
ENSBTAG00000053050	SAMD9	sterile alpha motif domain containing 9 [Source:NCBI gene;Acc:514205]	5.616	0.00505445
ENSBTAG00000013688	PGF	placental growth factor [Source:VGNC Symbol;Acc:VGNC:32787]	2.617	0.00928118
ENSBTAG00000006563	KLHL40	kelch like family member 40 [Source:VGNC Symbol;Acc:VGNC:30665]	3.895	0.00364566
ENSBTAG00000014791	CTH	cystathionine gamma-lyase [Source:VGNC Symbol;Acc:VGNC:27795]	4.994	0.000558925
ENSBTAG00000012016	LMTK3	lemur tyrosine kinase 3 [Source:VGNC Symbol;Acc:VGNC:30942]	4.249	0.000213764
ENSBTAG00000047262	KRT42	keratin 42 [Source:VGNC Symbol;Acc:VGNC:50431]	4.628	0.000465077
ENSBTAG00000013314	PBX3	PBX homeobox 3 [Source:VGNC Symbol;Acc:VGNC:32609]	3.089	0.00158127
ENSBTAG00000031217	MYL6B	myosin light chain 6B [Source:VGNC Symbol;Acc:VGNC:31803]	2.7	0.0497525
ENSBTAG00000033510	MPZL2	myelin protein zero like 2 [Source:VGNC Symbol;Acc:VGNC:31593]	4.674	5.3441e-07
ENSBTAG00000010273	EREG	epiregulin [Source:VGNC Symbol;Acc:VGNC:28575]	5.868	0.00102133
ENSBTAG00000006259	MOB1A	MOB kinase activator 1A [Source:VGNC Symbol;Acc:VGNC:31541]	3.368	0.039735
ENSBTAG00000002827	ACAT2	acetyl-CoA acetyltransferase 2 [Source:VGNC Symbol;Acc:VGNC:25530]	4.928	3.87153e-07
ENSBTAG00000009080	ITGB6	integrin subunit beta 6 [Source:VGNC Symbol;Acc:VGNC:30331]	5.711	0.000931521
ENSBTAG00000000236	YWHAZ	tyrosine 3-monooxygenase/tryptophan 5-monooxygenase activation protein zeta [Source:VGNC Symbol;Acc:VGNC:53885]	4.338	1.04434e-06
ENSBTAG00000007799	MTFR2	mitochondrial fission regulator 2 [Source:VGNC Symbol;Acc:VGNC:31728]	3.463	0.00148529
ENSBTAG00000013294	DYRK3	dual specificity tyrosine phosphorylation regulated kinase 3 [Source:VGNC Symbol;Acc:VGNC:28281]	4.299	0.000464799
ENSBTAG00000003234	HSD17B2	hydroxysteroid 17-beta dehydrogenase 2 [Source:VGNC Symbol;Acc:VGNC:29973]	6.576	0.000112399
ENSBTAG00000020665	GFRA2	GDNF family receptor alpha 2 [Source:VGNC Symbol;Acc:VGNC:29333]	3.326	0.00283396
ENSBTAG00000000009	FOXF1	forkhead box F1 [Source:VGNC Symbol;Acc:VGNC:29084]	3.138	0.0302954
ENSBTAG00000016041	B3GNT8	UDP-GlcNAc:betaGal beta-1,3-N-acetylglucosaminyltransferase 8 [Source:VGNC Symbol;Acc:VGNC:26384]	4.724	0.000393301
ENSBTAG00000004943	CCNA2	cyclin A2 [Source:VGNC Symbol;Acc:VGNC:26957]	3.497	0.000990826
ENSBTAG00000024470	SH2D2A	SH2 domain containing 2A [Source:VGNC Symbol;Acc:VGNC:34557]	3.506	0.0267551
ENSBTAG00000001992	CYP51A1	cytochrome P450, family 51, subfamily A, polypeptide 1 [Source:NCBI gene;Acc:505060]	4.271	7.96189e-07
ENSBTAG00000006185	SPC24	SPC24 component of NDC80 kinetochore complex [Source:VGNC Symbol;Acc:VGNC:35195]	3.451	0.00198331
ENSBTAG00000007036	SLC17A7	solute carrier family 17 member 7 [Source:VGNC Symbol;Acc:VGNC:34702]	5.177	0.00873455
ENSBTAG00000014239	CCNB1	cyclin B1 [Source:VGNC Symbol;Acc:VGNC:26958]	3.685	0.00074008
ENSBTAG00000013009	AURKA	aurora kinase A [Source:VGNC Symbol;Acc:VGNC:26349]	2.763	0.00288516
ENSBTAG00000010161	CCL21	C-C motif chemokine ligand 21 [Source:VGNC Symbol;Acc:VGNC:26948]	4.338	0.00436693
ENSBTAG00000039050	P2RY2	purinergic receptor P2Y2 [Source:VGNC Symbol;Acc:VGNC:32528]	5.708	0.00123207
ENSBTAG00000021069	PBK	PDZ binding kinase [Source:VGNC Symbol;Acc:VGNC:59199]	2.832	0.00988288
ENSBTAG00000039129		tumor necrosis factor receptor superfamily member 26 [Source:NCBI gene;Acc:510798]	3.684	0.00473539
ENSBTAG00000011256	MYO1B	myosin IB [Source:VGNC Symbol;Acc:VGNC:31817]	4.834	1.86839e-07
ENSBTAG00000008180	SPDL1	spindle apparatus coiled-coil protein 1 [Source:VGNC Symbol;Acc:VGNC:50114]	2.48	0.0191545
ENSBTAG00000013999	FAM20B	FAM20B glycosaminoglycan xylosylkinase [Source:VGNC Symbol;Acc:VGNC:28786]	3.926	0.00523785
ENSBTAG00000009959	SLC6A8	solute carrier family 6 member 8 [Source:NCBI gene;Acc:282367]	3.326	0.00200768
ENSBTAG00000009769		retinol-binding protein 1 [Source:NCBI gene;Acc:101906939]	3.923	0.000440308
ENSBTAG00000005129	CEP55	centrosomal protein 55 [Source:VGNC Symbol;Acc:VGNC:27206]	2.901	0.013928
ENSBTAG00000002756	CDCA2	cell division cycle associated 2 [Source:VGNC Symbol;Acc:VGNC:59194]	2.748	0.00715723
ENSBTAG00000020705	PRSS12	serine protease 12 [Source:VGNC Symbol;Acc:VGNC:33413]	3.074	0.0401109
ENSBTAG00000004339		uncharacterized LOC508153 [Source:NCBI gene;Acc:508153]	5.208	0.00694382
ENSBTAG00000017844	STIL	STIL centriolar assembly protein [Source:VGNC Symbol;Acc:VGNC:35382]	3.798	0.00477372
ENSBTAG00000019960	TM4SF18	transmembrane 4 L six family member 18 [Source:VGNC Symbol;Acc:VGNC:35904]	2.822	0.00691484
ENSBTAG00000014204	S100A16	S100 calcium binding protein A16 [Source:VGNC Symbol;Acc:VGNC:34241]	5.372	2.0846e-07
ENSBTAG00000005947	PLAU	plasminogen activator, urokinase [Source:VGNC Symbol;Acc:VGNC:32975]	4.542	0.00196969
ENSBTAG00000036016	FAM111B	family with sequence similarity 111 member B [Source:VGNC Symbol;Acc:VGNC:28718]	4.199	0.000155164
ENSBTAG00000027630	CISD2	CDGSH iron sulfur domain 2 [Source:VGNC Symbol;Acc:VGNC:27372]	2.947	0.00117822
ENSBTAG00000005654	TMSB10	thymosin beta 10 [Source:NCBI gene;Acc:282385]	3.249	6.63216e-05
ENSBTAG00000006305	AK1	adenylate kinase 1 [Source:VGNC Symbol;Acc:VGNC:25770]	4.008	1.62158e-05
ENSBTAG00000010109	CDK1	cyclin dependent kinase 1 [Source:VGNC Symbol;Acc:VGNC:27115]	2.811	0.0161109
ENSBTAG00000006969	TUBB	tubulin beta class I [Source:NCBI gene;Acc:615087]	4.923	1.2629e-06
ENSBTAG00000027516	APLNR	apelin receptor [Source:VGNC Symbol;Acc:VGNC:26018]	3.393	0.00263328
ENSBTAG00000015127	SDC4	syndecan 4 [Source:VGNC Symbol;Acc:VGNC:34381]	2.561	0.00412036
ENSBTAG00000005183	MVK	mevalonate kinase [Source:VGNC Symbol;Acc:VGNC:31768]	5.379	1.18485e-05
ENSBTAG00000017627	STMN4	stathmin 4 [Source:VGNC Symbol;Acc:VGNC:35406]	7.286	0.0243434
ENSBTAG00000008756	ELF3	E74 like ETS transcription factor 3 [Source:VGNC Symbol;Acc:VGNC:28428]	7.209	8.03672e-05
ENSBTAG00000000815	EPHA2	EPH receptor A2 [Source:VGNC Symbol;Acc:VGNC:28534]	5.522	0.000248622
ENSBTAG00000005865	MAPK6	mitogen-activated protein kinase 6 [Source:VGNC Symbol;Acc:VGNC:31221]	4.255	7.96189e-07
ENSBTAG00000012703	GLO1	glyoxalase I [Source:VGNC Symbol;Acc:VGNC:50185]	3.945	6.38769e-07
ENSBTAG00000004221	ESM1	endothelial cell specific molecule 1 [Source:VGNC Symbol;Acc:VGNC:28602]	4.058	0.00128261
ENSBTAG00000016711	PPIF	peptidylprolyl isomerase F [Source:VGNC Symbol;Acc:VGNC:33198]	5.963	0.000367398
ENSBTAG00000039509	GPRC5A	G protein-coupled receptor class C group 5 member A [Source:VGNC Symbol;Acc:VGNC:29606]	2.496	0.00617682
ENSBTAG00000051755	ARF3	ADP ribosylation factor 3 [Source:NCBI gene;Acc:510994]	4.492	9.46861e-05
ENSBTAG00000051298	PVR	PVR cell adhesion molecule [Source:NCBI gene;Acc:526865]	3.424	0.000679973
ENSBTAG00000000394	BACE2	beta-secretase 2 [Source:VGNC Symbol;Acc:VGNC:26401]	3.78	0.00591862
ENSBTAG00000018517	VLDLR	very low density lipoprotein receptor [Source:VGNC Symbol;Acc:VGNC:36803]	3.068	0.00101026
ENSBTAG00000012909	CRABP1	cellular retinoic acid binding protein 1 [Source:VGNC Symbol;Acc:VGNC:27685]	7.369	2.27546e-05
ENSBTAG00000006086	MMP28	matrix metallopeptidase 28 [Source:VGNC Symbol;Acc:VGNC:31528]	3.103	2.74845e-05
ENSBTAG00000021767	UBE2N	ubiquitin conjugating enzyme E2 N [Source:VGNC Symbol;Acc:VGNC:36590]	3.941	5.20755e-08
ENSBTAG00000013750	B3GALNT2	beta-1,3-N-acetylgalactosaminyltransferase 2 [Source:VGNC Symbol;Acc:VGNC:26371]	2.717	0.0036153
ENSBTAG00000008703	EIF2AK2	eukaryotic translation initiation factor 2 alpha kinase 2 [Source:VGNC Symbol;Acc:VGNC:28381]	2.98	0.0102458
ENSBTAG00000020485	ARRB1	arrestin beta 1 [Source:VGNC Symbol;Acc:VGNC:26169]	3.384	0.00099861
ENSBTAG00000000161	TMEM40	transmembrane protein 40 [Source:VGNC Symbol;Acc:VGNC:36084]	3.967	0.000279793
ENSBTAG00000009426	EZH2	enhancer of zeste 2 polycomb repressive complex 2 subunit [Source:VGNC Symbol;Acc:VGNC:28675]	3.158	0.000370539
ENSBTAG00000040006	SRSF3	serine and arginine rich splicing factor 3 [Source:VGNC Symbol;Acc:VGNC:35301]	3.351	8.05741e-06
ENSBTAG00000007522	RAP1GDS1	Rap1 GTPase-GDP dissociation stimulator 1 [Source:VGNC Symbol;Acc:VGNC:33718]	4.047	5.62662e-06
ENSBTAG00000023938	CENPA	centromere protein A [Source:NCBI gene;Acc:613898]	2.561	0.00128261
ENSBTAG00000001631	KIFC1	kinesin family member C1 [Source:VGNC Symbol;Acc:VGNC:30611]	2.938	0.00185933
ENSBTAG00000005979	HELLS	helicase, lymphoid specific [Source:VGNC Symbol;Acc:VGNC:29805]	2.6	0.00919904
ENSBTAG00000055207	SCD	stearoyl-CoA desaturase [Source:NCBI gene;Acc:280924]	5.191	0.000328072
ENSBTAG00000000711	NDRG1	N-myc downstream regulated 1 [Source:VGNC Symbol;Acc:VGNC:53868]	2.515	0.0103088
ENSBTAG00000020935	HIF1A	hypoxia inducible factor 1 subunit alpha [Source:VGNC Symbol;Acc:VGNC:29848]	4.243	1.23964e-07
ENSBTAG00000009231	NSDHL	NAD(P) dependent steroid dehydrogenase-like [Source:VGNC Symbol;Acc:VGNC:56932]	4.136	6.80455e-06
ENSBTAG00000010153	ANXA3	annexin A3 [Source:VGNC Symbol;Acc:VGNC:25965]	2.914	3.14424e-05
ENSBTAG00000012697	PGAM1	phosphoglycerate mutase 1 [Source:VGNC Symbol;Acc:VGNC:55961]	3.611	2.05004e-07
ENSBTAG00000004736	GRB2	growth factor receptor bound protein 2 [Source:VGNC Symbol;Acc:VGNC:29631]	3.126	5.3441e-07
ENSBTAG00000039153	RPS6KA4	ribosomal protein S6 kinase A4 [Source:VGNC Symbol;Acc:VGNC:34143]	4.223	5.07546e-06
ENSBTAG00000013162	HSPA8	heat shock protein family A (Hsp70) member 8 [Source:VGNC Symbol;Acc:VGNC:54632]	3.317	8.82162e-07
ENSBTAG00000005432	CAPG	capping actin protein, gelsolin like [Source:VGNC Symbol;Acc:VGNC:26739]	3.293	1.29649e-06
ENSBTAG00000011635	CENPN	centromere protein N [Source:VGNC Symbol;Acc:VGNC:27182]	2.754	0.0142511
ENSBTAG00000001717	AURKB	aurora kinase B [Source:VGNC Symbol;Acc:VGNC:26351]	3.25	0.00162102
ENSBTAG00000019665	IL1RN	interleukin 1 receptor antagonist [Source:VGNC Symbol;Acc:VGNC:30136]	4.592	5.33373e-06
ENSBTAG00000004553	TPM4	tropomyosin 4 [Source:VGNC Symbol;Acc:VGNC:36254]	3.514	1.2629e-06
ENSBTAG00000009104	SERP1	stress associated endoplasmic reticulum protein 1 [Source:VGNC Symbol;Acc:VGNC:34464]	3.435	4.35289e-05
ENSBTAG00000016185	ENAH	ENAH actin regulator [Source:VGNC Symbol;Acc:VGNC:59333]	3.487	4.49584e-05
ENSBTAG00000012184	PTTG1	PTTG1 regulator of sister chromatid separation, securin [Source:NCBI gene;Acc:508043]	3.074	0.000863754
ENSBTAG00000001835	GJA1	gap junction protein alpha 1 [Source:VGNC Symbol;Acc:VGNC:29370]	5.196	1.11107e-06
ENSBTAG00000020783	MAPK14	mitogen-activated protein kinase 14 [Source:VGNC Symbol;Acc:VGNC:31216]	4.231	7.10704e-06
ENSBTAG00000002298	CKAP2L	cytoskeleton associated protein 2 like [Source:VGNC Symbol;Acc:VGNC:27381]	2.536	0.0158625
ENSBTAG00000013799			4.023	9.80606e-05
ENSBTAG00000055257	RAP2B	RAP2B, member of RAS oncogene family [Source:NCBI gene;Acc:784133]	3.399	1.27471e-05
ENSBTAG00000012050	ORAI2	ORAI calcium release-activated calcium modulator 2 [Source:VGNC Symbol;Acc:VGNC:32444]	4.361	0.000564291
ENSBTAG00000008216	RRM2	ribonucleotide reductase regulatory subunit M2 [Source:VGNC Symbol;Acc:VGNC:34165]	2.891	0.0106331
ENSBTAG00000016411	RNF122	ring finger protein 122 [Source:VGNC Symbol;Acc:VGNC:34015]	3.003	0.0185035
ENSBTAG00000018216	SKA1	spindle and kinetochore associated complex subunit 1 [Source:VGNC Symbol;Acc:VGNC:34643]	2.733	0.0172136
ENSBTAG00000021416	PRXL2A	peroxiredoxin like 2A [Source:VGNC Symbol;Acc:VGNC:28791]	2.785	0.0067199
ENSBTAG00000033248	CDH3	cadherin 3 [Source:VGNC Symbol;Acc:VGNC:27103]	2.681	1.73929e-05
ENSBTAG00000000277	IL18	interleukin 18 [Source:VGNC Symbol;Acc:VGNC:30126]	2.513	0.0146082
ENSBTAG00000019777	CDCA3	cell division cycle associated 3 [Source:VGNC Symbol;Acc:VGNC:27084]	3.447	0.00257357
ENSBTAG00000000281	MND1	meiotic nuclear divisions 1 [Source:VGNC Symbol;Acc:VGNC:31538]	2.628	0.00223721
ENSBTAG00000009383	KIF11	kinesin family member 11 [Source:VGNC Symbol;Acc:VGNC:30580]	3.337	0.0022747
ENSBTAG00000011140	FAM162A	family with sequence similarity 162 member A [Source:VGNC Symbol;Acc:VGNC:28744]	3.437	2.43479e-07
ENSBTAG00000012866	THBS4	thrombospondin 4 [Source:VGNC Symbol;Acc:VGNC:35831]	5.539	0.000468073
ENSBTAG00000021820	DDX39A	DExD-box helicase 39A [Source:VGNC Symbol;Acc:VGNC:27964]	3.316	6.05543e-06
ENSBTAG00000012082	TNFRSF12A	TNF receptor superfamily member 12A [Source:VGNC Symbol;Acc:VGNC:36162]	3.349	4.24031e-05
ENSBTAG00000007814	WWTR1	WW domain containing transcription regulator 1 [Source:VGNC Symbol;Acc:VGNC:36980]	4.085	0.00153679
ENSBTAG00000018189	CSTB	cystatin B (stefin B) [Source:NCBI gene;Acc:514170]	6.26	0.000297639
ENSBTAG00000055063			3.883	0.00897546
ENSBTAG00000004269	SGK1	serum/glucocorticoid regulated kinase 1 [Source:VGNC Symbol;Acc:VGNC:34541]	3.763	8.88058e-06
ENSBTAG00000012621	RTN4RL2	reticulon 4 receptor like 2 [Source:VGNC Symbol;Acc:VGNC:34208]	4.488	0.00934173
ENSBTAG00000004575	FAM126A	family with sequence similarity 126 member A [Source:VGNC Symbol;Acc:VGNC:28724]	2.789	0.00485431
ENSBTAG00000013030	LRRC8A	leucine rich repeat containing 8 VRAC subunit A [Source:VGNC Symbol;Acc:VGNC:31029]	2.552	8.19519e-06
ENSBTAG00000010077	FANCD2	FA complementation group D2 [Source:VGNC Symbol;Acc:VGNC:28855]	2.786	0.0165574
ENSBTAG00000009218	ANLN	anillin actin binding protein [Source:VGNC Symbol;Acc:VGNC:25950]	2.478	0.0082096
ENSBTAG00000020605	SMTNL2	smoothelin like 2 [Source:VGNC Symbol;Acc:VGNC:35037]	3.148	2.86279e-05
ENSBTAG00000014731	GAPDH	glyceraldehyde-3-phosphate dehydrogenase [Source:NCBI gene;Acc:281181]	3.57	2.5592e-06
ENSBTAG00000016252	LSM12	LSM12 homolog [Source:VGNC Symbol;Acc:VGNC:31052]	2.464	0.000486522
ENSBTAG00000003661		solute carrier family 35 member F2 [Source:NCBI gene;Acc:533008]	2.934	0.00196137
ENSBTAG00000015129	KLK10	kallikrein related peptidase 10 [Source:VGNC Symbol;Acc:VGNC:30672]	2.821	6.04487e-06
ENSBTAG00000016771	PLK2	polo like kinase 2 [Source:VGNC Symbol;Acc:VGNC:33034]	5.158	1.28784e-05
ENSBTAG00000008306	MKRN1	makorin ring finger protein 1 [Source:NCBI gene;Acc:514986]	3.454	0.00037014
ENSBTAG00000005269	CCNB2	cyclin B2 [Source:VGNC Symbol;Acc:VGNC:26960]	2.492	0.0245501
ENSBTAG00000026199	ACTB	actin beta [Source:NCBI gene;Acc:280979]	3.147	9.88625e-07
ENSBTAG00000002331	DLGAP5	DLG associated protein 5 [Source:VGNC Symbol;Acc:VGNC:28091]	2.98	0.00399462
ENSBTAG00000004379	ETHE1	ETHE1 persulfide dioxygenase [Source:VGNC Symbol;Acc:VGNC:28623]	2.415	0.002326
ENSBTAG00000023218	UBE2V2	ubiquitin conjugating enzyme E2 V2 [Source:VGNC Symbol;Acc:VGNC:36597]	3.313	1.38344e-06
ENSBTAG00000002613	MIS18BP1	MIS18 binding protein 1 [Source:VGNC Symbol;Acc:VGNC:59350]	3.08	0.000175914
ENSBTAG00000007172	GOT2	glutamic-oxaloacetic transaminase 2 [Source:VGNC Symbol;Acc:VGNC:29503]	4.272	2.15188e-06
ENSBTAG00000019177	BIN1	bridging integrator 1 [Source:VGNC Symbol;Acc:VGNC:26497]	5.224	4.20009e-05
ENSBTAG00000002980	GPT2	glutamic--pyruvic transaminase 2 [Source:VGNC Symbol;Acc:VGNC:29617]	4.468	5.68425e-05
ENSBTAG00000047186	NME2	non-metastatic cells 2, protein (NM23B) expressed in [Source:NCBI gene;Acc:615447]	2.919	3.13023e-06
ENSBTAG00000039462	PCLAF	PCNA clamp associated factor [Source:NCBI gene;Acc:540737]	2.491	0.00211181
ENSBTAG00000024663	LAD1	ladinin 1 [Source:VGNC Symbol;Acc:VGNC:30766]	3.411	5.41972e-07
ENSBTAG00000011358	IER3	immediate early response 3 [Source:VGNC Symbol;Acc:VGNC:30039]	3.251	6.9476e-05
ENSBTAG00000020747	ASS1	argininosuccinate synthase 1 [Source:VGNC Symbol;Acc:VGNC:26224]	2.713	0.00088951
ENSBTAG00000010922	TRAPPC2	trafficking protein particle complex 2 [Source:NCBI gene;Acc:616748]	3.268	0.0014189
ENSBTAG00000001446	ABRACL	ABRA C-terminal like [Source:VGNC Symbol;Acc:VGNC:25513]	3.154	0.00022117
ENSBTAG00000015637	IMPAD1	inositol monophosphatase domain containing 1 [Source:VGNC Symbol;Acc:VGNC:30187]	3.743	1.2629e-06
ENSBTAG00000009902	AKR1B1	aldo-keto reductase family 1, member B1 (aldose reductase) [Source:NCBI gene;Acc:317748]	5.105	0.00108921
ENSBTAG00000008054	ZNF706	zinc finger protein 706 [Source:VGNC Symbol;Acc:VGNC:37336]	4.166	1.55989e-06
ENSBTAG00000009211	UBE2S	ubiquitin conjugating enzyme E2 S [Source:VGNC Symbol;Acc:VGNC:36595]	2.599	3.92516e-05
ENSBTAG00000012069	CCDC167	coiled-coil domain containing 167 [Source:NCBI gene;Acc:507353]	2.665	0.000492942
ENSBTAG00000012225	KPNA2	karyopherin subunit alpha 2 [Source:VGNC Symbol;Acc:VGNC:30701]	2.438	0.000167908
ENSBTAG00000011415	ETF1	eukaryotic translation termination factor 1 [Source:VGNC Symbol;Acc:VGNC:28617]	2.912	3.40141e-06
ENSBTAG00000003908	MAPRE1	microtubule associated protein RP/EB family member 1 [Source:VGNC Symbol;Acc:VGNC:31232]	3.136	1.60784e-05
ENSBTAG00000054533	GNG12	G protein subunit gamma 12 [Source:NCBI gene;Acc:286850]	3.364	1.42276e-05
ENSBTAG00000003948	FDPS	farnesyl diphosphate synthase [Source:NCBI gene;Acc:281156]	3.423	2.33505e-06
ENSBTAG00000004428	H2AFZ	H2A histone family, member Z [Source:NCBI gene;Acc:287016]	2.332	0.00268828
ENSBTAG00000016858	SAR1A	secretion associated Ras related GTPase 1A [Source:VGNC Symbol;Acc:VGNC:34286]	3.619	8.36129e-06
ENSBTAG00000032705	CALM	calmodulin-like [Source:NCBI gene;Acc:326597]	3.039	0.000193526
ENSBTAG00000013368	ANKRD22	ankyrin repeat domain 22 [Source:VGNC Symbol;Acc:VGNC:25916]	3.327	0.00244988
ENSBTAG00000047338	DCBLD1	discoidin, CUB and LCCL domain containing 1 [Source:VGNC Symbol;Acc:VGNC:27908]	2.712	0.00902445
ENSBTAG00000009846	MTHFD1L	methylenetetrahydrofolate dehydrogenase (NADP+ dependent) 1 like [Source:VGNC Symbol;Acc:VGNC:53798]	3.079	0.00327922
ENSBTAG00000007584	INPP1	inositol polyphosphate-1-phosphatase [Source:VGNC Symbol;Acc:VGNC:30208]	3.553	8.975e-06
ENSBTAG00000017021	MCM4	minichromosome maintenance complex component 4 [Source:NCBI gene;Acc:504367]	2.684	0.00107157
ENSBTAG00000012902	ARL8B	ADP ribosylation factor like GTPase 8B [Source:VGNC Symbol;Acc:VGNC:26154]	6.86	0.0025472
ENSBTAG00000031797	MANF	mesencephalic astrocyte derived neurotrophic factor [Source:VGNC Symbol;Acc:VGNC:31171]	2.656	1.92973e-05
ENSBTAG00000007952	MVP	major vault protein [Source:VGNC Symbol;Acc:VGNC:31769]	2.938	9.48448e-05
ENSBTAG00000015692	HSPA4L	heat shock protein family A (Hsp70) member 4 like [Source:VGNC Symbol;Acc:VGNC:53906]	2.633	0.000109858
ENSBTAG00000007783	MYBL2	MYB proto-oncogene like 2 [Source:VGNC Symbol;Acc:VGNC:31779]	2.738	0.0155322
ENSBTAG00000005498	SQLE	squalene epoxidase [Source:VGNC Symbol;Acc:VGNC:35264]	3.425	2.06516e-06
ENSBTAG00000003938	FNDC1	fibronectin type III domain containing 1 [Source:VGNC Symbol;Acc:VGNC:58376]	5.62	0.0235525
ENSBTAG00000013166	SMYD2	SET and MYND domain containing 2 [Source:VGNC Symbol;Acc:VGNC:35043]	3.582	3.50927e-05
ENSBTAG00000021377	S100A14	S100 calcium binding protein A14 [Source:VGNC Symbol;Acc:VGNC:34240]	3.182	1.2629e-06
ENSBTAG00000006735	STAC	SH3 and cysteine rich domain [Source:VGNC Symbol;Acc:VGNC:35350]	3.054	0.0054716
ENSBTAG00000000894	PGK1	phosphoglycerate kinase 1 [Source:VGNC Symbol;Acc:VGNC:32789]	2.722	1.61525e-06
ENSBTAG00000009554	EHBP1L1	EH domain binding protein 1 like 1 [Source:VGNC Symbol;Acc:VGNC:28371]	2.76	0.000787122
ENSBTAG00000043582			2.75	0.00486879
ENSBTAG00000009035	CENPE	centromere protein E [Source:VGNC Symbol;Acc:VGNC:27175]	2.492	0.0167809
ENSBTAG00000000436	TNFAIP3	TNF alpha induced protein 3 [Source:VGNC Symbol;Acc:VGNC:36155]	2.261	0.0359672
ENSBTAG00000046335			2.279	0.0186139
ENSBTAG00000017826	SCLY	selenocysteine lyase [Source:VGNC Symbol;Acc:VGNC:55677]	2.741	0.0214591
ENSBTAG00000004243	LYPLA1	lysophospholipase 1 [Source:NCBI gene;Acc:539992]	2.479	0.00269695
ENSBTAG00000010552	PSMG2	proteasome assembly chaperone 2 [Source:VGNC Symbol;Acc:VGNC:33479]	2.342	0.000368307
ENSBTAG00000010597	GGCT	gamma-glutamylcyclotransferase [Source:NCBI gene;Acc:533374]	3.922	2.07853e-05
ENSBTAG00000003733	TM4SF5	transmembrane 4 L six family member 5 [Source:VGNC Symbol;Acc:VGNC:35907]	2.818	0.00021918
ENSBTAG00000007394	RPL22L1	ribosomal protein L22 like 1 [Source:NCBI gene;Acc:614872]	2.878	1.31402e-06
ENSBTAG00000011805	PLIN3	perilipin 3 [Source:VGNC Symbol;Acc:VGNC:33031]	3.145	0.000106581
ENSBTAG00000008330	RNF19B	ring finger protein 19B [Source:VGNC Symbol;Acc:VGNC:34045]	3.926	7.171e-07
ENSBTAG00000006731	SLC7A5	solute carrier family 7 member 5 [Source:VGNC Symbol;Acc:VGNC:52250]	3.416	6.06192e-05
ENSBTAG00000008758	KIF20A	kinesin family member 20A [Source:VGNC Symbol;Acc:VGNC:30594]	2.241	0.00958628
ENSBTAG00000003314	SKA3	spindle and kinetochore associated complex subunit 3 [Source:VGNC Symbol;Acc:VGNC:34645]	2.24	0.00433391
ENSBTAG00000020752	CEP78	centrosomal protein 78 [Source:VGNC Symbol;Acc:VGNC:27214]	2.65	0.00239813
ENSBTAG00000011554	SURF6	surfeit 6 [Source:VGNC Symbol;Acc:VGNC:35485]	3.082	0.000389894
ENSBTAG00000000704	GUSB	glucuronidase beta [Source:NCBI gene;Acc:515687]	2.684	0.000770165
ENSBTAG00000012046	JUNB	JunB proto-oncogene, AP-1 transcription factor subunit [Source:VGNC Symbol;Acc:VGNC:30387]	2.676	4.75509e-05
ENSBTAG00000008631	CORO1A	coronin 1A [Source:VGNC Symbol;Acc:VGNC:27620]	2.181	0.0137575
ENSBTAG00000015595	MCM5	minichromosome maintenance complex component 5 [Source:VGNC Symbol;Acc:VGNC:31311]	2.407	0.0274511
ENSBTAG00000020764	CNN2	calponin 2 [Source:VGNC Symbol;Acc:VGNC:27509]	2.995	1.17035e-05
ENSBTAG00000011454	FKBP10	FKBP prolyl isomerase 10 [Source:VGNC Symbol;Acc:VGNC:29017]	2.159	0.0142511
ENSBTAG00000001862	PPP2R2B	protein phosphatase 2 regulatory subunit Bbeta [Source:VGNC Symbol;Acc:VGNC:33256]	4.485	1.85359e-05
ENSBTAG00000007121	TK1	thymidine kinase 1 [Source:VGNC Symbol;Acc:VGNC:35884]	2.574	0.00035172
ENSBTAG00000026851	FMNL2	formin like 2 [Source:VGNC Symbol;Acc:VGNC:29047]	3.028	6.2198e-05
ENSBTAG00000009493	BCL3	BCL3 transcription coactivator [Source:VGNC Symbol;Acc:VGNC:58663]	2.049	0.0045386
ENSBTAG00000010207	NUDT21	nudix hydrolase 21 [Source:VGNC Symbol;Acc:VGNC:32336]	2.542	0.000318232
ENSBTAG00000007502	CKMT1A	creatine kinase, mitochondrial 1A [Source:NCBI gene;Acc:281692]	3.655	7.171e-07
ENSBTAG00000015051	POLRMT	RNA polymerase mitochondrial [Source:VGNC Symbol;Acc:VGNC:33154]	3.52	0.0021222
ENSBTAG00000008642	POLR1D	RNA polymerase I and III subunit D [Source:NCBI gene;Acc:539061]	2.838	2.2759e-05
ENSBTAG00000046664	TSC22D1	TSC22 domain family member 1 [Source:NCBI gene;Acc:510359]	3.583	0.0168275
ENSBTAG00000015303	MPP6	membrane palmitoylated protein 6 [Source:VGNC Symbol;Acc:VGNC:31585]	2.538	0.0145322
ENSBTAG00000015107	SLC16A1	solute carrier family 16 member 1 [Source:VGNC Symbol;Acc:VGNC:34683]	2.966	2.63858e-05
ENSBTAG00000017542	PPARD	peroxisome proliferator activated receptor delta [Source:VGNC Symbol;Acc:VGNC:33182]	3.578	1.33058e-06
ENSBTAG00000012784	RACGAP1	Rac GTPase activating protein 1 [Source:VGNC Symbol;Acc:VGNC:33675]	2.664	0.000314783
ENSBTAG00000022613	CYCS	cytochrome c, somatic [Source:NCBI gene;Acc:510767]	2.52	3.32693e-05
ENSBTAG00000021663	SMIM8	small integral membrane protein 8 [Source:VGNC Symbol;Acc:VGNC:50075]	2.46	0.00239996
ENSBTAG00000018643	PRC1	protein regulator of cytokinesis 1 [Source:VGNC Symbol;Acc:VGNC:33285]	2.189	0.000893255
ENSBTAG00000011263	EIF6	eukaryotic translation initiation factor 6 [Source:VGNC Symbol;Acc:VGNC:57006]	3.038	5.99281e-07
ENSBTAG00000018255	ACTN1	actinin alpha 1 [Source:VGNC Symbol;Acc:VGNC:25581]	2.283	0.000232426
ENSBTAG00000002082	MARCKS	myristoylated alanine rich protein kinase C substrate [Source:VGNC Symbol;Acc:VGNC:31244]	3.101	4.26307e-06
ENSBTAG00000020721	MRPL55	mitochondrial ribosomal protein L55 [Source:VGNC Symbol;Acc:VGNC:31650]	3.29	1.94021e-05
ENSBTAG00000014297	MOV10	Mov10 RISC complex RNA helicase [Source:VGNC Symbol;Acc:VGNC:31566]	2.226	0.0295597
ENSBTAG00000007300	FHL3	four and a half LIM domains 3 [Source:VGNC Symbol;Acc:VGNC:29001]	2.347	0.00106503
ENSBTAG00000048090	UBE2G2	ubiquitin conjugating enzyme E2 G2 [Source:VGNC Symbol;Acc:VGNC:36582]	2.338	0.00416344
ENSBTAG00000002683	PFKP	phosphofructokinase, platelet [Source:VGNC Symbol;Acc:VGNC:32775]	2.786	6.98262e-06
ENSBTAG00000024605	DYNLL1	dynein light chain LC8-type 1 [Source:NCBI gene;Acc:404151]	3.047	6.21786e-07
ENSBTAG00000007214	ELL2	elongation factor for RNA polymerase II 2 [Source:VGNC Symbol;Acc:VGNC:28436]	3.997	1.51661e-06
ENSBTAG00000017602	TMEM45B	transmembrane protein 45B [Source:VGNC Symbol;Acc:VGNC:36089]	4.582	3.96961e-05
ENSBTAG00000019807	COL27A1	collagen type XXVII alpha 1 chain [Source:VGNC Symbol;Acc:VGNC:56941]	2.008	0.00451071
ENSBTAG00000013749	RHOQ	ras homolog family member Q [Source:VGNC Symbol;Acc:VGNC:33952]	2.868	3.18468e-05
ENSBTAG00000048485	TUBB2A	tubulin beta 2A class IIa [Source:NCBI gene;Acc:100295973]	2.735	0.0214286
ENSBTAG00000019988	GNA15	G protein subunit alpha 15 [Source:VGNC Symbol;Acc:VGNC:29448]	3.871	5.58577e-05
ENSBTAG00000000020	TRPV3	transient receptor potential cation channel subfamily V member 3 [Source:VGNC Symbol;Acc:VGNC:36399]	3.059	3.70058e-05
ENSBTAG00000010390	SRI	sorcin [Source:VGNC Symbol;Acc:VGNC:35281]	2.663	5.97425e-06
ENSBTAG00000005434	PLVAP	plasmalemma vesicle associated protein [Source:VGNC Symbol;Acc:VGNC:33056]	2.162	0.000291852
ENSBTAG00000006489	MYO5A	myosin VA [Source:VGNC Symbol;Acc:VGNC:31826]	2.817	5.66907e-06
ENSBTAG00000019343	MDFI	MyoD family inhibitor [Source:VGNC Symbol;Acc:VGNC:31329]	3.923	0.00732666
ENSBTAG00000010882	ANKRD9	ankyrin repeat domain 9 [Source:VGNC Symbol;Acc:VGNC:25943]	3.617	1.23381e-05
ENSBTAG00000025752	P3H4	prolyl 3-hydroxylase family member 4 (inactive) [Source:NCBI gene;Acc:788823]	3.315	5.3299e-05
ENSBTAG00000007836	PPA1	inorganic pyrophosphatase 1 [Source:VGNC Symbol;Acc:VGNC:55992]	2.629	4.93995e-06
ENSBTAG00000007455	DNASE1L1	deoxyribonuclease 1 like 1 [Source:VGNC Symbol;Acc:VGNC:28133]	2.295	0.000240153
ENSBTAG00000018761	SLC35F6	solute carrier family 35 member F6 [Source:VGNC Symbol;Acc:VGNC:34836]	2.699	2.40626e-05
ENSBTAG00000020309	G3BP1	G3BP stress granule assembly factor 1 [Source:VGNC Symbol;Acc:VGNC:29176]	2.14	0.0301518
ENSBTAG00000019509	NUDT5	nudix hydrolase 5 [Source:VGNC Symbol;Acc:VGNC:32339]	2.286	0.000230622
ENSBTAG00000007247	NUF2	NUF2 component of NDC80 kinetochore complex [Source:VGNC Symbol;Acc:VGNC:32344]	2.323	0.0118019
ENSBTAG00000035064	C4H7orf57	chromosome 4 C7orf57 homolog [Source:NCBI gene;Acc:614195]	3.868	6.11317e-05
ENSBTAG00000000111	UGP2	UDP-glucose pyrophosphorylase 2 [Source:VGNC Symbol;Acc:VGNC:36651]	2.615	7.56866e-05
ENSBTAG00000012995	MCUB	mitochondrial calcium uniporter dominant negative beta subunit [Source:VGNC Symbol;Acc:VGNC:31326]	2.872	0.00728711
ENSBTAG00000046110	CLCF1	cardiotrophin like cytokine factor 1 [Source:VGNC Symbol;Acc:VGNC:56260]	2.05	0.0369754
ENSBTAG00000015145	S100A11	S100 calcium binding protein A11 [Source:VGNC Symbol;Acc:VGNC:34238]	2.714	9.00027e-06
ENSBTAG00000019995	HIKESHI	heat shock protein nuclear import factor hikeshi [Source:VGNC Symbol;Acc:VGNC:29853]	2.468	4.08424e-05
ENSBTAG00000020100		Rho GTPase activating protein 11A [Source:NCBI gene;Acc:617811]	2.544	0.0178316
ENSBTAG00000001983	SMAGP	small cell adhesion glycoprotein [Source:VGNC Symbol;Acc:VGNC:34982]	2.467	6.80455e-06
ENSBTAG00000023814	ECT2	epithelial cell transforming 2 [Source:VGNC Symbol;Acc:VGNC:28314]	2.102	0.0070128
ENSBTAG00000044175	CENPK	centromere protein K [Source:VGNC Symbol;Acc:VGNC:27179]	2.487	0.00245839
ENSBTAG00000003826	SCN1B	sodium voltage-gated channel beta subunit 1 [Source:VGNC Symbol;Acc:VGNC:34346]	2.944	0.000870171
ENSBTAG00000014762	ISG20	interferon stimulated exonuclease gene 20 [Source:VGNC Symbol;Acc:VGNC:30294]	2.767	0.00423027
ENSBTAG00000038384	KRT5	keratin 5 [Source:VGNC Symbol;Acc:VGNC:50405]	2.163	3.8748e-05
ENSBTAG00000051704	TNFRSF10D	tumor necrosis factor receptor superfamily, member 10d, decoy with truncated death domain [Source:NCBI gene;Acc:782274]	2.86	0.000696171
ENSBTAG00000013411	ENO1	enolase 1 [Source:NCBI gene;Acc:281141]	2.488	2.77689e-06
ENSBTAG00000001782	MRPS12	mitochondrial ribosomal protein S12 [Source:VGNC Symbol;Acc:VGNC:31656]	2.337	0.0123765
ENSBTAG00000003359	ELOVL5	ELOVL fatty acid elongase 5 [Source:VGNC Symbol;Acc:VGNC:28451]	3.28	2.00351e-06
ENSBTAG00000017160	TBC1D7	TBC1 domain family member 7 [Source:VGNC Symbol;Acc:VGNC:50071]	3.218	9.12335e-05
ENSBTAG00000012977	COMTD1	catechol-O-methyltransferase domain containing 1 [Source:VGNC Symbol;Acc:VGNC:27591]	3.957	0.00024549
ENSBTAG00000000428	BAK1	BCL2 antagonist/killer 1 [Source:VGNC Symbol;Acc:VGNC:26416]	2.589	0.000457466
ENSBTAG00000007763	SLC1A4	solute carrier family 1 member 4 [Source:VGNC Symbol;Acc:VGNC:34714]	3.118	0.000352579
ENSBTAG00000000296	IMPDH1	inosine monophosphate dehydrogenase 1 [Source:VGNC Symbol;Acc:VGNC:30188]	3.013	4.75509e-05
ENSBTAG00000005012	HSPH1	heat shock protein family H (Hsp110) member 1 [Source:VGNC Symbol;Acc:VGNC:53817]	2.17	0.000141666
ENSBTAG00000005475	TCAF2	TRPM8 channel associated factor 2 [Source:NCBI gene;Acc:510320]	3.41	0.013256
ENSBTAG00000015739	MRC2	mannose receptor C type 2 [Source:VGNC Symbol;Acc:VGNC:31599]	3.316	2.67351e-06
ENSBTAG00000002108	YWHAQ	tyrosine 3-monooxygenase/tryptophan 5-monooxygenase activation protein theta [Source:VGNC Symbol;Acc:VGNC:37047]	2.57	1.24019e-06
ENSBTAG00000009217	WNT10A	Wnt family member 10A [Source:VGNC Symbol;Acc:VGNC:36954]	2.96	0.00207996
ENSBTAG00000049309	TAF13	TATA-box binding protein associated factor 13 [Source:NCBI gene;Acc:513065]	2.373	0.0395213
ENSBTAG00000021347	CWH43	cell wall biogenesis 43 C-terminal homolog [Source:VGNC Symbol;Acc:VGNC:27844]	3.332	7.41128e-05
ENSBTAG00000011352	TBC1D30	TBC1 domain family member 30 [Source:VGNC Symbol;Acc:VGNC:35641]	7.2	0.00900984
ENSBTAG00000003967	OTUB1	OTU deubiquitinase, ubiquitin aldehyde binding 1 [Source:VGNC Symbol;Acc:VGNC:32491]	2.909	3.84156e-06
ENSBTAG00000002412	CYB5B	cytochrome b5 type B [Source:VGNC Symbol;Acc:VGNC:49139]	2.628	1.55561e-05
ENSBTAG00000001575	CALM2	calmodulin 2 [Source:NCBI gene;Acc:100297344]	2.664	7.96868e-07
ENSBTAG00000006001	STAP2	signal transducing adaptor family member 2 [Source:VGNC Symbol;Acc:VGNC:35359]	4.066	0.00106416
ENSBTAG00000007662	HSPA5	heat shock protein family A (Hsp70) member 5 [Source:VGNC Symbol;Acc:VGNC:59220]	2.252	2.84393e-05
ENSBTAG00000008621	PRKAR1A	protein kinase cAMP-dependent type I regulatory subunit alpha [Source:VGNC Symbol;Acc:VGNC:33324]	2.472	8.11057e-06
ENSBTAG00000023073	FAM89A	family with sequence similarity 89 member A [Source:VGNC Symbol;Acc:VGNC:28842]	3.004	1.12904e-05
ENSBTAG00000000786	NQO2	N-ribosyldihydronicotinamide:quinone reductase 2 [Source:VGNC Symbol;Acc:VGNC:32225]	2.289	0.0154073
ENSBTAG00000021455	CFL1	cofilin 1 [Source:VGNC Symbol;Acc:VGNC:27253]	2.813	4.78599e-06
ENSBTAG00000001754	AHCYL2	adenosylhomocysteinase like 2 [Source:VGNC Symbol;Acc:VGNC:25752]	3.123	3.03918e-06
ENSBTAG00000018972	GARS1	glycyl-tRNA synthetase 1 [Source:VGNC Symbol;Acc:VGNC:29254]	2.388	1.64845e-05
ENSBTAG00000006611	NUP93	nucleoporin 93 [Source:VGNC Symbol;Acc:VGNC:32366]	2.324	0.000183114
ENSBTAG00000023736	CDC42EP3	CDC42 effector protein 3 [Source:VGNC Symbol;Acc:VGNC:27074]	2.134	5.42764e-05
ENSBTAG00000013298	PLA2G4A	phospholipase A2 group IVA [Source:VGNC Symbol;Acc:VGNC:32960]	2.33	0.00137086
ENSBTAG00000011382	SLC9A3R1	SLC9A3 regulator 1 [Source:VGNC Symbol;Acc:VGNC:34941]	3.255	8.6368e-06
ENSBTAG00000014453	PLK1	polo like kinase 1 [Source:VGNC Symbol;Acc:VGNC:33033]	2.477	0.0120659
ENSBTAG00000014713	RARRES1	retinoic acid receptor responder 1 [Source:VGNC Symbol;Acc:VGNC:33731]	2.936	0.0105524
ENSBTAG00000001601	PKM	pyruvate kinase M1/2 [Source:VGNC Symbol;Acc:VGNC:55132]	2.405	2.54661e-05
ENSBTAG00000017363	SAT1	spermidine/spermine N1-acetyltransferase 1 [Source:VGNC Symbol;Acc:VGNC:34296]	2.502	6.88178e-05
ENSBTAG00000030170	JPT1	Jupiter microtubule associated homolog 1 [Source:VGNC Symbol;Acc:VGNC:55841]	2.573	0.000100306
ENSBTAG00000002068	TAGLN2	transgelin 2 [Source:VGNC Symbol;Acc:VGNC:35586]	2.292	2.31421e-05
ENSBTAG00000000942	SIPA1L2	signal induced proliferation associated 1 like 2 [Source:VGNC Symbol;Acc:VGNC:34629]	2.604	2.39868e-05
ENSBTAG00000015013	C2CD2L	C2CD2 like [Source:VGNC Symbol;Acc:VGNC:26632]	2.521	0.0002749
ENSBTAG00000006189	ACTG1	actin gamma 1 [Source:NCBI gene;Acc:404122]	2.621	9.30488e-07
ENSBTAG00000025929		methylthioadenosine phosphorylase [Source:NCBI gene;Acc:782907]	2.231	9.80606e-05
ENSBTAG00000009177	PLEKHA4	pleckstrin homology domain containing A4 [Source:VGNC Symbol;Acc:VGNC:33006]	2.614	4.85205e-05
ENSBTAG00000000771	DNAJB6	DnaJ heat shock protein family (Hsp40) member B6 [Source:VGNC Symbol;Acc:VGNC:53635]	2.36	0.000106305
ENSBTAG00000013023	MAP4K4	mitogen-activated protein kinase kinase kinase kinase 4 [Source:VGNC Symbol;Acc:VGNC:31207]	2.519	0.00122873
ENSBTAG00000009495	BCAM	basal cell adhesion molecule [Source:VGNC Symbol;Acc:VGNC:49138]	2.221	0.000124142
ENSBTAG00000003418	MSN	moesin [Source:VGNC Symbol;Acc:VGNC:31703]	2.54	3.492e-06
ENSBTAG00000047265		protein phosphatase 1 regulatory inhibitor subunit 14B [Source:NCBI gene;Acc:617154]	2.324	1.54847e-05
ENSBTAG00000004075	IDI1	isopentenyl-diphosphate delta isomerase 1 [Source:NCBI gene;Acc:514293]	3.512	1.25247e-06
ENSBTAG00000022461	SEPTIN10	septin 10 [Source:VGNC Symbol;Acc:VGNC:34450]	2.798	6.88522e-06
ENSBTAG00000009617	SLC2A1	solute carrier family 2 member 1 [Source:VGNC Symbol;Acc:VGNC:34796]	3.017	1.74207e-06
ENSBTAG00000013960	PSAT1	phosphoserine aminotransferase 1 [Source:VGNC Symbol;Acc:VGNC:55075]	2.492	5.40925e-05
ENSBTAG00000004915	PFN1	profilin 1 [Source:NCBI gene;Acc:513895]	2.383	2.04182e-06
ENSBTAG00000010152	MID1	midline 1 [Source:VGNC Symbol;Acc:VGNC:31464]	3.367	9.28527e-05
ENSBTAG00000003401	ACTR3	actin related protein 3 [Source:VGNC Symbol;Acc:VGNC:50033]	2.431	1.16835e-06
ENSBTAG00000001568	PPIC	peptidylprolyl isomerase C [Source:VGNC Symbol;Acc:VGNC:33196]	2.565	0.000349398
ENSBTAG00000008185	RTN2	reticulon 2 [Source:VGNC Symbol;Acc:VGNC:34204]	2.183	0.0438445
ENSBTAG00000021717	BDKRB2	bradykinin receptor B2 [Source:VGNC Symbol;Acc:VGNC:26460]	4.233	3.94781e-05
ENSBTAG00000012818	PDLIM5	PDZ and LIM domain 5 [Source:VGNC Symbol;Acc:VGNC:32711]	2.743	0.00377803
ENSBTAG00000008607	ARID3A	AT-rich interaction domain 3A [Source:VGNC Symbol;Acc:VGNC:26126]	2.095	0.00320207
ENSBTAG00000003585	CD47	CD47 molecule [Source:VGNC Symbol;Acc:VGNC:27035]	2.428	4.54825e-05
ENSBTAG00000017490	PLD1	phospholipase D1 [Source:VGNC Symbol;Acc:VGNC:50244]	4.072	0.000940057
ENSBTAG00000025071	TENM2	teneurin transmembrane protein 2 [Source:VGNC Symbol;Acc:VGNC:35742]	2.483	3.20003e-05
ENSBTAG00000017689	BRMS1	BRMS1 transcriptional repressor and anoikis regulator [Source:VGNC Symbol;Acc:VGNC:54781]	2.038	0.00327267
ENSBTAG00000038215	CLCA2	chloride channel accessory 2 [Source:VGNC Symbol;Acc:VGNC:27393]	2.307	5.07546e-06
ENSBTAG00000036262	GBE1	1,4-alpha-glucan branching enzyme 1 [Source:VGNC Symbol;Acc:VGNC:53570]	2.17	0.00740326
ENSBTAG00000015046	MST1R	macrophage stimulating 1 receptor [Source:VGNC Symbol;Acc:VGNC:31708]	2	0.00101881
ENSBTAG00000012059	MVD	mevalonate diphosphate decarboxylase [Source:VGNC Symbol;Acc:VGNC:31767]	3.421	3.45114e-05
ENSBTAG00000050712	EHD1	EH domain containing 1 [Source:NCBI gene;Acc:511908]	3.075	9.10885e-06
ENSBTAG00000000985	RAB10	RAB10, member RAS oncogene family [Source:VGNC Symbol;Acc:VGNC:33613]	2.556	1.1926e-05
ENSBTAG00000020760	SNAP29	synaptosome associated protein 29 [Source:VGNC Symbol;Acc:VGNC:35052]	2.17	0.0224425
ENSBTAG00000008122	GNG5	G protein subunit gamma 5 [Source:NCBI gene;Acc:287018]	2.579	1.31387e-05
ENSBTAG00000034360	SERF1A	small EDRK-rich factor 1A (telomeric) [Source:NCBI gene;Acc:526395]	2.801	0.00220168
ENSBTAG00000016532	MAPKAPK3	MAPK activated protein kinase 3 [Source:VGNC Symbol;Acc:VGNC:31229]	3.01	7.17435e-06
ENSBTAG00000002129	KLF5	Kruppel like factor 5 [Source:VGNC Symbol;Acc:VGNC:30631]	2.521	4.22843e-05
ENSBTAG00000014102	WDR77	WD repeat domain 77 [Source:VGNC Symbol;Acc:VGNC:36921]	2.597	0.000392383
ENSBTAG00000018937	HMOX2	heme oxygenase 2 [Source:VGNC Symbol;Acc:VGNC:29886]	2.932	4.81558e-05
ENSBTAG00000017299	KLC1	kinesin light chain 1 [Source:NCBI gene;Acc:508999]	2.856	7.92871e-06
ENSBTAG00000030301	MAP7D1	MAP7 domain containing 1 [Source:VGNC Symbol;Acc:VGNC:55611]	3.555	4.29415e-06
ENSBTAG00000011022	ARPP19	cAMP regulated phosphoprotein 19 [Source:VGNC Symbol;Acc:VGNC:26167]	2.069	1.92973e-05
ENSBTAG00000005652	ALG3	ALG3 alpha-1,3- mannosyltransferase [Source:VGNC Symbol;Acc:VGNC:25828]	2.289	0.00143031
ENSBTAG00000000067	SDF2L1	stromal cell derived factor 2 like 1 [Source:VGNC Symbol;Acc:VGNC:34386]	2.475	0.000172293
ENSBTAG00000002624	PSTPIP2	proline-serine-threonine phosphatase interacting protein 2 [Source:VGNC Symbol;Acc:VGNC:33487]	2.319	0.000379596
ENSBTAG00000046033	UBFD1	ubiquitin family domain containing 1 [Source:VGNC Symbol;Acc:VGNC:36605]	2.147	0.00962058
ENSBTAG00000012443	DIAPH3	diaphanous related formin 3 [Source:VGNC Symbol;Acc:VGNC:28062]	2.195	0.0175228
ENSBTAG00000017574	LMNA	lamin A/C [Source:VGNC Symbol;Acc:VGNC:30929]	2.105	0.0121842
ENSBTAG00000017605	AK2	adenylate kinase 2 [Source:VGNC Symbol;Acc:VGNC:25771]	2.223	2.94817e-05
ENSBTAG00000017652	NUP50	nucleoporin 50 [Source:VGNC Symbol;Acc:VGNC:32362]	2.397	0.00556601
ENSBTAG00000017871	GNA12	G protein subunit alpha 12 [Source:VGNC Symbol;Acc:VGNC:29445]	2.372	0.00264615
ENSBTAG00000004635	LLGL1	LLGL scribble cell polarity complex component 1 [Source:VGNC Symbol;Acc:VGNC:30915]	2.235	4.57774e-05
ENSBTAG00000017124	GPSM2	G protein signaling modulator 2 [Source:VGNC Symbol;Acc:VGNC:29615]	2.418	0.000256826
ENSBTAG00000044077	POLR3G	RNA polymerase III subunit G [Source:VGNC Symbol;Acc:VGNC:33151]	2.828	0.00223447
ENSBTAG00000014583	CALM3	calmodulin 3 [Source:NCBI gene;Acc:520277]	2.543	2.84393e-05
ENSBTAG00000012482	CDCP1	CUB domain containing protein 1 [Source:VGNC Symbol;Acc:VGNC:27089]	2.029	0.0031092
ENSBTAG00000012252	MOCOS	molybdenum cofactor sulfurase [Source:VGNC Symbol;Acc:VGNC:31547]	2.94	0.000189008
ENSBTAG00000045783		ATP synthase membrane subunit DAPIT, mitochondrial [Source:UniProtKB/Swiss-Prot;Acc:Q3ZBI7]	3.355	0.00109587
ENSBTAG00000000679	PGM3	phosphoglucomutase 3 [Source:VGNC Symbol;Acc:VGNC:32796]	2.191	0.000816236
ENSBTAG00000015362	BMP7	bone morphogenetic protein 7 [Source:VGNC Symbol;Acc:VGNC:26522]	2.328	0.000870171
ENSBTAG00000010739	BLOC1S2	biogenesis of lysosomal organelles complex 1 subunit 2 [Source:VGNC Symbol;Acc:VGNC:26507]	2.587	8.11057e-06
ENSBTAG00000011975	SERPINB1	serpin family B member 1 [Source:VGNC Symbol;Acc:VGNC:34470]	2.484	1.53988e-05
ENSBTAG00000013192	CEP19	centrosomal protein 19 [Source:VGNC Symbol;Acc:VGNC:27198]	2.128	0.0013066
ENSBTAG00000018823	GRN	granulin precursor [Source:VGNC Symbol;Acc:VGNC:29663]	2.397	0.000172699
ENSBTAG00000017468	NUCB2	nucleobindin 2 [Source:VGNC Symbol;Acc:VGNC:32319]	3.002	1.36324e-05
ENSBTAG00000012626	B4GALT5	beta-1,4-galactosyltransferase 5 [Source:VGNC Symbol;Acc:VGNC:26392]	2.978	0.000130154
ENSBTAG00000046277	RGS4	regulator of G protein signaling 4 [Source:VGNC Symbol;Acc:VGNC:54394]	2.894	0.0141413
ENSBTAG00000014784	NT5DC2	5'-nucleotidase domain containing 2 [Source:VGNC Symbol;Acc:VGNC:32295]	2.377	0.000859438
ENSBTAG00000011892	SRGAP1	SLIT-ROBO Rho GTPase activating protein 1 [Source:VGNC Symbol;Acc:VGNC:35278]	2.224	0.00190451
ENSBTAG00000014685	HPRT1	hypoxanthine phosphoribosyltransferase 1 [Source:NCBI gene;Acc:281229]	2.014	0.000153044
ENSBTAG00000021226	SAR1B	secretion associated Ras related GTPase 1B [Source:VGNC Symbol;Acc:VGNC:34287]	2.302	0.00211181
ENSBTAG00000013641	BAG3	BAG cochaperone 3 [Source:VGNC Symbol;Acc:VGNC:26407]	2.304	1.18522e-05
ENSBTAG00000020277	PPP2R1B	protein phosphatase 2 scaffold subunit Abeta [Source:VGNC Symbol;Acc:VGNC:33254]	2.05	4.35289e-05
ENSBTAG00000015614	LNX2	ligand of numb-protein X 2 [Source:VGNC Symbol;Acc:VGNC:30946]	2.163	0.00322311
ENSBTAG00000007934	MRPS17	mitochondrial ribosomal protein S17 [Source:NCBI gene;Acc:508143]	2.166	9.80606e-05
ENSBTAG00000003323	NOL6	nucleolar protein 6 [Source:VGNC Symbol;Acc:VGNC:32158]	2.023	0.00326628
ENSBTAG00000003577	GSPT1	G1 to S phase transition 1 [Source:VGNC Symbol;Acc:VGNC:29681]	2.223	5.36954e-06
ENSBTAG00000002098	CDC34	cell division cycle 34 [Source:VGNC Symbol;Acc:VGNC:27066]	2.23	0.000436807
ENSBTAG00000012432	FDFT1	farnesyl-diphosphate farnesyltransferase 1 [Source:VGNC Symbol;Acc:VGNC:56966]	2.342	5.68383e-05
ENSBTAG00000004993	NXT1	nuclear transport factor 2 like export factor 1 [Source:VGNC Symbol;Acc:VGNC:32384]	2.165	0.00575209
ENSBTAG00000006045	P4HB	prolyl 4-hydroxylase subunit beta [Source:VGNC Symbol;Acc:VGNC:32538]	2.331	4.29415e-06
ENSBTAG00000015749	STEAP1	STEAP family member 1 [Source:NCBI gene;Acc:515156]	2.046	0.018519
ENSBTAG00000048622	TMOD3	tropomodulin 3 [Source:NCBI gene;Acc:533257]	2.322	5.00553e-06
ENSBTAG00000010230	CAPN1	calpain 1 [Source:VGNC Symbol;Acc:VGNC:26740]	2.3	0.0408431
ENSBTAG00000019847	CPEB2	cytoplasmic polyadenylation element binding protein 2 [Source:NCBI gene;Acc:538880]	3.583	6.31522e-05
ENSBTAG00000002018	EIF5A	eukaryotic translation initiation factor 5A [Source:NCBI gene;Acc:444990]	2.175	0.000175049
ENSBTAG00000048459	CARHSP1	calcium regulated heat stable protein 1 [Source:NCBI gene;Acc:506760]	2.918	0.000328072
ENSBTAG00000009522	EIF4E	eukaryotic translation initiation factor 4E [Source:VGNC Symbol;Acc:VGNC:28408]	2.046	2.82459e-05
ENSBTAG00000054103	SLC66A2	solute carrier family 66 member 2 [Source:NCBI gene;Acc:533304]	2.135	0.000291964
ENSBTAG00000016874	DNAJB1	DnaJ heat shock protein family (Hsp40) member B1 [Source:NCBI gene;Acc:538426]	2.617	9.38309e-06
ENSBTAG00000016401	OPTN	optineurin [Source:VGNC Symbol;Acc:VGNC:32442]	2.61	1.53263e-06
ENSBTAG00000015336	PRUNE1	prune exopolyphosphatase 1 [Source:VGNC Symbol;Acc:VGNC:33428]	3.294	7.2159e-05
ENSBTAG00000019782	TPI1	triosephosphate isomerase 1 [Source:VGNC Symbol;Acc:VGNC:36250]	2.081	1.74547e-05
ENSBTAG00000015996	GPC1	glypican 1 [Source:VGNC Symbol;Acc:VGNC:29523]	2.535	0.000333831
ENSBTAG00000013535	DFFA	DNA fragmentation factor subunit alpha [Source:NCBI gene;Acc:507981]	2.111	0.00471972
ENSBTAG00000011516	LRP12	LDL receptor related protein 12 [Source:VGNC Symbol;Acc:VGNC:30989]	2.521	0.000158435
ENSBTAG00000038335		immunoglobulin (CD79A) binding protein 1-like [Source:NCBI gene;Acc:534155]	2.013	0.013352
ENSBTAG00000008410	OVOL2	ovo like zinc finger 2 [Source:VGNC Symbol;Acc:VGNC:32506]	2.579	0.00251377
ENSBTAG00000000320	UBAP1	ubiquitin associated protein 1 [Source:VGNC Symbol;Acc:VGNC:36571]	2.242	1.5474e-05
ENSBTAG00000027337	CTSA	cathepsin A [Source:VGNC Symbol;Acc:VGNC:27812]	3.179	0.000188752
ENSBTAG00000019181	BAIAP2L1	BAR/IMD domain containing adaptor protein 2 like 1 [Source:VGNC Symbol;Acc:VGNC:26413]	2.447	3.92516e-05
ENSBTAG00000012194	DENND2C	DENN domain containing 2C [Source:VGNC Symbol;Acc:VGNC:27996]	2.145	0.0424433
ENSBTAG00000009436	TMEM79	transmembrane protein 79 [Source:VGNC Symbol;Acc:VGNC:36112]	2.543	2.10063e-05
ENSBTAG00000015113	CITED4	Cbp/p300 interacting transactivator with Glu/Asp rich carboxy-terminal domain 4 [Source:VGNC Symbol;Acc:VGNC:27378]	5.592	0.00846108
ENSBTAG00000046869	RNH1	ribonuclease/angiogenin inhibitor 1 [Source:NCBI gene;Acc:517087]	2.213	1.1497e-05
ENSBTAG00000008423	TIMM22	translocase of inner mitochondrial membrane 22 [Source:VGNC Symbol;Acc:VGNC:49575]	2.32	0.00221236
ENSBTAG00000005957	CSE1L	chromosome segregation 1 like [Source:VGNC Symbol;Acc:VGNC:27752]	2.165	0.000169863
ENSBTAG00000018402	TSC22D2	TSC22 domain family member 2 [Source:VGNC Symbol;Acc:VGNC:36409]	2.691	0.00142333
ENSBTAG00000012698	HDAC1	histone deacetylase 1 [Source:VGNC Symbol;Acc:VGNC:49065]	2.157	5.26094e-06
ENSBTAG00000001510	CDK17	cyclin dependent kinase 17 [Source:VGNC Symbol;Acc:VGNC:27120]	2.746	0.00050737
ENSBTAG00000008883	ZNF207	zinc finger protein 207 [Source:VGNC Symbol;Acc:VGNC:37225]	2.012	4.53176e-05
ENSBTAG00000000717	PLPP2	phospholipid phosphatase 2 [Source:VGNC Symbol;Acc:VGNC:33045]	2.073	3.45114e-05
ENSBTAG00000046846	FAM32A	family with sequence similarity 32 member A [Source:NCBI gene;Acc:508634]	2.243	4.53176e-05
ENSBTAG00000010402	MYH9	myosin heavy chain 9 [Source:VGNC Symbol;Acc:VGNC:31798]	2.277	1.42483e-05
ENSBTAG00000035556	CDV3	CDV3 homolog [Source:NCBI gene;Acc:504871]	2.022	1.18522e-05
ENSBTAG00000037703	MICALL1	MICAL like 1 [Source:VGNC Symbol;Acc:VGNC:52803]	2.565	9.0317e-06
ENSBTAG00000012342	LIMA1	LIM domain and actin binding 1 [Source:VGNC Symbol;Acc:VGNC:30886]	2.2	5.07546e-06
ENSBTAG00000007964	ARPC4	actin related protein 2/3 complex subunit 4 [Source:NCBI gene;Acc:539459]	2.076	7.39347e-05

## Sheet: UP_overlapacuteandchronic(M4)
Ensembl ID	symbol	description	FC	PAdj
ENSBTAG00000039028	PI3	peptidase inhibitor 3, skin-derived (SKALP) [Source:NCBI gene;Acc:783871]	1907.56	2.82595e-05
ENSBTAG00000004097	A2ML1	alpha-2-macroglobulin like 1 [Source:VGNC Symbol;Acc:VGNC:25435]	1963.44	2.22966e-07
ENSBTAG00000048171	TAP	tracheal antimicrobial peptide [Source:NCBI gene;Acc:286837]	1158.19	0.000298344
ENSBTAG00000004129	CCL11	chemokine (C-C motif) ligand 11 [Source:NCBI gene;Acc:404072]	285.793	5.03733e-06
ENSBTAG00000020580	TCN1	transcobalamin 1 [Source:VGNC Symbol;Acc:VGNC:35698]	552.999	4.31306e-10
ENSBTAG00000019716	CXCL8	C-X-C motif chemokine ligand 8 [Source:VGNC Symbol;Acc:VGNC:27853]	92.079	0.00334288
ENSBTAG00000039446		elafin-like [Source:NCBI gene;Acc:100850808]	603.994	0.000110325
ENSBTAG00000053889	LAP	lingual antimicrobial peptide [Source:NCBI gene;Acc:403090]	924.335	5.84193e-06
ENSBTAG00000010330	LYZL1	lysozyme-like 1 [Source:NCBI gene;Acc:512087]	178.708	6.11686e-05
ENSBTAG00000038033	KRT6B	keratin 6B [Source:NCBI gene;Acc:404115]	508.412	5.03785e-05
ENSBTAG00000027513	CXCL2	chemokine (C-X-C motif) ligand 2 [Source:NCBI gene;Acc:281214]	148.322	0.00209433
ENSBTAG00000037558	GRO1	chemokine (C-X-C motif) ligand 1 (melanoma growth stimulating activity, alpha) [Source:NCBI gene;Acc:281212]	114.832	0.00351591
ENSBTAG00000012403	ARG1	arginase 1 [Source:VGNC Symbol;Acc:VGNC:26070]	629.777	0.000499528
ENSBTAG00000014127	PTGS2	prostaglandin-endoperoxide synthase 2 [Source:VGNC Symbol;Acc:VGNC:33512]	38.143	0.00325842
ENSBTAG00000009393	GAL	galanin and GMAP prepropeptide [Source:VGNC Symbol;Acc:VGNC:29212]	51.98	6.04925e-06
ENSBTAG00000015818		interstitial collagenase-like [Source:NCBI gene;Acc:112441463]	16.338	0.0245762
ENSBTAG00000020676	MMP9	matrix metallopeptidase 9 [Source:VGNC Symbol;Acc:VGNC:31531]	38.403	0.000419189
ENSBTAG00000052516	CDA	cytidine deaminase [Source:NCBI gene;Acc:616377]	87.261	1.14317e-08
ENSBTAG00000005471	RHCG	Rh family C glycoprotein [Source:VGNC Symbol;Acc:VGNC:33938]	190.242	2.72605e-05
ENSBTAG00000049929		lysozyme [Source:NCBI gene;Acc:781146]	213.261	3.24138e-05
ENSBTAG00000006538	PTHLH	parathyroid hormone like hormone [Source:VGNC Symbol;Acc:VGNC:33517]	21.704	1.04275e-05
ENSBTAG00000004602	PITX1	paired like homeodomain 1 [Source:VGNC Symbol;Acc:VGNC:32924]	31.604	1.38257e-07
ENSBTAG00000048377	TMPRSS11BNL	TMPRSS11B N terminal-like [Source:NCBI gene;Acc:785585]	71.126	0.000149609
ENSBTAG00000002188	C25H16orf89	chromosome 25 C16orf89 homolog [Source:VGNC Symbol;Acc:VGNC:58591]	69.956	7.24089e-08
ENSBTAG00000040584	DSC2	desmocollin 2 [Source:VGNC Symbol;Acc:VGNC:28213]	25.485	7.93186e-07
ENSBTAG00000001321	IL1B	interleukin 1 beta [Source:VGNC Symbol;Acc:VGNC:52787]	12.896	0.0332005
ENSBTAG00000013125	PLAUR	plasminogen activator, urokinase receptor [Source:VGNC Symbol;Acc:VGNC:32976]	15.973	0.000141651
ENSBTAG00000037768	MMP3	matrix metallopeptidase 3 [Source:NCBI gene;Acc:281309]	5.046	0.0274266
ENSBTAG00000008428	UPP1	uridine phosphorylase 1 [Source:VGNC Symbol;Acc:VGNC:36688]	60.214	1.11879e-06
ENSBTAG00000001785	TGM3	transglutaminase 3 [Source:VGNC Symbol;Acc:VGNC:35811]	26.771	6.18679e-06
ENSBTAG00000039037	SERPINB4	Bos taurus serpin peptidase inhibitor, clade B like (LOC786410), mRNA. [Source:RefSeq mRNA;Acc:NM_001206713]	40.847	0.00010334
ENSBTAG00000016819	FABP3	fatty acid binding protein 3 [Source:VGNC Symbol;Acc:VGNC:28697]	55.472	1.97102e-07
ENSBTAG00000049569		serpin B3-like [Source:NCBI gene;Acc:107131803]	44.159	0.000106878
ENSBTAG00000020564		lysozyme C, tracheal isozyme-like [Source:NCBI gene;Acc:112446693]	163.859	0.000109188
ENSBTAG00000053542	MMP12	matrix metallopeptidase 12 [Source:NCBI gene;Acc:526981]	12.971	0.00269125
ENSBTAG00000052422		beta-defensin 103A-like [Source:NCBI gene;Acc:107131528]	21.24	5.03785e-05
ENSBTAG00000017425	GJB2	gap junction protein beta 2 [Source:VGNC Symbol;Acc:VGNC:29377]	28.588	3.6863e-07
ENSBTAG00000037526	FABP4	fatty acid binding protein 4, adipocyte [Source:NCBI gene;Acc:281759]	45.827	0.000887077
ENSBTAG00000048835			30.413	0.00177359
ENSBTAG00000052665	CYP3A4	cytochrome P450, subfamily IIIA, polypeptide 4 [Source:NCBI gene;Acc:507988]	17.78	0.0102622
ENSBTAG00000031750	PLAC8B	placenta specific 8 B [Source:VGNC Symbol;Acc:VGNC:56782]	9.605	0.000347772
ENSBTAG00000010991	TTR	transthyretin [Source:VGNC Symbol;Acc:VGNC:36499]	17.904	6.70917e-06
ENSBTAG00000039425	KRT6A	keratin 6A [Source:NCBI gene;Acc:614456]	30.476	3.89832e-06
ENSBTAG00000005596	IGFBP2	insulin like growth factor binding protein 2 [Source:VGNC Symbol;Acc:VGNC:30084]	12.444	0.000961353
ENSBTAG00000008494	TMEM171	transmembrane protein 171 [Source:VGNC Symbol;Acc:VGNC:35996]	23.897	2.17346e-05
ENSBTAG00000016913	AVIL	advillin [Source:VGNC Symbol;Acc:VGNC:26354]	13.904	2.91009e-06
ENSBTAG00000052579		beta-defensin 103B-like [Source:NCBI gene;Acc:789175]	19.712	0.000255732
ENSBTAG00000001945	ARG2	arginase 2 [Source:VGNC Symbol;Acc:VGNC:26071]	14.535	0.00010033
ENSBTAG00000040019		keratin 6C [Source:NCBI gene;Acc:540546]	26.756	0.000205438
ENSBTAG00000023026		serpin family B member 2-like [Source:NCBI gene;Acc:281376]	7.112	0.0184154
ENSBTAG00000002605		tripartite motif containing 16 [Source:NCBI gene;Acc:100848152]	7.843	0.00249001
ENSBTAG00000011941	LYZ1	lysozyme 1 [Source:NCBI gene;Acc:281287]	93.341	0.000248136
ENSBTAG00000013108	HK2	hexokinase 2 [Source:VGNC Symbol;Acc:VGNC:29865]	20.899	2.72605e-05
ENSBTAG00000012640	S100A8	S100 calcium binding protein A8 [Source:VGNC Symbol;Acc:VGNC:34246]	21.479	0.000414813
ENSBTAG00000014329		antileukoproteinase [Source:NCBI gene;Acc:512548]	171.146	9.93334e-05
ENSBTAG00000010349	IL1A	interleukin 1 alpha [Source:VGNC Symbol;Acc:VGNC:30130]	12.1	0.00100285
ENSBTAG00000018134	AREG	amphiregulin [Source:VGNC Symbol;Acc:VGNC:50208]	9.71	2.39372e-07
ENSBTAG00000011007	TTYH2	tweety family member 2 [Source:VGNC Symbol;Acc:VGNC:36501]	7.536	9.69272e-06
ENSBTAG00000016315	COTL1	coactosin like F-actin binding protein 1 [Source:VGNC Symbol;Acc:VGNC:27626]	10.031	2.9214e-08
ENSBTAG00000006505	S100A9	S100 calcium binding protein A9 [Source:VGNC Symbol;Acc:VGNC:34247]	23.862	0.00166877
ENSBTAG00000006194	FOSL1	FOS like 1, AP-1 transcription factor subunit [Source:VGNC Symbol;Acc:VGNC:29075]	6.206	0.00273155
ENSBTAG00000037651	S100A2	S100 calcium binding protein A2 [Source:VGNC Symbol;Acc:VGNC:34242]	9.049	0.000205998
ENSBTAG00000006806	KRT17	keratin 17 [Source:VGNC Symbol;Acc:VGNC:50398]	21.918	3.31079e-07
ENSBTAG00000012638	S100A12	S100 calcium binding protein A12 [Source:VGNC Symbol;Acc:VGNC:59189]	13.815	4.00794e-06
ENSBTAG00000021326	CCL20	C-C motif chemokine ligand 20 [Source:VGNC Symbol;Acc:VGNC:26947]	11.769	0.00556148
ENSBTAG00000018773	RND1	Rho family GTPase 1 [Source:VGNC Symbol;Acc:VGNC:34004]	24.531	0.000907199
ENSBTAG00000007449	HS3ST1	heparan sulfate-glucosamine 3-sulfotransferase 1 [Source:VGNC Symbol;Acc:VGNC:29958]	10.81	4.00623e-05
ENSBTAG00000050197	C10orf99	chromosome 28 C10orf99 homolog [Source:NCBI gene;Acc:100336125]	10.966	0.00327601
ENSBTAG00000012020	TRAF5	TNF receptor associated factor 5 [Source:VGNC Symbol;Acc:VGNC:36277]	9.753	1.89733e-05
ENSBTAG00000039992	TUBA1C	tubulin alpha 1c [Source:NCBI gene;Acc:504244]	12.81	8.2874e-05
ENSBTAG00000037775		tubulin alpha-1C chain-like [Source:NCBI gene;Acc:100141266]	7.952	3.99971e-06
ENSBTAG00000038662	GJB6	gap junction protein beta 6 [Source:VGNC Symbol;Acc:VGNC:29381]	18.797	1.82564e-10
ENSBTAG00000046862	MARCKSL1	MARCKS like 1 [Source:VGNC Symbol;Acc:VGNC:31245]	6.231	3.65046e-05
ENSBTAG00000021518	TMPRSS4	transmembrane serine protease 4 [Source:VGNC Symbol;Acc:VGNC:36142]	2.882	0.0348321
ENSBTAG00000032719	TFRC	transferrin receptor [Source:VGNC Symbol;Acc:VGNC:35797]	7.964	0.000642918
ENSBTAG00000024105	BCL2L11	BCL2 like 11 [Source:VGNC Symbol;Acc:VGNC:50256]	3.915	0.0210093
ENSBTAG00000054367	WNT5B	Wnt family member 5B [Source:NCBI gene;Acc:508008]	7.229	0.000699751
ENSBTAG00000015978	ANXA1	annexin A1 [Source:VGNC Symbol;Acc:VGNC:50196]	6.612	5.75262e-07
ENSBTAG00000015258	P2RX5	purinergic receptor P2X 5 [Source:NCBI gene;Acc:338035]	5.193	8.52872e-05
ENSBTAG00000008074	C1QTNF6	C1q and TNF related 6 [Source:VGNC Symbol;Acc:VGNC:26626]	6.304	0.00614021
ENSBTAG00000020371	ACOT8	acyl-CoA thioesterase 8 [Source:VGNC Symbol;Acc:VGNC:25550]	4.754	7.69528e-06
ENSBTAG00000004995	C1GALT1	core 1 synthase, glycoprotein-N-acetylgalactosamine 3-beta-galactosyltransferase 1 [Source:VGNC Symbol;Acc:VGNC:26615]	4.812	0.0124643
ENSBTAG00000014889	DCBLD2	discoidin, CUB and LCCL domain containing 2 [Source:VGNC Symbol;Acc:VGNC:27909]	5.937	1.73525e-05
ENSBTAG00000015939	NECTIN1	nectin cell adhesion molecule 1 [Source:VGNC Symbol;Acc:VGNC:54888]	11.141	3.31673e-07
ENSBTAG00000017827	IVL	involucrin [Source:VGNC Symbol;Acc:VGNC:55240]	14.035	0.000256376
ENSBTAG00000004322	FOS	Fos proto-oncogene, AP-1 transcription factor subunit [Source:VGNC Symbol;Acc:VGNC:29073]	5.013	0.00079635
ENSBTAG00000039483	DSG3	desmoglein 3 [Source:VGNC Symbol;Acc:VGNC:28222]	5.732	0.00079881
ENSBTAG00000003191	FSCN1	fascin actin-bundling protein 1 [Source:VGNC Symbol;Acc:VGNC:29126]	5.474	3.23949e-08
ENSBTAG00000012314	LDLR	low density lipoprotein receptor [Source:VGNC Symbol;Acc:VGNC:55214]	5.958	1.062e-05
ENSBTAG00000011905	RRAS2	RAS related 2 [Source:VGNC Symbol;Acc:VGNC:49569]	4.686	9.63838e-05
ENSBTAG00000009223	SFN	stratifin [Source:VGNC Symbol;Acc:VGNC:34517]	9.447	5.89441e-09
ENSBTAG00000013406	CSRP2	cysteine and glycine rich protein 2 [Source:VGNC Symbol;Acc:VGNC:27774]	5.674	1.22619e-06
ENSBTAG00000015177	PRSS23	serine protease 23 [Source:VGNC Symbol;Acc:VGNC:33416]	4.445	1.76981e-05
ENSBTAG00000007567	TMX3	thioredoxin related transmembrane protein 3 [Source:VGNC Symbol;Acc:VGNC:36151]	5.786	9.77507e-06
ENSBTAG00000012737	GPR65	G protein-coupled receptor 65 [Source:VGNC Symbol;Acc:VGNC:29596]	4.049	0.013642
ENSBTAG00000037778	CXCL3	chemokine (C-X-C motif) ligand 3 [Source:NCBI gene;Acc:613667]	4.113	0.0331233
ENSBTAG00000010060	SLC43A3	solute carrier family 43 member 3 [Source:VGNC Symbol;Acc:VGNC:54892]	2.607	0.0027381
ENSBTAG00000017819	PMVK	phosphomevalonate kinase [Source:VGNC Symbol;Acc:VGNC:33078]	5.783	1.54046e-06
ENSBTAG00000034985	PHLDA1	pleckstrin homology like domain family A member 1 [Source:VGNC Symbol;Acc:VGNC:32835]	6.119	2.48845e-07
ENSBTAG00000051340			4.615	0.0224635
ENSBTAG00000019300	TPMT	thiopurine S-methyltransferase [Source:VGNC Symbol;Acc:VGNC:36255]	5.621	2.95462e-08
ENSBTAG00000016388	SLCO4A1	solute carrier organic anion transporter family member 4A1 [Source:VGNC Symbol;Acc:VGNC:34954]	6.473	2.06638e-05
ENSBTAG00000005998	NOCT	nocturnin [Source:VGNC Symbol;Acc:VGNC:32149]	6.342	9.15883e-06
ENSBTAG00000011839	HMGCS1	3-hydroxy-3-methylglutaryl-CoA synthase 1 [Source:VGNC Symbol;Acc:VGNC:29880]	6.563	3.52925e-09
ENSBTAG00000032591	CTHRC1	collagen triple helix repeat containing 1 [Source:VGNC Symbol;Acc:VGNC:27796]	2.755	0.00785707
ENSBTAG00000007583	KRT14	keratin 14 [Source:VGNC Symbol;Acc:VGNC:50205]	10.169	5.36512e-08
ENSBTAG00000015936	BRINP1	BMP/retinoic acid inducible neural specific 1 [Source:VGNC Symbol;Acc:VGNC:26567]	7.423	0.000411014
ENSBTAG00000018941	CPXM2	carboxypeptidase X, M14 family member 2 [Source:VGNC Symbol;Acc:VGNC:27682]	6.752	2.09928e-07
ENSBTAG00000003548	GSTP1	glutathione S-transferase pi 1 [Source:VGNC Symbol;Acc:VGNC:56267]	2.575	0.0266812
ENSBTAG00000000735	BCL2A1	BCL2 related protein A1 [Source:VGNC Symbol;Acc:VGNC:57345]	4.133	0.021269
ENSBTAG00000027875	CCDC141	coiled-coil domain containing 141 [Source:VGNC Symbol;Acc:VGNC:26852]	6.346	5.49589e-06
ENSBTAG00000046350	PKP1	plakophilin 1 [Source:NCBI gene;Acc:281405]	8.398	1.96742e-08
ENSBTAG00000015716	ERO1A	endoplasmic reticulum oxidoreductase 1 alpha [Source:VGNC Symbol;Acc:VGNC:28594]	2.664	0.0133457
ENSBTAG00000031532	DACT2	dishevelled binding antagonist of beta catenin 2 [Source:VGNC Symbol;Acc:VGNC:27868]	8.119	3.9562e-06
ENSBTAG00000027064	BTBD11	BTB domain containing 11 [Source:VGNC Symbol;Acc:VGNC:26585]	4.351	0.000213177
ENSBTAG00000005090	CEMIP2	cell migration inducing hyaluronidase 2 [Source:VGNC Symbol;Acc:VGNC:36021]	2.504	0.00332358
ENSBTAG00000023730	TUBB3	tubulin beta 3 class III [Source:NCBI gene;Acc:768070]	9.139	1.24241e-06
ENSBTAG00000021766	HBEGF	heparin binding EGF like growth factor [Source:VGNC Symbol;Acc:VGNC:29765]	4.981	0.000188324
ENSBTAG00000054195	GPX1	glutathione peroxidase 1 [Source:NCBI gene;Acc:281209]	3.746	2.26119e-07
ENSBTAG00000018223	CHI3L1	chitinase 3 like 1 [Source:VGNC Symbol;Acc:VGNC:55039]	4.415	0.00282005
ENSBTAG00000054776	TXNDC17	thioredoxin domain containing 17 [Source:NCBI gene;Acc:404159]	3.368	2.45459e-05
ENSBTAG00000000379	GOLT1B	golgi transport 1B [Source:VGNC Symbol;Acc:VGNC:29495]	2.695	0.0165568
ENSBTAG00000016906	CYP27B1	cytochrome P450, family 27, subfamily B, polypeptide 1 [Source:NCBI gene;Acc:539630]	2.592	0.0439491
ENSBTAG00000009336	LXN	latexin [Source:VGNC Symbol;Acc:VGNC:31087]	6	4.38866e-08
ENSBTAG00000026704	CENPW	centromere protein W [Source:VGNC Symbol;Acc:VGNC:27187]	3.785	0.000170512
ENSBTAG00000018703	OSTN	osteocrin [Source:VGNC Symbol;Acc:VGNC:32481]	11.626	7.5929e-05
ENSBTAG00000031194	PHLDA2	pleckstrin homology like domain family A member 2 [Source:VGNC Symbol;Acc:VGNC:32836]	9.374	0.0012835
ENSBTAG00000034785	DNAJC15	DnaJ heat shock protein family (Hsp40) member C15 [Source:VGNC Symbol;Acc:VGNC:53812]	2.646	0.017191
ENSBTAG00000054306			4.648	3.29563e-06
ENSBTAG00000018725	FBLIM1	filamin binding LIM protein 1 [Source:VGNC Symbol;Acc:VGNC:28880]	5.333	5.19999e-07
ENSBTAG00000017158	VSNL1	visinin like 1 [Source:VGNC Symbol;Acc:VGNC:36841]	5.071	7.53774e-07
ENSBTAG00000020345	CNN3	calponin 3 [Source:NCBI gene;Acc:538975]	3.946	5.54184e-05
ENSBTAG00000008022	PTGFRN	prostaglandin F2 receptor inhibitor [Source:VGNC Symbol;Acc:VGNC:33508]	4.693	1.75329e-05
ENSBTAG00000011726	CRYL1	crystallin lambda 1 [Source:VGNC Symbol;Acc:VGNC:27744]	5.314	4.38866e-08
ENSBTAG00000015462	BNC1	basonuclin 1 [Source:VGNC Symbol;Acc:VGNC:26530]	3.099	0.0008604
ENSBTAG00000005843	REXO2	RNA exonuclease 2 [Source:VGNC Symbol;Acc:VGNC:33884]	7.367	8.10096e-10
ENSBTAG00000040151	GCH1	GTP cyclohydrolase 1 [Source:VGNC Symbol;Acc:VGNC:29286]	3.681	0.00134569
ENSBTAG00000010365	SQOR	sulfide quinone oxidoreductase [Source:NCBI gene;Acc:507858]	2.665	2.78417e-05
ENSBTAG00000002953	TXN	thioredoxin [Source:VGNC Symbol;Acc:VGNC:56751]	4.44	3.69581e-08
ENSBTAG00000053050	SAMD9	sterile alpha motif domain containing 9 [Source:NCBI gene;Acc:514205]	10.378	0.0130698
ENSBTAG00000013688	PGF	placental growth factor [Source:VGNC Symbol;Acc:VGNC:32787]	4.262	6.642e-05
ENSBTAG00000006563	KLHL40	kelch like family member 40 [Source:VGNC Symbol;Acc:VGNC:30665]	4.036	0.00310622
ENSBTAG00000014791	CTH	cystathionine gamma-lyase [Source:VGNC Symbol;Acc:VGNC:27795]	3.488	0.000981986
ENSBTAG00000012016	LMTK3	lemur tyrosine kinase 3 [Source:VGNC Symbol;Acc:VGNC:30942]	3.118	0.000400582
ENSBTAG00000047262	KRT42	keratin 42 [Source:VGNC Symbol;Acc:VGNC:50431]	7.952	6.31604e-05
ENSBTAG00000013314	PBX3	PBX homeobox 3 [Source:VGNC Symbol;Acc:VGNC:32609]	3.204	0.00283127
ENSBTAG00000031217	MYL6B	myosin light chain 6B [Source:VGNC Symbol;Acc:VGNC:31803]	4.814	0.00332568
ENSBTAG00000033510	MPZL2	myelin protein zero like 2 [Source:VGNC Symbol;Acc:VGNC:31593]	4.799	1.28459e-07
ENSBTAG00000010273	EREG	epiregulin [Source:VGNC Symbol;Acc:VGNC:28575]	10.557	0.000164418
ENSBTAG00000006259	MOB1A	MOB kinase activator 1A [Source:VGNC Symbol;Acc:VGNC:31541]	3.319	0.00890454
ENSBTAG00000002827	ACAT2	acetyl-CoA acetyltransferase 2 [Source:VGNC Symbol;Acc:VGNC:25530]	5.178	5.57882e-08
ENSBTAG00000009080	ITGB6	integrin subunit beta 6 [Source:VGNC Symbol;Acc:VGNC:30331]	3.699	0.00578149
ENSBTAG00000000236	YWHAZ	tyrosine 3-monooxygenase/tryptophan 5-monooxygenase activation protein zeta [Source:VGNC Symbol;Acc:VGNC:53885]	5.067	2.87791e-08
ENSBTAG00000007799	MTFR2	mitochondrial fission regulator 2 [Source:VGNC Symbol;Acc:VGNC:31728]	2.28	0.0105715
ENSBTAG00000013294	DYRK3	dual specificity tyrosine phosphorylation regulated kinase 3 [Source:VGNC Symbol;Acc:VGNC:28281]	4.982	5.83517e-05
ENSBTAG00000003234	HSD17B2	hydroxysteroid 17-beta dehydrogenase 2 [Source:VGNC Symbol;Acc:VGNC:29973]	7.716	4.2506e-06
ENSBTAG00000020665	GFRA2	GDNF family receptor alpha 2 [Source:VGNC Symbol;Acc:VGNC:29333]	4.204	9.20467e-05
ENSBTAG00000000009	FOXF1	forkhead box F1 [Source:VGNC Symbol;Acc:VGNC:29084]	2.936	0.0174128
ENSBTAG00000016041	B3GNT8	UDP-GlcNAc:betaGal beta-1,3-N-acetylglucosaminyltransferase 8 [Source:VGNC Symbol;Acc:VGNC:26384]	4.977	0.000199711
ENSBTAG00000004943	CCNA2	cyclin A2 [Source:VGNC Symbol;Acc:VGNC:26957]	2.966	0.000316824
ENSBTAG00000024470	SH2D2A	SH2 domain containing 2A [Source:VGNC Symbol;Acc:VGNC:34557]	3.869	0.0123789
ENSBTAG00000001992	CYP51A1	cytochrome P450, family 51, subfamily A, polypeptide 1 [Source:NCBI gene;Acc:505060]	5.048	3.23949e-08
ENSBTAG00000006185	SPC24	SPC24 component of NDC80 kinetochore complex [Source:VGNC Symbol;Acc:VGNC:35195]	2.911	0.00315648
ENSBTAG00000007036	SLC17A7	solute carrier family 17 member 7 [Source:VGNC Symbol;Acc:VGNC:34702]	5.896	0.00143242
ENSBTAG00000014239	CCNB1	cyclin B1 [Source:VGNC Symbol;Acc:VGNC:26958]	2.907	0.00286546
ENSBTAG00000013009	AURKA	aurora kinase A [Source:VGNC Symbol;Acc:VGNC:26349]	2.478	0.0269629
ENSBTAG00000010161	CCL21	C-C motif chemokine ligand 21 [Source:VGNC Symbol;Acc:VGNC:26948]	3.188	0.0480716
ENSBTAG00000039050	P2RY2	purinergic receptor P2Y2 [Source:VGNC Symbol;Acc:VGNC:32528]	5.537	0.00135206
ENSBTAG00000021069	PBK	PDZ binding kinase [Source:VGNC Symbol;Acc:VGNC:59199]	2.809	0.00682397
ENSBTAG00000039129		tumor necrosis factor receptor superfamily member 26 [Source:NCBI gene;Acc:510798]	3.648	0.000852084
ENSBTAG00000011256	MYO1B	myosin IB [Source:VGNC Symbol;Acc:VGNC:31817]	5.502	3.88113e-08
ENSBTAG00000008180	SPDL1	spindle apparatus coiled-coil protein 1 [Source:VGNC Symbol;Acc:VGNC:50114]	2.347	0.0130237
ENSBTAG00000013999	FAM20B	FAM20B glycosaminoglycan xylosylkinase [Source:VGNC Symbol;Acc:VGNC:28786]	4.983	0.00113274
ENSBTAG00000009959	SLC6A8	solute carrier family 6 member 8 [Source:NCBI gene;Acc:282367]	2.933	0.00696399
ENSBTAG00000009769		retinol-binding protein 1 [Source:NCBI gene;Acc:101906939]	4.117	0.000240175
ENSBTAG00000005129	CEP55	centrosomal protein 55 [Source:VGNC Symbol;Acc:VGNC:27206]	2.48	0.00591826
ENSBTAG00000002756	CDCA2	cell division cycle associated 2 [Source:VGNC Symbol;Acc:VGNC:59194]	2.229	0.0206267
ENSBTAG00000020705	PRSS12	serine protease 12 [Source:VGNC Symbol;Acc:VGNC:33413]	2.971	0.0079519
ENSBTAG00000004339		uncharacterized LOC508153 [Source:NCBI gene;Acc:508153]	4.226	0.0198488
ENSBTAG00000017844	STIL	STIL centriolar assembly protein [Source:VGNC Symbol;Acc:VGNC:35382]	2.644	0.0269685
ENSBTAG00000019960	TM4SF18	transmembrane 4 L six family member 18 [Source:VGNC Symbol;Acc:VGNC:35904]	3.622	0.000494097
ENSBTAG00000014204	S100A16	S100 calcium binding protein A16 [Source:VGNC Symbol;Acc:VGNC:34241]	6.486	2.54888e-08
ENSBTAG00000005947	PLAU	plasminogen activator, urokinase [Source:VGNC Symbol;Acc:VGNC:32975]	2.273	0.0106376
ENSBTAG00000036016	FAM111B	family with sequence similarity 111 member B [Source:VGNC Symbol;Acc:VGNC:28718]	3.175	0.0110787
ENSBTAG00000027630	CISD2	CDGSH iron sulfur domain 2 [Source:VGNC Symbol;Acc:VGNC:27372]	2.207	0.0105715
ENSBTAG00000005654	TMSB10	thymosin beta 10 [Source:NCBI gene;Acc:282385]	2.644	0.000159325
ENSBTAG00000006305	AK1	adenylate kinase 1 [Source:VGNC Symbol;Acc:VGNC:25770]	7.281	2.05581e-07
ENSBTAG00000010109	CDK1	cyclin dependent kinase 1 [Source:VGNC Symbol;Acc:VGNC:27115]	2.251	0.0444093
ENSBTAG00000006969	TUBB	tubulin beta class I [Source:NCBI gene;Acc:615087]	3.977	2.08734e-06
ENSBTAG00000027516	APLNR	apelin receptor [Source:VGNC Symbol;Acc:VGNC:26018]	4.404	9.31637e-05
ENSBTAG00000015127	SDC4	syndecan 4 [Source:VGNC Symbol;Acc:VGNC:34381]	2.894	0.00281767
ENSBTAG00000005183	MVK	mevalonate kinase [Source:VGNC Symbol;Acc:VGNC:31768]	7.148	3.23949e-08
ENSBTAG00000017627	STMN4	stathmin 4 [Source:VGNC Symbol;Acc:VGNC:35406]	7.574	0.000144048
ENSBTAG00000008756	ELF3	E74 like ETS transcription factor 3 [Source:VGNC Symbol;Acc:VGNC:28428]	7.098	2.61087e-05
ENSBTAG00000000815	EPHA2	EPH receptor A2 [Source:VGNC Symbol;Acc:VGNC:28534]	3.368	0.0102788
ENSBTAG00000005865	MAPK6	mitogen-activated protein kinase 6 [Source:VGNC Symbol;Acc:VGNC:31221]	4.057	2.73299e-08
ENSBTAG00000012703	GLO1	glyoxalase I [Source:VGNC Symbol;Acc:VGNC:50185]	4.346	8.86857e-08
ENSBTAG00000004221	ESM1	endothelial cell specific molecule 1 [Source:VGNC Symbol;Acc:VGNC:28602]	4.007	0.00119393
ENSBTAG00000016711	PPIF	peptidylprolyl isomerase F [Source:VGNC Symbol;Acc:VGNC:33198]	6.29	4.1528e-08
ENSBTAG00000039509	GPRC5A	G protein-coupled receptor class C group 5 member A [Source:VGNC Symbol;Acc:VGNC:29606]	2.314	0.0210666
ENSBTAG00000051755	ARF3	ADP ribosylation factor 3 [Source:NCBI gene;Acc:510994]	4.556	2.96488e-05
ENSBTAG00000051298	PVR	PVR cell adhesion molecule [Source:NCBI gene;Acc:526865]	2.334	0.025386
ENSBTAG00000000394	BACE2	beta-secretase 2 [Source:VGNC Symbol;Acc:VGNC:26401]	2.636	0.0252968
ENSBTAG00000018517	VLDLR	very low density lipoprotein receptor [Source:VGNC Symbol;Acc:VGNC:36803]	3.041	0.000189094
ENSBTAG00000012909	CRABP1	cellular retinoic acid binding protein 1 [Source:VGNC Symbol;Acc:VGNC:27685]	6.573	5.94419e-05
ENSBTAG00000006086	MMP28	matrix metallopeptidase 28 [Source:VGNC Symbol;Acc:VGNC:31528]	3.751	5.75262e-07
ENSBTAG00000021767	UBE2N	ubiquitin conjugating enzyme E2 N [Source:VGNC Symbol;Acc:VGNC:36590]	3.68	2.47959e-08
ENSBTAG00000013750	B3GALNT2	beta-1,3-N-acetylgalactosaminyltransferase 2 [Source:VGNC Symbol;Acc:VGNC:26371]	2.074	0.040454
ENSBTAG00000008703	EIF2AK2	eukaryotic translation initiation factor 2 alpha kinase 2 [Source:VGNC Symbol;Acc:VGNC:28381]	5.675	0.00196132
ENSBTAG00000020485	ARRB1	arrestin beta 1 [Source:VGNC Symbol;Acc:VGNC:26169]	4.254	0.000240654
ENSBTAG00000000161	TMEM40	transmembrane protein 40 [Source:VGNC Symbol;Acc:VGNC:36084]	4.583	7.54854e-05
ENSBTAG00000009426	EZH2	enhancer of zeste 2 polycomb repressive complex 2 subunit [Source:VGNC Symbol;Acc:VGNC:28675]	3.004	0.00635461
ENSBTAG00000040006	SRSF3	serine and arginine rich splicing factor 3 [Source:VGNC Symbol;Acc:VGNC:35301]	2.873	0.000108438
ENSBTAG00000007522	RAP1GDS1	Rap1 GTPase-GDP dissociation stimulator 1 [Source:VGNC Symbol;Acc:VGNC:33718]	4.126	1.54156e-06
ENSBTAG00000023938	CENPA	centromere protein A [Source:NCBI gene;Acc:613898]	2.679	0.000346634
ENSBTAG00000001631	KIFC1	kinesin family member C1 [Source:VGNC Symbol;Acc:VGNC:30611]	2.499	0.00620018
ENSBTAG00000005979	HELLS	helicase, lymphoid specific [Source:VGNC Symbol;Acc:VGNC:29805]	2.501	0.0113972
ENSBTAG00000055207	SCD	stearoyl-CoA desaturase [Source:NCBI gene;Acc:280924]	5.665	7.00888e-05
ENSBTAG00000000711	NDRG1	N-myc downstream regulated 1 [Source:VGNC Symbol;Acc:VGNC:53868]	2.23	8.17535e-05
ENSBTAG00000020935	HIF1A	hypoxia inducible factor 1 subunit alpha [Source:VGNC Symbol;Acc:VGNC:29848]	3.71	5.41862e-08
ENSBTAG00000009231	NSDHL	NAD(P) dependent steroid dehydrogenase-like [Source:VGNC Symbol;Acc:VGNC:56932]	4.557	4.46588e-07
ENSBTAG00000010153	ANXA3	annexin A3 [Source:VGNC Symbol;Acc:VGNC:25965]	2.684	8.50329e-06
ENSBTAG00000012697	PGAM1	phosphoglycerate mutase 1 [Source:VGNC Symbol;Acc:VGNC:55961]	3.326	1.5896e-07
ENSBTAG00000004736	GRB2	growth factor receptor bound protein 2 [Source:VGNC Symbol;Acc:VGNC:29631]	2.902	8.18979e-07
ENSBTAG00000039153	RPS6KA4	ribosomal protein S6 kinase A4 [Source:VGNC Symbol;Acc:VGNC:34143]	4.448	7.53774e-07
ENSBTAG00000013162	HSPA8	heat shock protein family A (Hsp70) member 8 [Source:VGNC Symbol;Acc:VGNC:54632]	3.628	3.77809e-05
ENSBTAG00000005432	CAPG	capping actin protein, gelsolin like [Source:VGNC Symbol;Acc:VGNC:26739]	3.312	2.23449e-06
ENSBTAG00000011635	CENPN	centromere protein N [Source:VGNC Symbol;Acc:VGNC:27182]	2.398	0.0263435
ENSBTAG00000001717	AURKB	aurora kinase B [Source:VGNC Symbol;Acc:VGNC:26351]	2.84	0.00160555
ENSBTAG00000019665	IL1RN	interleukin 1 receptor antagonist [Source:VGNC Symbol;Acc:VGNC:30136]	4.858	9.44942e-08
ENSBTAG00000004553	TPM4	tropomyosin 4 [Source:VGNC Symbol;Acc:VGNC:36254]	4.176	1.34422e-07
ENSBTAG00000009104	SERP1	stress associated endoplasmic reticulum protein 1 [Source:VGNC Symbol;Acc:VGNC:34464]	3.276	4.37793e-05
ENSBTAG00000016185	ENAH	ENAH actin regulator [Source:VGNC Symbol;Acc:VGNC:59333]	4.774	5.1511e-07
ENSBTAG00000012184	PTTG1	PTTG1 regulator of sister chromatid separation, securin [Source:NCBI gene;Acc:508043]	2.505	0.000200397
ENSBTAG00000001835	GJA1	gap junction protein alpha 1 [Source:VGNC Symbol;Acc:VGNC:29370]	6.503	3.01006e-08
ENSBTAG00000020783	MAPK14	mitogen-activated protein kinase 14 [Source:VGNC Symbol;Acc:VGNC:31216]	4.857	1.32182e-06
ENSBTAG00000002298	CKAP2L	cytoskeleton associated protein 2 like [Source:VGNC Symbol;Acc:VGNC:27381]	2.04	0.00825346
ENSBTAG00000013799			3.633	9.99541e-05
ENSBTAG00000055257	RAP2B	RAP2B, member of RAS oncogene family [Source:NCBI gene;Acc:784133]	2.698	5.91042e-05
ENSBTAG00000012050	ORAI2	ORAI calcium release-activated calcium modulator 2 [Source:VGNC Symbol;Acc:VGNC:32444]	5.239	0.000182776
ENSBTAG00000008216	RRM2	ribonucleotide reductase regulatory subunit M2 [Source:VGNC Symbol;Acc:VGNC:34165]	2.566	0.0084401
ENSBTAG00000016411	RNF122	ring finger protein 122 [Source:VGNC Symbol;Acc:VGNC:34015]	2.706	0.0202788
ENSBTAG00000018216	SKA1	spindle and kinetochore associated complex subunit 1 [Source:VGNC Symbol;Acc:VGNC:34643]	2.351	0.00297092
ENSBTAG00000021416	PRXL2A	peroxiredoxin like 2A [Source:VGNC Symbol;Acc:VGNC:28791]	2.512	0.00736341
ENSBTAG00000033248	CDH3	cadherin 3 [Source:VGNC Symbol;Acc:VGNC:27103]	2.665	0.000772584
ENSBTAG00000000277	IL18	interleukin 18 [Source:VGNC Symbol;Acc:VGNC:30126]	2.484	0.0150496
ENSBTAG00000019777	CDCA3	cell division cycle associated 3 [Source:VGNC Symbol;Acc:VGNC:27084]	3.258	0.00278073
ENSBTAG00000000281	MND1	meiotic nuclear divisions 1 [Source:VGNC Symbol;Acc:VGNC:31538]	2.417	0.0220166
ENSBTAG00000009383	KIF11	kinesin family member 11 [Source:VGNC Symbol;Acc:VGNC:30580]	2.835	0.00422337
ENSBTAG00000011140	FAM162A	family with sequence similarity 162 member A [Source:VGNC Symbol;Acc:VGNC:28744]	3.342	2.47959e-08
ENSBTAG00000012866	THBS4	thrombospondin 4 [Source:VGNC Symbol;Acc:VGNC:35831]	3.459	0.000423313
ENSBTAG00000021820	DDX39A	DExD-box helicase 39A [Source:VGNC Symbol;Acc:VGNC:27964]	3.18	1.46383e-06
ENSBTAG00000012082	TNFRSF12A	TNF receptor superfamily member 12A [Source:VGNC Symbol;Acc:VGNC:36162]	2.7	0.000139269
ENSBTAG00000007814	WWTR1	WW domain containing transcription regulator 1 [Source:VGNC Symbol;Acc:VGNC:36980]	4.674	0.000502993
ENSBTAG00000018189	CSTB	cystatin B (stefin B) [Source:NCBI gene;Acc:514170]	7.008	1.47508e-07
ENSBTAG00000055063			4.963	0.00119805
ENSBTAG00000004269	SGK1	serum/glucocorticoid regulated kinase 1 [Source:VGNC Symbol;Acc:VGNC:34541]	3.847	8.2346e-06
ENSBTAG00000012621	RTN4RL2	reticulon 4 receptor like 2 [Source:VGNC Symbol;Acc:VGNC:34208]	4.121	0.000741517
ENSBTAG00000004575	FAM126A	family with sequence similarity 126 member A [Source:VGNC Symbol;Acc:VGNC:28724]	2.39	0.0162368
ENSBTAG00000013030	LRRC8A	leucine rich repeat containing 8 VRAC subunit A [Source:VGNC Symbol;Acc:VGNC:31029]	2.761	5.03733e-06
ENSBTAG00000010077	FANCD2	FA complementation group D2 [Source:VGNC Symbol;Acc:VGNC:28855]	2.742	0.00926079
ENSBTAG00000009218	ANLN	anillin actin binding protein [Source:VGNC Symbol;Acc:VGNC:25950]	2.645	0.00534531
ENSBTAG00000020605	SMTNL2	smoothelin like 2 [Source:VGNC Symbol;Acc:VGNC:35037]	3.131	2.69193e-05
ENSBTAG00000014731	GAPDH	glyceraldehyde-3-phosphate dehydrogenase [Source:NCBI gene;Acc:281181]	3.404	1.24927e-06
ENSBTAG00000016252	LSM12	LSM12 homolog [Source:VGNC Symbol;Acc:VGNC:31052]	2.247	0.000113683
ENSBTAG00000003661		solute carrier family 35 member F2 [Source:NCBI gene;Acc:533008]	3.324	0.0002706
ENSBTAG00000015129	KLK10	kallikrein related peptidase 10 [Source:VGNC Symbol;Acc:VGNC:30672]	3.208	7.80931e-08
ENSBTAG00000016771	PLK2	polo like kinase 2 [Source:VGNC Symbol;Acc:VGNC:33034]	6.518	1.73525e-05
ENSBTAG00000008306	MKRN1	makorin ring finger protein 1 [Source:NCBI gene;Acc:514986]	2.955	0.00200909
ENSBTAG00000005269	CCNB2	cyclin B2 [Source:VGNC Symbol;Acc:VGNC:26960]	2.291	0.0244284
ENSBTAG00000026199	ACTB	actin beta [Source:NCBI gene;Acc:280979]	3.047	8.94893e-07
ENSBTAG00000002331	DLGAP5	DLG associated protein 5 [Source:VGNC Symbol;Acc:VGNC:28091]	2.318	0.0142338
ENSBTAG00000004379	ETHE1	ETHE1 persulfide dioxygenase [Source:VGNC Symbol;Acc:VGNC:28623]	2.413	0.00119743
ENSBTAG00000023218	UBE2V2	ubiquitin conjugating enzyme E2 V2 [Source:VGNC Symbol;Acc:VGNC:36597]	2.83	1.166e-05
ENSBTAG00000002613	MIS18BP1	MIS18 binding protein 1 [Source:VGNC Symbol;Acc:VGNC:59350]	3.065	2.86387e-05
ENSBTAG00000007172	GOT2	glutamic-oxaloacetic transaminase 2 [Source:VGNC Symbol;Acc:VGNC:29503]	3.527	1.02996e-06
ENSBTAG00000019177	BIN1	bridging integrator 1 [Source:VGNC Symbol;Acc:VGNC:26497]	3.834	0.000298486
ENSBTAG00000002980	GPT2	glutamic--pyruvic transaminase 2 [Source:VGNC Symbol;Acc:VGNC:29617]	5.075	1.36613e-05
ENSBTAG00000047186	NME2	non-metastatic cells 2, protein (NM23B) expressed in [Source:NCBI gene;Acc:615447]	2.789	1.33879e-06
ENSBTAG00000039462	PCLAF	PCNA clamp associated factor [Source:NCBI gene;Acc:540737]	2.318	0.00366308
ENSBTAG00000024663	LAD1	ladinin 1 [Source:VGNC Symbol;Acc:VGNC:30766]	3.917	3.34226e-07
ENSBTAG00000011358	IER3	immediate early response 3 [Source:VGNC Symbol;Acc:VGNC:30039]	3.094	8.56084e-06
ENSBTAG00000020747	ASS1	argininosuccinate synthase 1 [Source:VGNC Symbol;Acc:VGNC:26224]	3.153	0.000906322
ENSBTAG00000010922	TRAPPC2	trafficking protein particle complex 2 [Source:NCBI gene;Acc:616748]	3.641	0.000296714
ENSBTAG00000001446	ABRACL	ABRA C-terminal like [Source:VGNC Symbol;Acc:VGNC:25513]	3.034	7.25426e-05
ENSBTAG00000015637	IMPAD1	inositol monophosphatase domain containing 1 [Source:VGNC Symbol;Acc:VGNC:30187]	3.124	4.17303e-07
ENSBTAG00000009902	AKR1B1	aldo-keto reductase family 1, member B1 (aldose reductase) [Source:NCBI gene;Acc:317748]	5.379	8.24752e-06
ENSBTAG00000008054	ZNF706	zinc finger protein 706 [Source:VGNC Symbol;Acc:VGNC:37336]	4.45	7.24089e-08
ENSBTAG00000009211	UBE2S	ubiquitin conjugating enzyme E2 S [Source:VGNC Symbol;Acc:VGNC:36595]	2.342	0.000164352
ENSBTAG00000012069	CCDC167	coiled-coil domain containing 167 [Source:NCBI gene;Acc:507353]	2.45	0.000257892
ENSBTAG00000012225	KPNA2	karyopherin subunit alpha 2 [Source:VGNC Symbol;Acc:VGNC:30701]	2.134	0.000488021
ENSBTAG00000011415	ETF1	eukaryotic translation termination factor 1 [Source:VGNC Symbol;Acc:VGNC:28617]	2.925	3.5824e-07
ENSBTAG00000003908	MAPRE1	microtubule associated protein RP/EB family member 1 [Source:VGNC Symbol;Acc:VGNC:31232]	2.569	5.79047e-05
ENSBTAG00000054533	GNG12	G protein subunit gamma 12 [Source:NCBI gene;Acc:286850]	3.238	4.77363e-05
ENSBTAG00000003948	FDPS	farnesyl diphosphate synthase [Source:NCBI gene;Acc:281156]	3.33	4.22757e-07
ENSBTAG00000004428	H2AFZ	H2A histone family, member Z [Source:NCBI gene;Acc:287016]	2.034	0.00101628
ENSBTAG00000016858	SAR1A	secretion associated Ras related GTPase 1A [Source:VGNC Symbol;Acc:VGNC:34286]	3.925	9.39174e-07
ENSBTAG00000032705	CALM	calmodulin-like [Source:NCBI gene;Acc:326597]	2.434	0.000383401
ENSBTAG00000013368	ANKRD22	ankyrin repeat domain 22 [Source:VGNC Symbol;Acc:VGNC:25916]	2.749	0.00766367
ENSBTAG00000047338	DCBLD1	discoidin, CUB and LCCL domain containing 1 [Source:VGNC Symbol;Acc:VGNC:27908]	3.073	0.000845668
ENSBTAG00000009846	MTHFD1L	methylenetetrahydrofolate dehydrogenase (NADP+ dependent) 1 like [Source:VGNC Symbol;Acc:VGNC:53798]	2.161	0.0111531
ENSBTAG00000007584	INPP1	inositol polyphosphate-1-phosphatase [Source:VGNC Symbol;Acc:VGNC:30208]	3.188	2.42175e-05
ENSBTAG00000017021	MCM4	minichromosome maintenance complex component 4 [Source:NCBI gene;Acc:504367]	2.409	0.000937578
ENSBTAG00000012902	ARL8B	ADP ribosylation factor like GTPase 8B [Source:VGNC Symbol;Acc:VGNC:26154]	4.773	0.00531689
ENSBTAG00000031797	MANF	mesencephalic astrocyte derived neurotrophic factor [Source:VGNC Symbol;Acc:VGNC:31171]	2.161	0.000110325
ENSBTAG00000007952	MVP	major vault protein [Source:VGNC Symbol;Acc:VGNC:31769]	2.42	0.000171464
ENSBTAG00000015692	HSPA4L	heat shock protein family A (Hsp70) member 4 like [Source:VGNC Symbol;Acc:VGNC:53906]	2.625	5.6573e-05
ENSBTAG00000007783	MYBL2	MYB proto-oncogene like 2 [Source:VGNC Symbol;Acc:VGNC:31779]	2.158	0.0319485
ENSBTAG00000005498	SQLE	squalene epoxidase [Source:VGNC Symbol;Acc:VGNC:35264]	3.861	6.28124e-07
ENSBTAG00000003938	FNDC1	fibronectin type III domain containing 1 [Source:VGNC Symbol;Acc:VGNC:58376]	3.02	5.42808e-05
ENSBTAG00000013166	SMYD2	SET and MYND domain containing 2 [Source:VGNC Symbol;Acc:VGNC:35043]	3.364	2.99024e-05
ENSBTAG00000021377	S100A14	S100 calcium binding protein A14 [Source:VGNC Symbol;Acc:VGNC:34240]	3.584	5.20109e-08
ENSBTAG00000006735	STAC	SH3 and cysteine rich domain [Source:VGNC Symbol;Acc:VGNC:35350]	2.159	0.0283738
ENSBTAG00000000894	PGK1	phosphoglycerate kinase 1 [Source:VGNC Symbol;Acc:VGNC:32789]	2.548	7.84724e-07
ENSBTAG00000009554	EHBP1L1	EH domain binding protein 1 like 1 [Source:VGNC Symbol;Acc:VGNC:28371]	3.04	9.99541e-05
ENSBTAG00000043582			2.466	0.0299236
ENSBTAG00000009035	CENPE	centromere protein E [Source:VGNC Symbol;Acc:VGNC:27175]	2.139	0.049322
ENSBTAG00000000436	TNFAIP3	TNF alpha induced protein 3 [Source:VGNC Symbol;Acc:VGNC:36155]	2.42	0.00685223
ENSBTAG00000046335			2.967	0.00193325
ENSBTAG00000017826	SCLY	selenocysteine lyase [Source:VGNC Symbol;Acc:VGNC:55677]	2.889	0.0353148
ENSBTAG00000004243	LYPLA1	lysophospholipase 1 [Source:NCBI gene;Acc:539992]	2.181	0.00434376
ENSBTAG00000010552	PSMG2	proteasome assembly chaperone 2 [Source:VGNC Symbol;Acc:VGNC:33479]	2.185	9.291e-05
ENSBTAG00000010597	GGCT	gamma-glutamylcyclotransferase [Source:NCBI gene;Acc:533374]	5.17	9.20037e-05
ENSBTAG00000003733	TM4SF5	transmembrane 4 L six family member 5 [Source:VGNC Symbol;Acc:VGNC:35907]	3.538	1.7655e-05
ENSBTAG00000007394	RPL22L1	ribosomal protein L22 like 1 [Source:NCBI gene;Acc:614872]	2.737	8.25044e-07
ENSBTAG00000011805	PLIN3	perilipin 3 [Source:VGNC Symbol;Acc:VGNC:33031]	3.615	8.5518e-06
ENSBTAG00000008330	RNF19B	ring finger protein 19B [Source:VGNC Symbol;Acc:VGNC:34045]	4.083	2.48506e-08
ENSBTAG00000006731	SLC7A5	solute carrier family 7 member 5 [Source:VGNC Symbol;Acc:VGNC:52250]	3.847	1.19832e-06
ENSBTAG00000008758	KIF20A	kinesin family member 20A [Source:VGNC Symbol;Acc:VGNC:30594]	2.055	0.00468355
ENSBTAG00000003314	SKA3	spindle and kinetochore associated complex subunit 3 [Source:VGNC Symbol;Acc:VGNC:34645]	2.29	0.00552013
ENSBTAG00000020752	CEP78	centrosomal protein 78 [Source:VGNC Symbol;Acc:VGNC:27214]	2.283	0.0137868
ENSBTAG00000011554	SURF6	surfeit 6 [Source:VGNC Symbol;Acc:VGNC:35485]	3.13	0.000309588
ENSBTAG00000000704	GUSB	glucuronidase beta [Source:NCBI gene;Acc:515687]	2.051	0.00434376
ENSBTAG00000012046	JUNB	JunB proto-oncogene, AP-1 transcription factor subunit [Source:VGNC Symbol;Acc:VGNC:30387]	3.131	2.74962e-07
ENSBTAG00000008631	CORO1A	coronin 1A [Source:VGNC Symbol;Acc:VGNC:27620]	2.1	0.0366647
ENSBTAG00000015595	MCM5	minichromosome maintenance complex component 5 [Source:VGNC Symbol;Acc:VGNC:31311]	2.634	0.00363873
ENSBTAG00000020764	CNN2	calponin 2 [Source:VGNC Symbol;Acc:VGNC:27509]	3.756	8.1858e-08
ENSBTAG00000011454	FKBP10	FKBP prolyl isomerase 10 [Source:VGNC Symbol;Acc:VGNC:29017]	2.108	0.00119909
ENSBTAG00000001862	PPP2R2B	protein phosphatase 2 regulatory subunit Bbeta [Source:VGNC Symbol;Acc:VGNC:33256]	5.466	1.04543e-07
ENSBTAG00000007121	TK1	thymidine kinase 1 [Source:VGNC Symbol;Acc:VGNC:35884]	2.246	0.000430115
ENSBTAG00000026851	FMNL2	formin like 2 [Source:VGNC Symbol;Acc:VGNC:29047]	2.317	0.00136653
ENSBTAG00000009493	BCL3	BCL3 transcription coactivator [Source:VGNC Symbol;Acc:VGNC:58663]	2.204	0.000807539
ENSBTAG00000010207	NUDT21	nudix hydrolase 21 [Source:VGNC Symbol;Acc:VGNC:32336]	2.212	0.000247812
ENSBTAG00000007502	CKMT1A	creatine kinase, mitochondrial 1A [Source:NCBI gene;Acc:281692]	4.024	3.26354e-08
ENSBTAG00000015051	POLRMT	RNA polymerase mitochondrial [Source:VGNC Symbol;Acc:VGNC:33154]	3.327	0.000629294
ENSBTAG00000008642	POLR1D	RNA polymerase I and III subunit D [Source:NCBI gene;Acc:539061]	2.905	3.26195e-06
ENSBTAG00000046664	TSC22D1	TSC22 domain family member 1 [Source:NCBI gene;Acc:510359]	4.843	0.00895386
ENSBTAG00000015303	MPP6	membrane palmitoylated protein 6 [Source:VGNC Symbol;Acc:VGNC:31585]	2.294	0.0304791
ENSBTAG00000015107	SLC16A1	solute carrier family 16 member 1 [Source:VGNC Symbol;Acc:VGNC:34683]	2.604	0.000119097
ENSBTAG00000017542	PPARD	peroxisome proliferator activated receptor delta [Source:VGNC Symbol;Acc:VGNC:33182]	3.766	1.92375e-07
ENSBTAG00000012784	RACGAP1	Rac GTPase activating protein 1 [Source:VGNC Symbol;Acc:VGNC:33675]	2.504	8.02695e-05
ENSBTAG00000022613	CYCS	cytochrome c, somatic [Source:NCBI gene;Acc:510767]	2.059	0.000248435
ENSBTAG00000021663	SMIM8	small integral membrane protein 8 [Source:VGNC Symbol;Acc:VGNC:50075]	2.072	0.00319889
ENSBTAG00000018643	PRC1	protein regulator of cytokinesis 1 [Source:VGNC Symbol;Acc:VGNC:33285]	2.155	9.99541e-05
ENSBTAG00000011263	EIF6	eukaryotic translation initiation factor 6 [Source:VGNC Symbol;Acc:VGNC:57006]	3.499	2.40039e-08
ENSBTAG00000018255	ACTN1	actinin alpha 1 [Source:VGNC Symbol;Acc:VGNC:25581]	2.474	0.000154972
ENSBTAG00000002082	MARCKS	myristoylated alanine rich protein kinase C substrate [Source:VGNC Symbol;Acc:VGNC:31244]	2.692	1.13893e-05
ENSBTAG00000020721	MRPL55	mitochondrial ribosomal protein L55 [Source:VGNC Symbol;Acc:VGNC:31650]	2.626	6.51555e-05
ENSBTAG00000014297	MOV10	Mov10 RISC complex RNA helicase [Source:VGNC Symbol;Acc:VGNC:31566]	2.16	0.0188571
ENSBTAG00000007300	FHL3	four and a half LIM domains 3 [Source:VGNC Symbol;Acc:VGNC:29001]	2.134	0.00202656
ENSBTAG00000048090	UBE2G2	ubiquitin conjugating enzyme E2 G2 [Source:VGNC Symbol;Acc:VGNC:36582]	2.914	0.000182383
ENSBTAG00000002683	PFKP	phosphofructokinase, platelet [Source:VGNC Symbol;Acc:VGNC:32775]	2.897	4.36673e-07
ENSBTAG00000024605	DYNLL1	dynein light chain LC8-type 1 [Source:NCBI gene;Acc:404151]	3.987	2.3346e-08
ENSBTAG00000007214	ELL2	elongation factor for RNA polymerase II 2 [Source:VGNC Symbol;Acc:VGNC:28436]	4.364	1.79968e-08
ENSBTAG00000017602	TMEM45B	transmembrane protein 45B [Source:VGNC Symbol;Acc:VGNC:36089]	4.829	6.60894e-07
ENSBTAG00000019807	COL27A1	collagen type XXVII alpha 1 chain [Source:VGNC Symbol;Acc:VGNC:56941]	2.043	0.00515316
ENSBTAG00000013749	RHOQ	ras homolog family member Q [Source:VGNC Symbol;Acc:VGNC:33952]	3.833	5.58401e-06
ENSBTAG00000048485	TUBB2A	tubulin beta 2A class IIa [Source:NCBI gene;Acc:100295973]	3.687	0.00232308
ENSBTAG00000019988	GNA15	G protein subunit alpha 15 [Source:VGNC Symbol;Acc:VGNC:29448]	3.88	8.00391e-06
ENSBTAG00000000020	TRPV3	transient receptor potential cation channel subfamily V member 3 [Source:VGNC Symbol;Acc:VGNC:36399]	3.439	1.94993e-05
ENSBTAG00000010390	SRI	sorcin [Source:VGNC Symbol;Acc:VGNC:35281]	2.767	8.94893e-07
ENSBTAG00000005434	PLVAP	plasmalemma vesicle associated protein [Source:VGNC Symbol;Acc:VGNC:33056]	2.4	3.13564e-05
ENSBTAG00000006489	MYO5A	myosin VA [Source:VGNC Symbol;Acc:VGNC:31826]	3.353	8.15975e-08
ENSBTAG00000019343	MDFI	MyoD family inhibitor [Source:VGNC Symbol;Acc:VGNC:31329]	3.937	0.00635374
ENSBTAG00000010882	ANKRD9	ankyrin repeat domain 9 [Source:VGNC Symbol;Acc:VGNC:25943]	3.613	4.75845e-07
ENSBTAG00000025752	P3H4	prolyl 3-hydroxylase family member 4 (inactive) [Source:NCBI gene;Acc:788823]	3.363	1.27286e-05
ENSBTAG00000007836	PPA1	inorganic pyrophosphatase 1 [Source:VGNC Symbol;Acc:VGNC:55992]	2.906	3.31673e-07
ENSBTAG00000007455	DNASE1L1	deoxyribonuclease 1 like 1 [Source:VGNC Symbol;Acc:VGNC:28133]	2.112	0.000977239
ENSBTAG00000018761	SLC35F6	solute carrier family 35 member F6 [Source:VGNC Symbol;Acc:VGNC:34836]	2.131	0.000556761
ENSBTAG00000020309	G3BP1	G3BP stress granule assembly factor 1 [Source:VGNC Symbol;Acc:VGNC:29176]	2.41	0.00611218
ENSBTAG00000019509	NUDT5	nudix hydrolase 5 [Source:VGNC Symbol;Acc:VGNC:32339]	2.599	3.06224e-05
ENSBTAG00000007247	NUF2	NUF2 component of NDC80 kinetochore complex [Source:VGNC Symbol;Acc:VGNC:32344]	2.258	0.0220084
ENSBTAG00000035064	C4H7orf57	chromosome 4 C7orf57 homolog [Source:NCBI gene;Acc:614195]	3.546	1.18771e-05
ENSBTAG00000000111	UGP2	UDP-glucose pyrophosphorylase 2 [Source:VGNC Symbol;Acc:VGNC:36651]	2.006	5.5867e-05
ENSBTAG00000012995	MCUB	mitochondrial calcium uniporter dominant negative beta subunit [Source:VGNC Symbol;Acc:VGNC:31326]	2.319	0.0234696
ENSBTAG00000046110	CLCF1	cardiotrophin like cytokine factor 1 [Source:VGNC Symbol;Acc:VGNC:56260]	2.87	0.00438096
ENSBTAG00000015145	S100A11	S100 calcium binding protein A11 [Source:VGNC Symbol;Acc:VGNC:34238]	2.571	3.08016e-05
ENSBTAG00000019995	HIKESHI	heat shock protein nuclear import factor hikeshi [Source:VGNC Symbol;Acc:VGNC:29853]	2.484	5.40506e-06
ENSBTAG00000020100		Rho GTPase activating protein 11A [Source:NCBI gene;Acc:617811]	2.306	0.0279997
ENSBTAG00000001983	SMAGP	small cell adhesion glycoprotein [Source:VGNC Symbol;Acc:VGNC:34982]	2.463	1.7184e-06
ENSBTAG00000023814	ECT2	epithelial cell transforming 2 [Source:VGNC Symbol;Acc:VGNC:28314]	2.178	0.00495897
ENSBTAG00000044175	CENPK	centromere protein K [Source:VGNC Symbol;Acc:VGNC:27179]	2.081	0.00970169
ENSBTAG00000003826	SCN1B	sodium voltage-gated channel beta subunit 1 [Source:VGNC Symbol;Acc:VGNC:34346]	3.842	0.000113689
ENSBTAG00000014762	ISG20	interferon stimulated exonuclease gene 20 [Source:VGNC Symbol;Acc:VGNC:30294]	2.942	0.00762824
ENSBTAG00000038384	KRT5	keratin 5 [Source:VGNC Symbol;Acc:VGNC:50405]	2.347	3.63775e-06
ENSBTAG00000051704	TNFRSF10D	tumor necrosis factor receptor superfamily, member 10d, decoy with truncated death domain [Source:NCBI gene;Acc:782274]	2.762	0.00143167
ENSBTAG00000013411	ENO1	enolase 1 [Source:NCBI gene;Acc:281141]	2.42	5.63204e-07
ENSBTAG00000001782	MRPS12	mitochondrial ribosomal protein S12 [Source:VGNC Symbol;Acc:VGNC:31656]	2.044	0.0198172
ENSBTAG00000003359	ELOVL5	ELOVL fatty acid elongase 5 [Source:VGNC Symbol;Acc:VGNC:28451]	4.049	2.47959e-08
ENSBTAG00000017160	TBC1D7	TBC1 domain family member 7 [Source:VGNC Symbol;Acc:VGNC:50071]	6.036	4.22757e-07
ENSBTAG00000012977	COMTD1	catechol-O-methyltransferase domain containing 1 [Source:VGNC Symbol;Acc:VGNC:27591]	4.532	1.26541e-05
ENSBTAG00000000428	BAK1	BCL2 antagonist/killer 1 [Source:VGNC Symbol;Acc:VGNC:26416]	2.44	0.000211676
ENSBTAG00000007763	SLC1A4	solute carrier family 1 member 4 [Source:VGNC Symbol;Acc:VGNC:34714]	3.528	0.000156433
ENSBTAG00000000296	IMPDH1	inosine monophosphate dehydrogenase 1 [Source:VGNC Symbol;Acc:VGNC:30188]	2.918	0.000147335
ENSBTAG00000005012	HSPH1	heat shock protein family H (Hsp110) member 1 [Source:VGNC Symbol;Acc:VGNC:53817]	2.044	0.000196784
ENSBTAG00000005475	TCAF2	TRPM8 channel associated factor 2 [Source:NCBI gene;Acc:510320]	2.402	0.0430447
ENSBTAG00000015739	MRC2	mannose receptor C type 2 [Source:VGNC Symbol;Acc:VGNC:31599]	4.17	2.80004e-08
ENSBTAG00000002108	YWHAQ	tyrosine 3-monooxygenase/tryptophan 5-monooxygenase activation protein theta [Source:VGNC Symbol;Acc:VGNC:37047]	2.658	3.62203e-07
ENSBTAG00000009217	WNT10A	Wnt family member 10A [Source:VGNC Symbol;Acc:VGNC:36954]	4.077	6.81809e-05
ENSBTAG00000049309	TAF13	TATA-box binding protein associated factor 13 [Source:NCBI gene;Acc:513065]	2.098	0.0349386
ENSBTAG00000021347	CWH43	cell wall biogenesis 43 C-terminal homolog [Source:VGNC Symbol;Acc:VGNC:27844]	3.002	0.000147333
ENSBTAG00000011352	TBC1D30	TBC1 domain family member 30 [Source:VGNC Symbol;Acc:VGNC:35641]	13.729	0.000342352
ENSBTAG00000003967	OTUB1	OTU deubiquitinase, ubiquitin aldehyde binding 1 [Source:VGNC Symbol;Acc:VGNC:32491]	3.371	3.35215e-07
ENSBTAG00000002412	CYB5B	cytochrome b5 type B [Source:VGNC Symbol;Acc:VGNC:49139]	2.603	2.40934e-06
ENSBTAG00000001575	CALM2	calmodulin 2 [Source:NCBI gene;Acc:100297344]	2.527	9.17581e-08
ENSBTAG00000006001	STAP2	signal transducing adaptor family member 2 [Source:VGNC Symbol;Acc:VGNC:35359]	4.734	1.64525e-05
ENSBTAG00000007662	HSPA5	heat shock protein family A (Hsp70) member 5 [Source:VGNC Symbol;Acc:VGNC:59220]	2.168	0.00010381
ENSBTAG00000008621	PRKAR1A	protein kinase cAMP-dependent type I regulatory subunit alpha [Source:VGNC Symbol;Acc:VGNC:33324]	2.745	9.45619e-07
ENSBTAG00000023073	FAM89A	family with sequence similarity 89 member A [Source:VGNC Symbol;Acc:VGNC:28842]	3.082	1.01966e-06
ENSBTAG00000000786	NQO2	N-ribosyldihydronicotinamide:quinone reductase 2 [Source:VGNC Symbol;Acc:VGNC:32225]	2.495	0.00356642
ENSBTAG00000021455	CFL1	cofilin 1 [Source:VGNC Symbol;Acc:VGNC:27253]	2.715	5.4492e-07
ENSBTAG00000001754	AHCYL2	adenosylhomocysteinase like 2 [Source:VGNC Symbol;Acc:VGNC:25752]	3.685	2.48845e-07
ENSBTAG00000018972	GARS1	glycyl-tRNA synthetase 1 [Source:VGNC Symbol;Acc:VGNC:29254]	2.901	2.72128e-07
ENSBTAG00000006611	NUP93	nucleoporin 93 [Source:VGNC Symbol;Acc:VGNC:32366]	2.189	0.000318144
ENSBTAG00000023736	CDC42EP3	CDC42 effector protein 3 [Source:VGNC Symbol;Acc:VGNC:27074]	2.585	0.000201805
ENSBTAG00000013298	PLA2G4A	phospholipase A2 group IVA [Source:VGNC Symbol;Acc:VGNC:32960]	2.199	0.000815073
ENSBTAG00000011382	SLC9A3R1	SLC9A3 regulator 1 [Source:VGNC Symbol;Acc:VGNC:34941]	4.195	5.19999e-07
ENSBTAG00000014453	PLK1	polo like kinase 1 [Source:VGNC Symbol;Acc:VGNC:33033]	2.008	0.0443696
ENSBTAG00000014713	RARRES1	retinoic acid receptor responder 1 [Source:VGNC Symbol;Acc:VGNC:33731]	2.171	0.0183965
ENSBTAG00000001601	PKM	pyruvate kinase M1/2 [Source:VGNC Symbol;Acc:VGNC:55132]	2.146	7.76501e-05
ENSBTAG00000017363	SAT1	spermidine/spermine N1-acetyltransferase 1 [Source:VGNC Symbol;Acc:VGNC:34296]	2.681	8.27811e-06
ENSBTAG00000030170	JPT1	Jupiter microtubule associated homolog 1 [Source:VGNC Symbol;Acc:VGNC:55841]	2.389	0.000413343
ENSBTAG00000002068	TAGLN2	transgelin 2 [Source:VGNC Symbol;Acc:VGNC:35586]	2.208	3.14846e-05
ENSBTAG00000000942	SIPA1L2	signal induced proliferation associated 1 like 2 [Source:VGNC Symbol;Acc:VGNC:34629]	2.086	8.50221e-05
ENSBTAG00000015013	C2CD2L	C2CD2 like [Source:VGNC Symbol;Acc:VGNC:26632]	3.311	1.29081e-05
ENSBTAG00000006189	ACTG1	actin gamma 1 [Source:NCBI gene;Acc:404122]	3.036	3.34726e-07
ENSBTAG00000025929		methylthioadenosine phosphorylase [Source:NCBI gene;Acc:782907]	2.019	0.00032904
ENSBTAG00000009177	PLEKHA4	pleckstrin homology domain containing A4 [Source:VGNC Symbol;Acc:VGNC:33006]	2.511	0.000169061
ENSBTAG00000000771	DNAJB6	DnaJ heat shock protein family (Hsp40) member B6 [Source:VGNC Symbol;Acc:VGNC:53635]	2.413	5.35333e-05
ENSBTAG00000013023	MAP4K4	mitogen-activated protein kinase kinase kinase kinase 4 [Source:VGNC Symbol;Acc:VGNC:31207]	2.241	0.00156417
ENSBTAG00000009495	BCAM	basal cell adhesion molecule [Source:VGNC Symbol;Acc:VGNC:49138]	2.635	1.20622e-05
ENSBTAG00000003418	MSN	moesin [Source:VGNC Symbol;Acc:VGNC:31703]	2.367	6.16052e-06
ENSBTAG00000047265		protein phosphatase 1 regulatory inhibitor subunit 14B [Source:NCBI gene;Acc:617154]	2.405	2.41145e-06
ENSBTAG00000004075	IDI1	isopentenyl-diphosphate delta isomerase 1 [Source:NCBI gene;Acc:514293]	4.249	4.00473e-08
ENSBTAG00000022461	SEPTIN10	septin 10 [Source:VGNC Symbol;Acc:VGNC:34450]	2.606	1.16501e-06
ENSBTAG00000009617	SLC2A1	solute carrier family 2 member 1 [Source:VGNC Symbol;Acc:VGNC:34796]	2.864	2.32649e-06
ENSBTAG00000013960	PSAT1	phosphoserine aminotransferase 1 [Source:VGNC Symbol;Acc:VGNC:55075]	2.68	2.48733e-06
ENSBTAG00000004915	PFN1	profilin 1 [Source:NCBI gene;Acc:513895]	2.335	8.34161e-07
ENSBTAG00000010152	MID1	midline 1 [Source:VGNC Symbol;Acc:VGNC:31464]	3.617	9.09502e-05
ENSBTAG00000003401	ACTR3	actin related protein 3 [Source:VGNC Symbol;Acc:VGNC:50033]	2.501	1.77399e-07
ENSBTAG00000001568	PPIC	peptidylprolyl isomerase C [Source:VGNC Symbol;Acc:VGNC:33196]	2.035	0.000260658
ENSBTAG00000008185	RTN2	reticulon 2 [Source:VGNC Symbol;Acc:VGNC:34204]	4.054	4.61836e-05
ENSBTAG00000021717	BDKRB2	bradykinin receptor B2 [Source:VGNC Symbol;Acc:VGNC:26460]	3.981	5.41961e-05
ENSBTAG00000012818	PDLIM5	PDZ and LIM domain 5 [Source:VGNC Symbol;Acc:VGNC:32711]	3.786	0.000128818
ENSBTAG00000008607	ARID3A	AT-rich interaction domain 3A [Source:VGNC Symbol;Acc:VGNC:26126]	2.47	0.000284156
ENSBTAG00000003585	CD47	CD47 molecule [Source:VGNC Symbol;Acc:VGNC:27035]	2.173	7.54337e-05
ENSBTAG00000017490	PLD1	phospholipase D1 [Source:VGNC Symbol;Acc:VGNC:50244]	4.158	1.0204e-05
ENSBTAG00000025071	TENM2	teneurin transmembrane protein 2 [Source:VGNC Symbol;Acc:VGNC:35742]	2.754	1.19538e-06
ENSBTAG00000017689	BRMS1	BRMS1 transcriptional repressor and anoikis regulator [Source:VGNC Symbol;Acc:VGNC:54781]	2.427	9.43866e-05
ENSBTAG00000038215	CLCA2	chloride channel accessory 2 [Source:VGNC Symbol;Acc:VGNC:27393]	2.263	1.41907e-05
ENSBTAG00000036262	GBE1	1,4-alpha-glucan branching enzyme 1 [Source:VGNC Symbol;Acc:VGNC:53570]	2.027	0.00928392
ENSBTAG00000015046	MST1R	macrophage stimulating 1 receptor [Source:VGNC Symbol;Acc:VGNC:31708]	2.644	5.29929e-05
ENSBTAG00000012059	MVD	mevalonate diphosphate decarboxylase [Source:VGNC Symbol;Acc:VGNC:31767]	3.793	1.41907e-05
ENSBTAG00000050712	EHD1	EH domain containing 1 [Source:NCBI gene;Acc:511908]	3.305	4.02723e-07
ENSBTAG00000000985	RAB10	RAB10, member RAS oncogene family [Source:VGNC Symbol;Acc:VGNC:33613]	2.861	2.18575e-06
ENSBTAG00000020760	SNAP29	synaptosome associated protein 29 [Source:VGNC Symbol;Acc:VGNC:35052]	2.05	0.0361264
ENSBTAG00000008122	GNG5	G protein subunit gamma 5 [Source:NCBI gene;Acc:287018]	2.49	5.65702e-07
ENSBTAG00000034360	SERF1A	small EDRK-rich factor 1A (telomeric) [Source:NCBI gene;Acc:526395]	3.248	7.50233e-05
ENSBTAG00000016532	MAPKAPK3	MAPK activated protein kinase 3 [Source:VGNC Symbol;Acc:VGNC:31229]	2.842	2.09767e-06
ENSBTAG00000002129	KLF5	Kruppel like factor 5 [Source:VGNC Symbol;Acc:VGNC:30631]	2.684	1.47929e-05
ENSBTAG00000014102	WDR77	WD repeat domain 77 [Source:VGNC Symbol;Acc:VGNC:36921]	2.247	0.00480665
ENSBTAG00000018937	HMOX2	heme oxygenase 2 [Source:VGNC Symbol;Acc:VGNC:29886]	2.444	3.8761e-05
ENSBTAG00000017299	KLC1	kinesin light chain 1 [Source:NCBI gene;Acc:508999]	2.547	1.11311e-05
ENSBTAG00000030301	MAP7D1	MAP7 domain containing 1 [Source:VGNC Symbol;Acc:VGNC:55611]	4.45	4.13846e-07
ENSBTAG00000011022	ARPP19	cAMP regulated phosphoprotein 19 [Source:VGNC Symbol;Acc:VGNC:26167]	2.153	5.72589e-06
ENSBTAG00000005652	ALG3	ALG3 alpha-1,3- mannosyltransferase [Source:VGNC Symbol;Acc:VGNC:25828]	2.121	0.00195985
ENSBTAG00000000067	SDF2L1	stromal cell derived factor 2 like 1 [Source:VGNC Symbol;Acc:VGNC:34386]	2.153	0.00014125
ENSBTAG00000002624	PSTPIP2	proline-serine-threonine phosphatase interacting protein 2 [Source:VGNC Symbol;Acc:VGNC:33487]	2.379	0.000107443
ENSBTAG00000046033	UBFD1	ubiquitin family domain containing 1 [Source:VGNC Symbol;Acc:VGNC:36605]	2.161	0.0057522
ENSBTAG00000012443	DIAPH3	diaphanous related formin 3 [Source:VGNC Symbol;Acc:VGNC:28062]	2.686	0.000603119
ENSBTAG00000017574	LMNA	lamin A/C [Source:VGNC Symbol;Acc:VGNC:30929]	2.422	0.000411481
ENSBTAG00000017605	AK2	adenylate kinase 2 [Source:VGNC Symbol;Acc:VGNC:25771]	2.438	2.59338e-07
ENSBTAG00000017652	NUP50	nucleoporin 50 [Source:VGNC Symbol;Acc:VGNC:32362]	2.261	0.00260338
ENSBTAG00000017871	GNA12	G protein subunit alpha 12 [Source:VGNC Symbol;Acc:VGNC:29445]	3.107	0.000171473
ENSBTAG00000004635	LLGL1	LLGL scribble cell polarity complex component 1 [Source:VGNC Symbol;Acc:VGNC:30915]	2.424	3.94595e-06
ENSBTAG00000017124	GPSM2	G protein signaling modulator 2 [Source:VGNC Symbol;Acc:VGNC:29615]	2.308	0.000508731
ENSBTAG00000044077	POLR3G	RNA polymerase III subunit G [Source:VGNC Symbol;Acc:VGNC:33151]	2.88	0.00092243
ENSBTAG00000014583	CALM3	calmodulin 3 [Source:NCBI gene;Acc:520277]	3.069	6.49251e-07
ENSBTAG00000012482	CDCP1	CUB domain containing protein 1 [Source:VGNC Symbol;Acc:VGNC:27089]	2.074	0.00840049
ENSBTAG00000012252	MOCOS	molybdenum cofactor sulfurase [Source:VGNC Symbol;Acc:VGNC:31547]	3.458	5.58121e-06
ENSBTAG00000045783		ATP synthase membrane subunit DAPIT, mitochondrial [Source:UniProtKB/Swiss-Prot;Acc:Q3ZBI7]	2.642	0.00161007
ENSBTAG00000000679	PGM3	phosphoglucomutase 3 [Source:VGNC Symbol;Acc:VGNC:32796]	2.001	0.000785405
ENSBTAG00000015362	BMP7	bone morphogenetic protein 7 [Source:VGNC Symbol;Acc:VGNC:26522]	3.472	3.29563e-06
ENSBTAG00000010739	BLOC1S2	biogenesis of lysosomal organelles complex 1 subunit 2 [Source:VGNC Symbol;Acc:VGNC:26507]	2.554	8.26662e-07
ENSBTAG00000011975	SERPINB1	serpin family B member 1 [Source:VGNC Symbol;Acc:VGNC:34470]	2.637	1.37393e-06
ENSBTAG00000013192	CEP19	centrosomal protein 19 [Source:VGNC Symbol;Acc:VGNC:27198]	2.084	0.00288022
ENSBTAG00000018823	GRN	granulin precursor [Source:VGNC Symbol;Acc:VGNC:29663]	3.071	1.62203e-07
ENSBTAG00000017468	NUCB2	nucleobindin 2 [Source:VGNC Symbol;Acc:VGNC:32319]	2.399	1.25643e-05
ENSBTAG00000012626	B4GALT5	beta-1,4-galactosyltransferase 5 [Source:VGNC Symbol;Acc:VGNC:26392]	4.17	1.01966e-06
ENSBTAG00000046277	RGS4	regulator of G protein signaling 4 [Source:VGNC Symbol;Acc:VGNC:54394]	2.829	0.0144928
ENSBTAG00000014784	NT5DC2	5'-nucleotidase domain containing 2 [Source:VGNC Symbol;Acc:VGNC:32295]	2.495	0.000113683
ENSBTAG00000011892	SRGAP1	SLIT-ROBO Rho GTPase activating protein 1 [Source:VGNC Symbol;Acc:VGNC:35278]	3.225	7.61915e-05
ENSBTAG00000014685	HPRT1	hypoxanthine phosphoribosyltransferase 1 [Source:NCBI gene;Acc:281229]	2.233	1.50586e-05
ENSBTAG00000021226	SAR1B	secretion associated Ras related GTPase 1B [Source:VGNC Symbol;Acc:VGNC:34287]	2.276	0.00254624
ENSBTAG00000013641	BAG3	BAG cochaperone 3 [Source:VGNC Symbol;Acc:VGNC:26407]	2.15	2.41024e-06
ENSBTAG00000020277	PPP2R1B	protein phosphatase 2 scaffold subunit Abeta [Source:VGNC Symbol;Acc:VGNC:33254]	2.305	2.79547e-05
ENSBTAG00000015614	LNX2	ligand of numb-protein X 2 [Source:VGNC Symbol;Acc:VGNC:30946]	2.072	0.00225007
ENSBTAG00000007934	MRPS17	mitochondrial ribosomal protein S17 [Source:NCBI gene;Acc:508143]	2.211	3.25139e-05
ENSBTAG00000003323	NOL6	nucleolar protein 6 [Source:VGNC Symbol;Acc:VGNC:32158]	2.162	0.0017546
ENSBTAG00000003577	GSPT1	G1 to S phase transition 1 [Source:VGNC Symbol;Acc:VGNC:29681]	2.182	1.56019e-06
ENSBTAG00000002098	CDC34	cell division cycle 34 [Source:VGNC Symbol;Acc:VGNC:27066]	2.491	0.000107303
ENSBTAG00000012432	FDFT1	farnesyl-diphosphate farnesyltransferase 1 [Source:VGNC Symbol;Acc:VGNC:56966]	2.419	2.54383e-06
ENSBTAG00000004993	NXT1	nuclear transport factor 2 like export factor 1 [Source:VGNC Symbol;Acc:VGNC:32384]	2.107	0.000940263
ENSBTAG00000006045	P4HB	prolyl 4-hydroxylase subunit beta [Source:VGNC Symbol;Acc:VGNC:32538]	2.174	2.97671e-05
ENSBTAG00000015749	STEAP1	STEAP family member 1 [Source:NCBI gene;Acc:515156]	2.126	0.00621492
ENSBTAG00000048622	TMOD3	tropomodulin 3 [Source:NCBI gene;Acc:533257]	2.442	3.43895e-07
ENSBTAG00000010230	CAPN1	calpain 1 [Source:VGNC Symbol;Acc:VGNC:26740]	2.068	0.0323507
ENSBTAG00000019847	CPEB2	cytoplasmic polyadenylation element binding protein 2 [Source:NCBI gene;Acc:538880]	4.741	4.95477e-05
ENSBTAG00000002018	EIF5A	eukaryotic translation initiation factor 5A [Source:NCBI gene;Acc:444990]	2.383	5.47924e-06
ENSBTAG00000048459	CARHSP1	calcium regulated heat stable protein 1 [Source:NCBI gene;Acc:506760]	3.675	2.78417e-05
ENSBTAG00000009522	EIF4E	eukaryotic translation initiation factor 4E [Source:VGNC Symbol;Acc:VGNC:28408]	2.25	4.57487e-06
ENSBTAG00000054103	SLC66A2	solute carrier family 66 member 2 [Source:NCBI gene;Acc:533304]	2.537	1.73539e-05
ENSBTAG00000016874	DNAJB1	DnaJ heat shock protein family (Hsp40) member B1 [Source:NCBI gene;Acc:538426]	2.831	3.9515e-05
ENSBTAG00000016401	OPTN	optineurin [Source:VGNC Symbol;Acc:VGNC:32442]	2.614	2.39253e-06
ENSBTAG00000015336	PRUNE1	prune exopolyphosphatase 1 [Source:VGNC Symbol;Acc:VGNC:33428]	3.268	6.77746e-06
ENSBTAG00000019782	TPI1	triosephosphate isomerase 1 [Source:VGNC Symbol;Acc:VGNC:36250]	2.195	5.40506e-06
ENSBTAG00000015996	GPC1	glypican 1 [Source:VGNC Symbol;Acc:VGNC:29523]	2.608	0.000173846
ENSBTAG00000013535	DFFA	DNA fragmentation factor subunit alpha [Source:NCBI gene;Acc:507981]	2.143	0.00244941
ENSBTAG00000011516	LRP12	LDL receptor related protein 12 [Source:VGNC Symbol;Acc:VGNC:30989]	2.568	2.2979e-05
ENSBTAG00000038335		immunoglobulin (CD79A) binding protein 1-like [Source:NCBI gene;Acc:534155]	2.237	0.00368367
ENSBTAG00000008410	OVOL2	ovo like zinc finger 2 [Source:VGNC Symbol;Acc:VGNC:32506]	2.19	0.00708339
ENSBTAG00000000320	UBAP1	ubiquitin associated protein 1 [Source:VGNC Symbol;Acc:VGNC:36571]	2.12	5.6537e-06
ENSBTAG00000027337	CTSA	cathepsin A [Source:VGNC Symbol;Acc:VGNC:27812]	5.27	0.000376134
ENSBTAG00000019181	BAIAP2L1	BAR/IMD domain containing adaptor protein 2 like 1 [Source:VGNC Symbol;Acc:VGNC:26413]	2.978	7.49224e-06
ENSBTAG00000012194	DENND2C	DENN domain containing 2C [Source:VGNC Symbol;Acc:VGNC:27996]	3.447	0.00178138
ENSBTAG00000009436	TMEM79	transmembrane protein 79 [Source:VGNC Symbol;Acc:VGNC:36112]	3.314	4.25925e-07
ENSBTAG00000015113	CITED4	Cbp/p300 interacting transactivator with Glu/Asp rich carboxy-terminal domain 4 [Source:VGNC Symbol;Acc:VGNC:27378]	7.304	5.43241e-06
ENSBTAG00000046869	RNH1	ribonuclease/angiogenin inhibitor 1 [Source:NCBI gene;Acc:517087]	2.212	8.96268e-06
ENSBTAG00000008423	TIMM22	translocase of inner mitochondrial membrane 22 [Source:VGNC Symbol;Acc:VGNC:49575]	2.226	0.00351689
ENSBTAG00000005957	CSE1L	chromosome segregation 1 like [Source:VGNC Symbol;Acc:VGNC:27752]	2.061	2.17113e-05
ENSBTAG00000018402	TSC22D2	TSC22 domain family member 2 [Source:VGNC Symbol;Acc:VGNC:36409]	2.972	0.00109568
ENSBTAG00000012698	HDAC1	histone deacetylase 1 [Source:VGNC Symbol;Acc:VGNC:49065]	2.327	3.29355e-06
ENSBTAG00000001510	CDK17	cyclin dependent kinase 17 [Source:VGNC Symbol;Acc:VGNC:27120]	2.995	0.00125005
ENSBTAG00000008883	ZNF207	zinc finger protein 207 [Source:VGNC Symbol;Acc:VGNC:37225]	2.002	1.76204e-05
ENSBTAG00000000717	PLPP2	phospholipid phosphatase 2 [Source:VGNC Symbol;Acc:VGNC:33045]	2.471	1.54252e-06
ENSBTAG00000046846	FAM32A	family with sequence similarity 32 member A [Source:NCBI gene;Acc:508634]	2.652	9.1736e-07
ENSBTAG00000010402	MYH9	myosin heavy chain 9 [Source:VGNC Symbol;Acc:VGNC:31798]	2.423	9.19686e-07
ENSBTAG00000035556	CDV3	CDV3 homolog [Source:NCBI gene;Acc:504871]	2.277	1.33879e-06
ENSBTAG00000037703	MICALL1	MICAL like 1 [Source:VGNC Symbol;Acc:VGNC:52803]	2.943	8.15975e-08
ENSBTAG00000012342	LIMA1	LIM domain and actin binding 1 [Source:VGNC Symbol;Acc:VGNC:30886]	2.288	9.29214e-05
ENSBTAG00000007964	ARPC4	actin related protein 2/3 complex subunit 4 [Source:NCBI gene;Acc:539459]	2.044	5.10217e-06

## Sheet: DOWN_overlapacuteandchronic(M1)
Ensembl ID	symbol	description	FC	PAdj
ENSBTAG00000046075		keratin associated protein-like [Source:NCBI gene;Acc:777598]	0.008	0.0016846
ENSBTAG00000014288	GPRC5D	G protein-coupled receptor class C group 5 member D [Source:VGNC Symbol;Acc:VGNC:29608]	0.005	7.835e-09
ENSBTAG00000038386	KRTAP4-7	keratin associated protein 4-7 [Source:NCBI gene;Acc:618486]	0.008	0.000291057
ENSBTAG00000013685	KRT31	keratin 31 [Source:NCBI gene;Acc:618453]	0.009	0.000689683
ENSBTAG00000000619	KRT74	keratin 74 [Source:VGNC Symbol;Acc:VGNC:30738]	0.005	5.2456e-05
ENSBTAG00000046084	MGC151921	odorant-binding protein-like [Source:NCBI gene;Acc:517854]	0.001	3.20447e-08
ENSBTAG00000039718	FABP9	fatty acid binding protein 9 [Source:VGNC Symbol;Acc:VGNC:53862]	0.007	2.24551e-05
ENSBTAG00000030548	KRT27	keratin 27 [Source:VGNC Symbol;Acc:VGNC:30726]	0.005	9.12196e-05
ENSBTAG00000030546	KRT26	keratin 26 [Source:VGNC Symbol;Acc:VGNC:30725]	0.005	5.73227e-09
ENSBTAG00000054516		steroid 17-alpha-hydroxylase/17,20 lyase [Source:NCBI gene;Acc:112444495]	0.001	1.05444e-07
ENSBTAG00000006739	KRT81	keratin 81 [Source:NCBI gene;Acc:540204]	0.008	0.000584677
ENSBTAG00000007904	KRT72	keratin 72 [Source:VGNC Symbol;Acc:VGNC:30736]	0.005	8.7855e-09
ENSBTAG00000000400	KRT85	keratin 85 [Source:VGNC Symbol;Acc:VGNC:50410]	0.008	0.000677916
ENSBTAG00000054927	KRTAP3-3	keratin associated protein 3-3 [Source:NCBI gene;Acc:768045]	0.006	0.000621557
ENSBTAG00000013720	KRT86	keratin 86 [Source:NCBI gene;Acc:535232]	0.007	0.00211791
ENSBTAG00000050494		prolactin-inducible protein homolog [Source:NCBI gene;Acc:104972276]	0.001	5.43682e-06
ENSBTAG00000034869	KRTAP11-1	keratin associated protein 11-1 [Source:VGNC Symbol;Acc:VGNC:30746]	0.008	0.00157292
ENSBTAG00000026880	KRT89	keratin 89 [Source:VGNC Symbol;Acc:VGNC:50412]	0.001	7.93018e-06
ENSBTAG00000047990		major allergen Equ c 1-like [Source:NCBI gene;Acc:783399]	0.001	1.07736e-05
ENSBTAG00000052919	KRTAP3-1	keratin associated protein 3-1 [Source:NCBI gene;Acc:768046]	0.006	0.00265964
ENSBTAG00000030559	KRTAP1-1	keratin associated protein 1-1 [Source:NCBI gene;Acc:514995]	0.007	0.00109365
ENSBTAG00000040291	KRTAP10-8	keratin associated protein 10-8 [Source:NCBI gene;Acc:783679]	0.004	5.53299e-07
ENSBTAG00000030542	KRT25	keratin 25 [Source:VGNC Symbol;Acc:VGNC:30724]	0.006	0.000435494
ENSBTAG00000040070	SCGB1D	secretoglobin, family 1D, member 2 [Source:NCBI gene;Acc:338419]	0	0.000129396
ENSBTAG00000016820	BDA20	major allergen BDA20 [Source:NCBI gene;Acc:286791]	0.001	0.000243382
ENSBTAG00000030847	GLYATL2	glycine-N-acyltransferase like 2 [Source:VGNC Symbol;Acc:VGNC:29427]	0.003	3.0941e-06
ENSBTAG00000051641	MUCL1	mucin-like 1 [Source:NCBI gene;Acc:104972380]	0.001	0.000535945
ENSBTAG00000052160	KRTAP9-1	keratin associated protein 9-1 [Source:NCBI gene;Acc:788138]	0.003	0.000781611
ENSBTAG00000052946		major allergen I polypeptide chain 1-like [Source:NCBI gene;Acc:104970193]	0.001	0.00071074
ENSBTAG00000050955			0.002	1.48241e-05
ENSBTAG00000031679	HSD17B13	hydroxysteroid 17-beta dehydrogenase 13 [Source:VGNC Symbol;Acc:VGNC:29971]	0.003	0.000203272
ENSBTAG00000006807	KRT35	keratin 35 [Source:VGNC Symbol;Acc:VGNC:30729]	0.009	3.2654e-05
ENSBTAG00000015854	TCHHL1	trichohyalin like 1 [Source:VGNC Symbol;Acc:VGNC:35696]	0.005	1.0489e-06
ENSBTAG00000003871	CYP2B6	cytochrome P450 subfamily 2B [Source:NCBI gene;Acc:504769]	0.001	2.85355e-05
ENSBTAG00000033535	CALHM4	calcium homeostasis modulator family member 4 [Source:VGNC Symbol;Acc:VGNC:26710]	0.006	2.62244e-07
ENSBTAG00000038759		keratin associated protein-like [Source:NCBI gene;Acc:787225]	0.007	0.000983592
ENSBTAG00000022571	AKR1C3	aldo-keto reductase family 1, member C3 (3-alpha hydroxysteroid dehydrogenase, type II) [Source:NCBI gene;Acc:617917]	0.002	0.00020626
ENSBTAG00000018481		major allergen Equ c 1 [Source:NCBI gene;Acc:513329]	0.005	0.00102026
ENSBTAG00000050662		keratin-associated protein 21-1-like [Source:NCBI gene;Acc:112446888]	0.002	0.00151192
ENSBTAG00000018610	KRTAP12-2	keratin associated protein 12-2 [Source:NCBI gene;Acc:783717]	0.001	1.65909e-07
ENSBTAG00000053103		trichohyalin [Source:NCBI gene;Acc:613296]	0.005	4.29649e-05
ENSBTAG00000030555	KRT28	keratin 28 [Source:VGNC Symbol;Acc:VGNC:30727]	0.019	5.77915e-06
ENSBTAG00000012491		allergen Bos d 2 [Source:NCBI gene;Acc:100300091]	0.004	5.08331e-06
ENSBTAG00000039602	KRTAP13-1	keratin associated protein 13-1 [Source:NCBI gene;Acc:783607]	0.033	0.000413449
ENSBTAG00000015940	SCGB2A2	secretoglobin, family 2A, member 2 [Source:NCBI gene;Acc:786072]	0.005	0.000217146
ENSBTAG00000026578		protein LEG1 homolog [Source:NCBI gene;Acc:101907989]	0.008	4.15237e-06
ENSBTAG00000018530	TUBA8	tubulin alpha 8 [Source:VGNC Symbol;Acc:VGNC:36504]	0.026	1.60115e-05
ENSBTAG00000002908	GNG4	G protein subunit gamma 4 [Source:VGNC Symbol;Acc:VGNC:29467]	0.027	5.82726e-06
ENSBTAG00000002779	GABRP	gamma-aminobutyric acid type A receptor pi subunit [Source:VGNC Symbol;Acc:VGNC:29201]	0.018	8.03212e-06
ENSBTAG00000008343		uncharacterized LOC524771 [Source:NCBI gene;Acc:524771]	0.001	2.77572e-08
ENSBTAG00000030519		keratin, type I cuticular Ha3-I-like [Source:NCBI gene;Acc:618455]	0.004	0.000138644
ENSBTAG00000011062	TDO2	tryptophan 2,3-dioxygenase [Source:VGNC Symbol;Acc:VGNC:35712]	0.004	0.00100763
ENSBTAG00000039105	S100A3	S100 calcium binding protein A3 [Source:VGNC Symbol;Acc:VGNC:34243]	0.009	2.03075e-08
ENSBTAG00000014758	WIF1	WNT inhibitory factor 1 [Source:VGNC Symbol;Acc:VGNC:36938]	0.014	3.21098e-06
ENSBTAG00000007145	KRT82	keratin 82 [Source:VGNC Symbol;Acc:VGNC:30743]	0.005	1.67951e-05
ENSBTAG00000015924	CALB1	calbindin 1 [Source:VGNC Symbol;Acc:VGNC:26700]	0.005	0.00123305
ENSBTAG00000006934	CYP11A1	cytochrome P450, family 11, subfamily A, polypeptide 1 [Source:NCBI gene;Acc:338048]	0.007	4.84472e-06
ENSBTAG00000040038		serine protease 52-like [Source:NCBI gene;Acc:112447768]	0.006	7.23091e-05
ENSBTAG00000046768	IGFBP1	insulin like growth factor binding protein 1 [Source:VGNC Symbol;Acc:VGNC:30083]	0.006	5.79743e-07
ENSBTAG00000052340		keratin-associated protein 6-2-like [Source:NCBI gene;Acc:112446980]	0.007	0.000133479
ENSBTAG00000045923	BOLA-DYB	major histocompatibility complex, class II, DY beta [Source:NCBI gene;Acc:282498]	0.019	0.000117134
ENSBTAG00000016384	KRT32	keratin 32 [Source:VGNC Symbol;Acc:VGNC:30728]	0.002	4.32581e-06
ENSBTAG00000021992	CAVIN4	caveolae associated protein 4 [Source:VGNC Symbol;Acc:VGNC:26805]	0.103	0.000695231
ENSBTAG00000034693	SYT1	synaptotagmin 1 [Source:VGNC Symbol;Acc:VGNC:35535]	0.051	0.00130881
ENSBTAG00000050666			0.007	1.88795e-06
ENSBTAG00000051758		aldo-keto reductase family 1, member C1 (dihydrodiol dehydrogenase 1; 20-alpha (3-alpha)-hydroxysteroid dehydrogenase)-like [Source:NCBI gene;Acc:538060]	0.009	0.000480605
ENSBTAG00000037553	KRT33A	keratin 33A [Source:NCBI gene;Acc:539597]	0.006	0.000456709
ENSBTAG00000016121	KRT75	keratin 75 [Source:VGNC Symbol;Acc:VGNC:30739]	0.016	4.86998e-09
ENSBTAG00000032481	DAPL1	death associated protein like 1 [Source:VGNC Symbol;Acc:VGNC:27879]	0.007	1.67332e-06
ENSBTAG00000017408	KRT40	keratin 40 [Source:VGNC Symbol;Acc:VGNC:30733]	0.009	1.25432e-06
ENSBTAG00000022960	HEPHL1	hephaestin like 1 [Source:VGNC Symbol;Acc:VGNC:29813]	0.009	0.000205572
ENSBTAG00000002581	BOLA-DYA	major histocompatibility complex, class II, DY alpha [Source:NCBI gene;Acc:282497]	0.003	0.000376176
ENSBTAG00000053978		keratin-associated protein 10-8-like [Source:NCBI gene;Acc:112448006]	0.01	0.000246795
ENSBTAG00000054173		keratin-associated protein 6-2-like [Source:NCBI gene;Acc:112446904]	0.01	0.00104217
ENSBTAG00000010284	ETNPPL	ethanolamine-phosphate phospho-lyase [Source:VGNC Symbol;Acc:VGNC:53712]	0.034	0.000202031
ENSBTAG00000006567	VIPR1	vasoactive intestinal peptide receptor 1 [Source:VGNC Symbol;Acc:VGNC:36799]	0.054	0.000574182
ENSBTAG00000011266	ZBTB16	zinc finger and BTB domain containing 16 [Source:VGNC Symbol;Acc:VGNC:37062]	0.039	0.00410056
ENSBTAG00000004905	KRT19	keratin 19 [Source:VGNC Symbol;Acc:VGNC:30720]	0.006	3.20532e-07
ENSBTAG00000049093	PHGR1	proline/histidine/glycine-rich 1 [Source:NCBI gene;Acc:787749]	0.012	0.00128021
ENSBTAG00000020512	GJB1	gap junction protein beta 1 [Source:VGNC Symbol;Acc:VGNC:29376]	0.002	2.57686e-07
ENSBTAG00000004411	CRISPLD1	cysteine rich secretory protein LCCL domain containing 1 [Source:VGNC Symbol;Acc:VGNC:27714]	0.092	1.36032e-05
ENSBTAG00000001845	EPS8L3	EPS8 like 3 [Source:VGNC Symbol;Acc:VGNC:59179]	0.013	0.00101385
ENSBTAG00000054258			0.001	1.07944e-07
ENSBTAG00000053561	LY6G6D	megakaryocyte and platelet inhibitory receptor G6b [Source:NCBI gene;Acc:617577]	0.016	1.35645e-05
ENSBTAG00000006991	ADH6	alcohol dehydrogenase 6 (class V) [Source:NCBI gene;Acc:510551]	0.014	0.000459796
ENSBTAG00000001545	SLC34A2	solute carrier family 34 member 2 [Source:VGNC Symbol;Acc:VGNC:34818]	0.014	0.00119841
ENSBTAG00000053850			0.016	1.05444e-07
ENSBTAG00000052510	CCL26	C-C motif chemokine ligand 26 [Source:NCBI gene;Acc:508387]	0.013	1.3276e-05
ENSBTAG00000003568	CLDN10	claudin 10 [Source:VGNC Symbol;Acc:VGNC:27403]	0.015	0.000444505
ENSBTAG00000001392	RDH16	retinol dehydrogenase 16 (all-trans) [Source:NCBI gene;Acc:519940]	0.005	3.89755e-05
ENSBTAG00000011533	SLC22A31	solute carrier family 22 member 31 [Source:VGNC Symbol;Acc:VGNC:34728]	0.034	3.9594e-06
ENSBTAG00000037856	MGC152281	uncharacterized LOC507942 [Source:NCBI gene;Acc:507942]	0.018	0.000884433
ENSBTAG00000013378		arylacetamide deacetylase-like 2 [Source:NCBI gene;Acc:528748]	0.003	2.15044e-06
ENSBTAG00000016793	SLC35D3	solute carrier family 35 member D3 [Source:VGNC Symbol;Acc:VGNC:34829]	0.01	1.48148e-07
ENSBTAG00000009078	MIA	MIA SH3 domain containing [Source:NCBI gene;Acc:280857]	0.074	0.000468588
ENSBTAG00000008160	MBOAT2	membrane bound O-acyltransferase domain containing 2 [Source:VGNC Symbol;Acc:VGNC:31287]	0.017	0.000276173
ENSBTAG00000004903	KRT15	keratin 15 [Source:VGNC Symbol;Acc:VGNC:50396]	0.013	4.18706e-05
ENSBTAG00000016834	LHFPL5	LHFPL tetraspan subfamily member 5 [Source:VGNC Symbol;Acc:VGNC:30868]	0.002	4.16453e-06
ENSBTAG00000020597	FMO3	flavin containing dimethylaniline monoxygenase 3 [Source:VGNC Symbol;Acc:VGNC:29051]	0.005	1.32133e-08
ENSBTAG00000014232	GAL3ST1	galactose-3-O-sulfotransferase 1 [Source:VGNC Symbol;Acc:VGNC:29213]	0.013	9.40745e-05
ENSBTAG00000006035	PPP1R1B	protein phosphatase 1 regulatory inhibitor subunit 1B [Source:VGNC Symbol;Acc:VGNC:33234]	0.039	3.90363e-05
ENSBTAG00000019798	PIGR	polymeric immunoglobulin receptor [Source:VGNC Symbol;Acc:VGNC:32876]	0.021	0.0029576
ENSBTAG00000019297	GFRA1	GDNF family receptor alpha 1 [Source:VGNC Symbol;Acc:VGNC:29332]	0.055	8.71911e-06
ENSBTAG00000014335		steroid 17-alpha-hydroxylase/17,20 lyase [Source:NCBI gene;Acc:112441470]	0.006	2.30214e-06
ENSBTAG00000046547	CIDEA	cell death inducing DFFA like effector a [Source:NCBI gene;Acc:527051]	0.012	2.53647e-05
ENSBTAG00000038421	NPY5R	neuropeptide Y receptor Y5 [Source:VGNC Symbol;Acc:VGNC:32224]	0.002	1.96717e-07
ENSBTAG00000006231	ACSBG1	acyl-CoA synthetase bubblegum family member 1 [Source:VGNC Symbol;Acc:VGNC:25560]	0.004	4.39818e-10
ENSBTAG00000021033	SGK2	serum/glucocorticoid regulated kinase 2 [Source:VGNC Symbol;Acc:VGNC:34542]	0.009	3.57647e-08
ENSBTAG00000031351	SEC14L4	SEC14 like lipid binding 4 [Source:VGNC Symbol;Acc:VGNC:53919]	0.012	7.99452e-07
ENSBTAG00000037560	KRT34	keratin 34 [Source:VGNC Symbol;Acc:VGNC:50404]	0.006	0.000227167
ENSBTAG00000030973	TUBA1D	tubulin, alpha 3d [Source:NCBI gene;Acc:535605]	0.039	5.08331e-06
ENSBTAG00000034645	PON3	paraoxonase 3 [Source:VGNC Symbol;Acc:VGNC:33162]	0.026	2.7242e-08
ENSBTAG00000037483	MOGAT2	monoacylglycerol O-acyltransferase 2 [Source:NCBI gene;Acc:614494]	0.004	9.74969e-07
ENSBTAG00000010877	ARMC12	armadillo repeat containing 12 [Source:VGNC Symbol;Acc:VGNC:26156]	0.191	0.00580825
ENSBTAG00000000516	OTOR	otoraplin [Source:VGNC Symbol;Acc:VGNC:50240]	0.006	0.00026043
ENSBTAG00000018012	IL1F10	interleukin 1 family member 10 [Source:VGNC Symbol;Acc:VGNC:52788]	0.004	1.53746e-07
ENSBTAG00000046838			0.125	0.00157543
ENSBTAG00000009733	FBP1	fructose-bisphosphatase 1 [Source:VGNC Symbol;Acc:VGNC:28887]	0.011	1.25408e-07
ENSBTAG00000049253	SEC14L6	SEC14 like lipid binding 6 [Source:NCBI gene;Acc:619125]	0.002	8.51732e-10
ENSBTAG00000003529		N-acylsphingosine amidohydrolase 2 [Source:NCBI gene;Acc:100336736]	0.011	0.000203603
ENSBTAG00000014847	BBOX1	gamma-butyrobetaine hydroxylase 1 [Source:VGNC Symbol;Acc:VGNC:26432]	0.017	2.78587e-06
ENSBTAG00000010620	ATP6V1B1	ATPase H+ transporting V1 subunit B1 [Source:VGNC Symbol;Acc:VGNC:26317]	0.026	2.48554e-07
ENSBTAG00000000836	KRT8	keratin 8 [Source:VGNC Symbol;Acc:VGNC:50407]	0.026	5.54056e-06
ENSBTAG00000015700	ELOVL3	ELOVL fatty acid elongase 3 [Source:VGNC Symbol;Acc:VGNC:28449]	0.005	2.36257e-05
ENSBTAG00000047808	MOGAT3	2-acylglycerol O-acyltransferase 3 [Source:NCBI gene;Acc:618076]	0.02	3.00117e-05
ENSBTAG00000019349	SLC6A4	solute carrier family 6 member 4 [Source:VGNC Symbol;Acc:VGNC:49971]	0.007	9.92876e-05
ENSBTAG00000018657	ATP13A5	ATPase 13A5 [Source:VGNC Symbol;Acc:VGNC:26281]	0.012	0.000489188
ENSBTAG00000012458	PSAPL1	prosaposin like 1 [Source:VGNC Symbol;Acc:VGNC:53773]	0.004	4.39818e-10
ENSBTAG00000047380	CALCB	calcitonin related polypeptide beta [Source:NCBI gene;Acc:514876]	0.052	0.000366367
ENSBTAG00000014069	PDK4	pyruvate dehydrogenase kinase 4 [Source:VGNC Symbol;Acc:VGNC:32706]	0.067	4.58402e-06
ENSBTAG00000016165	KRT7	keratin 7 [Source:VGNC Symbol;Acc:VGNC:30734]	0.004	4.55294e-05
ENSBTAG00000018248	MGLL	monoglyceride lipase [Source:VGNC Symbol;Acc:VGNC:54454]	0.031	5.70881e-10
ENSBTAG00000002164	AXDND1	axonemal dynein light chain domain containing 1 [Source:VGNC Symbol;Acc:VGNC:26363]	0.031	7.15576e-05
ENSBTAG00000038325	CES4A	carboxylesterase 4A [Source:VGNC Symbol;Acc:VGNC:27231]	0.008	1.42561e-09
ENSBTAG00000015377	EPHB1	EPH receptor B1 [Source:VGNC Symbol;Acc:VGNC:50173]	0.236	0.000550333
ENSBTAG00000006769	HSD3B1	hydroxy-delta-5-steroid dehydrogenase, 3 beta- and steroid delta-isomerase 1 [Source:NCBI gene;Acc:281824]	0.003	2.74478e-05
ENSBTAG00000016026	PCOLCE2	procollagen C-endopeptidase enhancer 2 [Source:VGNC Symbol;Acc:VGNC:32643]	0.077	0.00157665
ENSBTAG00000017443			0.004	9.64858e-08
ENSBTAG00000005260	SPP1	secreted phosphoprotein 1 [Source:VGNC Symbol;Acc:VGNC:35232]	0.023	6.44567e-06
ENSBTAG00000011461	ADORA1	adenosine A1 receptor [Source:VGNC Symbol;Acc:VGNC:25686]	0.041	7.98442e-05
ENSBTAG00000019585	MYOM1	myomesin 1 [Source:VGNC Symbol;Acc:VGNC:50225]	0.231	0.0350821
ENSBTAG00000016145	ADAMTS19	ADAM metallopeptidase with thrombospondin type 1 motif 19 [Source:VGNC Symbol;Acc:VGNC:25623]	0.014	0.000532741
ENSBTAG00000032106	PLPP4	phospholipid phosphatase 4 [Source:VGNC Symbol;Acc:VGNC:33047]	0.07	0.00142135
ENSBTAG00000005308	ANGPTL5	angiopoietin like 5 [Source:VGNC Symbol;Acc:VGNC:50062]	0.152	0.00602988
ENSBTAG00000012222	FA2H	fatty acid 2-hydroxylase [Source:VGNC Symbol;Acc:VGNC:28692]	0.013	0.000209038
ENSBTAG00000044063	B4GALT6	beta-1,4-galactosyltransferase 6 [Source:VGNC Symbol;Acc:VGNC:26393]	0.019	2.77485e-08
ENSBTAG00000012043	PADI3	peptidyl arginine deiminase 3 [Source:VGNC Symbol;Acc:VGNC:32547]	0.033	0.000118188
ENSBTAG00000054069	CRNN	cornulin [Source:NCBI gene;Acc:100141268]	0.003	3.66153e-06
ENSBTAG00000005106	LGI1	leucine rich glioma inactivated 1 [Source:NCBI gene;Acc:617080]	0.045	0.00038507
ENSBTAG00000007798	DGAT2L6	diacylglycerol O-acyltransferase 2 like 6 [Source:VGNC Symbol;Acc:VGNC:28022]	0.007	2.77572e-08
ENSBTAG00000013698	TTC25	tetratricopeptide repeat domain 25 [Source:VGNC Symbol;Acc:VGNC:36464]	0.003	1.26748e-06
ENSBTAG00000001417	ACSM1	acyl-CoA synthetase medium chain family member 1 [Source:VGNC Symbol;Acc:VGNC:50046]	0.023	4.90353e-07
ENSBTAG00000003089	RHPN2	rhophilin Rho GTPase binding protein 2 [Source:VGNC Symbol;Acc:VGNC:52240]	0.032	6.52497e-06
ENSBTAG00000000588	CHODL	chondrolectin [Source:VGNC Symbol;Acc:VGNC:27308]	0.178	0.0213894
ENSBTAG00000010841	FMO5	flavin containing dimethylaniline monoxygenase 5 [Source:VGNC Symbol;Acc:VGNC:29053]	0.03	1.29578e-07
ENSBTAG00000016801	RXRG	retinoid X receptor gamma [Source:VGNC Symbol;Acc:VGNC:34232]	0.02	3.73794e-05
ENSBTAG00000045633	AGTR1	angiotensin II receptor type 1 [Source:VGNC Symbol;Acc:VGNC:25745]	0.058	0.000790655
ENSBTAG00000005719	GJB4	gap junction protein beta 4 [Source:VGNC Symbol;Acc:VGNC:29379]	0.025	0.000297496
ENSBTAG00000004863	RIC3	RIC3 acetylcholine receptor chaperone [Source:VGNC Symbol;Acc:VGNC:33960]	0.075	0.000162484
ENSBTAG00000002974	FMO2	flavin containing dimethylaniline monoxygenase 2 [Source:VGNC Symbol;Acc:VGNC:29050]	0.008	4.14467e-06
ENSBTAG00000001517	KRT18	keratin 18 [Source:VGNC Symbol;Acc:VGNC:30719]	0.067	0.00090255
ENSBTAG00000015084	MT4	metallothionein 4 [Source:VGNC Symbol;Acc:VGNC:31713]	0.021	9.40991e-05
ENSBTAG00000011095	FAR2	fatty acyl-CoA reductase 2 [Source:VGNC Symbol;Acc:VGNC:28864]	0.011	1.62965e-06
ENSBTAG00000047543	NTRK3	neurotrophic receptor tyrosine kinase 3 [Source:NCBI gene;Acc:539126]	0.12	0.00149416
ENSBTAG00000008129	CLSTN3	calsyntenin 3 [Source:VGNC Symbol;Acc:VGNC:27468]	0.065	0.00146377
ENSBTAG00000039820	CLDN8	claudin 8 [Source:VGNC Symbol;Acc:VGNC:27419]	0.048	0.0116594
ENSBTAG00000015373	AADACL3	arylacetamide deacetylase like 3 [Source:VGNC Symbol;Acc:VGNC:25439]	0.004	3.51401e-06
ENSBTAG00000039196		C4b-binding protein alpha-like [Source:NCBI gene;Acc:510860]	0.051	0.0029059
ENSBTAG00000001333	PPARG	peroxisome proliferator activated receptor gamma [Source:VGNC Symbol;Acc:VGNC:33183]	0.042	3.28507e-06
ENSBTAG00000046648	CPA4	carboxypeptidase A4-like [Source:NCBI gene;Acc:101903427]	0.011	0.000418225
ENSBTAG00000019340			0.121	0.000588393
ENSBTAG00000017866	CD36	CD36 molecule [Source:NCBI gene;Acc:281052]	0.249	0.000677916
ENSBTAG00000015178	ECI2	enoyl-CoA delta isomerase 2 [Source:VGNC Symbol;Acc:VGNC:28310]	0.032	4.86998e-09
ENSBTAG00000034402	ACE2	angiotensin I converting enzyme 2 [Source:VGNC Symbol;Acc:VGNC:25535]	0.015	4.58402e-06
ENSBTAG00000012673	CDK18	cyclin dependent kinase 18 [Source:VGNC Symbol;Acc:VGNC:27121]	0.085	0.000147559
ENSBTAG00000037858		fatty acid amide hydrolase-like [Source:NCBI gene;Acc:513210]	0.022	5.16491e-05
ENSBTAG00000011917	GPAM	glycerol-3-phosphate acyltransferase, mitochondrial [Source:VGNC Symbol;Acc:VGNC:29510]	0.046	1.31914e-06
ENSBTAG00000004119	NEUROD2	neuronal differentiation 2 [Source:VGNC Symbol;Acc:VGNC:32018]	0.005	0.00038505
ENSBTAG00000011624	FGF21	fibroblast growth factor 21 [Source:VGNC Symbol;Acc:VGNC:28977]	0.318	0.0140394
ENSBTAG00000008113	OSR1	odd-skipped related transcription factor 1 [Source:VGNC Symbol;Acc:VGNC:32476]	0.182	0.000416721
ENSBTAG00000004924	PENK	proenkephalin [Source:VGNC Symbol;Acc:VGNC:32746]	0.012	9.24079e-05
ENSBTAG00000004594	MMP7	matrix metallopeptidase 7 [Source:VGNC Symbol;Acc:VGNC:31529]	0.005	4.56566e-07
ENSBTAG00000009476	VEGFD	vascular endothelial growth factor D [Source:VGNC Symbol;Acc:VGNC:36786]	0.108	0.00262631
ENSBTAG00000013675	IL37	interleukin 37 [Source:VGNC Symbol;Acc:VGNC:30160]	0.003	1.57818e-08
ENSBTAG00000011381	SLC30A3	solute carrier family 30 member 3 [Source:VGNC Symbol;Acc:VGNC:34808]	0.084	0.00192391
ENSBTAG00000005810	PDZK1	PDZ domain containing 1 [Source:VGNC Symbol;Acc:VGNC:55652]	0.025	2.04496e-08
ENSBTAG00000004059	SOAT1	sterol O-acyltransferase 1 [Source:VGNC Symbol;Acc:VGNC:35116]	0.072	3.12448e-06
ENSBTAG00000032051	SULT1C4	sulfotransferase family, cytosolic, 1C, member 4 [Source:NCBI gene;Acc:783020]	0.035	6.90125e-07
ENSBTAG00000020789	STS	steroid sulfatase [Source:VGNC Symbol;Acc:VGNC:49976]	0.004	2.85355e-05
ENSBTAG00000045792	SNORD39	Small nucleolar RNA SNORD55/SNORD39 [Source:RFAM;Acc:RF00157]	0.205	0.00388968
ENSBTAG00000021751	RASEF	RAS and EF-hand domain containing [Source:VGNC Symbol;Acc:VGNC:33742]	0.044	8.77951e-06
ENSBTAG00000006273	SULT4A1	sulfotransferase family 4A member 1 [Source:VGNC Symbol;Acc:VGNC:35469]	0.034	9.76542e-05
ENSBTAG00000013469	SRCIN1	SRC kinase signaling inhibitor 1 [Source:VGNC Symbol;Acc:VGNC:35270]	0.047	0.000261463
ENSBTAG00000034154	AGMO	alkylglycerol monooxygenase [Source:VGNC Symbol;Acc:VGNC:25731]	0.223	0.03046
ENSBTAG00000031188	ADIG	adipogenin [Source:VGNC Symbol;Acc:VGNC:25676]	0.003	2.47687e-06
ENSBTAG00000021844	COCH	cochlin [Source:VGNC Symbol;Acc:VGNC:27545]	0.036	0.00015599
ENSBTAG00000004237	BTC	betacellulin [Source:VGNC Symbol;Acc:VGNC:26593]	0.054	1.53746e-07
ENSBTAG00000021830	ENPP1	ectonucleotide pyrophosphatase/phosphodiesterase 1 [Source:VGNC Symbol;Acc:VGNC:28504]	0.161	1.09422e-06
ENSBTAG00000006474	EPCAM	epithelial cell adhesion molecule [Source:VGNC Symbol;Acc:VGNC:28529]	0.031	2.92576e-08
ENSBTAG00000039340	SCN4B	sodium voltage-gated channel beta subunit 4 [Source:VGNC Symbol;Acc:VGNC:34351]	0.157	0.00433335
ENSBTAG00000017268	PROCA1	protein interacting with cyclin A1 [Source:VGNC Symbol;Acc:VGNC:33358]	0.024	3.37907e-07
ENSBTAG00000050113			0.076	0.000889178
ENSBTAG00000049558	CYP17A1	cytochrome P450, family 17, subfamily A, polypeptide 1 [Source:NCBI gene;Acc:281739]	0.02	7.02765e-05
ENSBTAG00000038496	CR2	complement C3d receptor 2 [Source:VGNC Symbol;Acc:VGNC:27684]	0.078	0.00209745
ENSBTAG00000017405	RORC	RAR related orphan receptor C [Source:VGNC Symbol;Acc:VGNC:34090]	0.025	5.01118e-09
ENSBTAG00000020361	SLC35F3	solute carrier family 35 member F3 [Source:VGNC Symbol;Acc:VGNC:34833]	0.057	3.56087e-06
ENSBTAG00000019577	ACKR4	atypical chemokine receptor 4 [Source:VGNC Symbol;Acc:VGNC:25542]	0.102	0.00306811
ENSBTAG00000014466	VTCN1	V-set domain containing T cell activation inhibitor 1 [Source:VGNC Symbol;Acc:VGNC:36848]	0.013	1.85829e-05
ENSBTAG00000003894	NDRG4	NDRG family member 4 [Source:VGNC Symbol;Acc:VGNC:31941]	0.107	3.45749e-07
ENSBTAG00000006784	PLA2G4B	phospholipase A2, group IVB (cytosolic) [Source:NCBI gene;Acc:505485]	0.06	3.06408e-07
ENSBTAG00000004585	CCDC30	coiled-coil domain containing 30 [Source:VGNC Symbol;Acc:VGNC:26891]	0.31	0.0162306
ENSBTAG00000007146	CPVL	carboxypeptidase vitellogenic like [Source:VGNC Symbol;Acc:VGNC:58370]	0.049	0.000167494
ENSBTAG00000018214	SHISA2	shisa family member 2 [Source:VGNC Symbol;Acc:VGNC:34598]	0.061	2.78587e-06
ENSBTAG00000017537	PTGIS	prostaglandin I2 synthase [Source:VGNC Symbol;Acc:VGNC:33509]	0.31	0.00654545
ENSBTAG00000040432	CLDN3	claudin 3 [Source:VGNC Symbol;Acc:VGNC:27414]	0.307	0.0267339
ENSBTAG00000012054		aldehyde dehydrogenase family 3 member B1-like [Source:NCBI gene;Acc:508879]	0.064	0.00248029
ENSBTAG00000002092	PI16	peptidase inhibitor 16 [Source:VGNC Symbol;Acc:VGNC:32853]	0.313	0.022886
ENSBTAG00000015361	CNTFR	ciliary neurotrophic factor receptor [Source:VGNC Symbol;Acc:VGNC:27535]	0.08	0.00017883
ENSBTAG00000003946	NECAB3	N-terminal EF-hand calcium binding protein 3 [Source:VGNC Symbol;Acc:VGNC:31979]	0.085	0.00106093
ENSBTAG00000013819	URAD	ureidoimidazoline (2-oxo-4-hydroxy-4-carboxy-5-) decarboxylase [Source:VGNC Symbol;Acc:VGNC:53845]	0.033	6.82433e-05
ENSBTAG00000009772	LIX1	limb and CNS expressed 1 [Source:VGNC Symbol;Acc:VGNC:30912]	0.081	0.000577301
ENSBTAG00000000582	LY6G6E	lymphocyte antigen 6 complex, locus G6E [Source:NCBI gene;Acc:512743]	0.051	1.95468e-06
ENSBTAG00000020342	MYOC	myocilin [Source:VGNC Symbol;Acc:VGNC:31833]	0.08	0.000973084
ENSBTAG00000007208	HDAC11	histone deacetylase 11 [Source:VGNC Symbol;Acc:VGNC:49150]	0.116	0.000113318
ENSBTAG00000012848	PTPRU	protein tyrosine phosphatase receptor type U [Source:VGNC Symbol;Acc:VGNC:33559]	0.202	0.000397984
ENSBTAG00000014602	CAMTA1	calmodulin binding transcription activator 1 [Source:VGNC Symbol;Acc:VGNC:26732]	0.136	7.03237e-06
ENSBTAG00000011666	THRSP	thyroid hormone responsive [Source:VGNC Symbol;Acc:VGNC:35848]	0.046	0.000110254
ENSBTAG00000016305	ATP13A4	ATPase 13A4 [Source:VGNC Symbol;Acc:VGNC:26280]	0.083	0.00202725
ENSBTAG00000019291	GRB14	growth factor receptor bound protein 14 [Source:VGNC Symbol;Acc:VGNC:29630]	0.129	0.00132812
ENSBTAG00000020646	ZC3H6	zinc finger CCCH-type containing 6 [Source:VGNC Symbol;Acc:VGNC:37107]	0.094	3.02451e-05
ENSBTAG00000009749	USP2	ubiquitin specific peptidase 2 [Source:VGNC Symbol;Acc:VGNC:54894]	0.091	0.000370309
ENSBTAG00000005615	CEACAM1	carcinoembryonic antigen related cell adhesion molecule 1 [Source:NCBI gene;Acc:404118]	0.276	0.00106709
ENSBTAG00000016276	HAL	histidine ammonia-lyase [Source:VGNC Symbol;Acc:VGNC:29744]	0.038	8.16175e-05
ENSBTAG00000026966	RASSF9	Ras association domain family member 9 [Source:VGNC Symbol;Acc:VGNC:33765]	0.144	4.44193e-05
ENSBTAG00000001706	SLC9A2	solute carrier family 9 member A2 [Source:VGNC Symbol;Acc:VGNC:34939]	0.009	0.000142397
ENSBTAG00000001652	SLCO3A1	solute carrier organic anion transporter family member 3A1 [Source:VGNC Symbol;Acc:VGNC:34953]	0.053	1.15947e-05
ENSBTAG00000001292	LTF	lactotransferrin [Source:VGNC Symbol;Acc:VGNC:31077]	0.029	0.000562424
ENSBTAG00000008587	GSTT2	glutathione S-transferase theta 2 [Source:NCBI gene;Acc:516190]	0.02	2.47475e-06
ENSBTAG00000019916	CLMN	calmin [Source:VGNC Symbol;Acc:VGNC:27452]	0.061	0.00011946
ENSBTAG00000013364	LIPM	lipase family member M [Source:VGNC Symbol;Acc:VGNC:30908]	0.033	0.0001326
ENSBTAG00000012676	KRT79	keratin 79 [Source:VGNC Symbol;Acc:VGNC:30741]	0.011	0.000241969
ENSBTAG00000007665	NPR3	natriuretic peptide receptor 3 [Source:NCBI gene;Acc:281358]	0.076	0.000381031
ENSBTAG00000015670	PAK3	p21 (RAC1) activated kinase 3 [Source:VGNC Symbol;Acc:VGNC:53659]	0.11	3.71775e-05
ENSBTAG00000046138	C3H1orf68	chromosome 3 C1orf68 homolog [Source:VGNC Symbol;Acc:VGNC:52716]	0.002	1.6555e-07
ENSBTAG00000011601	ST3GAL5	ST3 beta-galactoside alpha-2,3-sialyltransferase 5 [Source:VGNC Symbol;Acc:VGNC:35334]	0.1	8.03212e-06
ENSBTAG00000023372	MYCN	MYCN proto-oncogene, bHLH transcription factor [Source:NCBI gene;Acc:616888]	0.098	6.3827e-07
ENSBTAG00000001474	NRGN	neurogranin [Source:VGNC Symbol;Acc:VGNC:32262]	0.068	0.000407086
ENSBTAG00000016622	TCAIM	T cell activation inhibitor, mitochondrial [Source:VGNC Symbol;Acc:VGNC:35677]	0.181	0.000592066
ENSBTAG00000013213	OSR2	odd-skipped related transciption factor 2 [Source:VGNC Symbol;Acc:VGNC:32477]	0.248	0.00132253
ENSBTAG00000021469	CTTNBP2	cortactin binding protein 2 [Source:VGNC Symbol;Acc:VGNC:27822]	0.107	5.09509e-07
ENSBTAG00000000690	THEM5	thioesterase superfamily member 5 [Source:VGNC Symbol;Acc:VGNC:50123]	0.134	0.00368474
ENSBTAG00000032517	BCL7A	BAF chromatin remodeling complex subunit BCL7A [Source:VGNC Symbol;Acc:VGNC:53891]	0.178	0.00179503
ENSBTAG00000023529	SPEF2	sperm flagellar 2 [Source:VGNC Symbol;Acc:VGNC:35202]	0.16	0.00433335
ENSBTAG00000008103	ALDH1A1	aldehyde dehydrogenase 1 family member A1 [Source:VGNC Symbol;Acc:VGNC:25808]	0.164	9.52974e-05
ENSBTAG00000008102	CRTAC1	cartilage acidic protein 1 [Source:VGNC Symbol;Acc:VGNC:27725]	0.198	0.00143783
ENSBTAG00000019460	MOXD1	monooxygenase DBH like 1 [Source:VGNC Symbol;Acc:VGNC:31568]	0.203	7.6076e-05
ENSBTAG00000050065			0.144	0.000475215
ENSBTAG00000006977	PLP1	proteolipid protein 1 [Source:VGNC Symbol;Acc:VGNC:33042]	0.214	0.0136412
ENSBTAG00000004432	CHRDL1	Bos taurus chordin like 1 (CHRDL1), mRNA. [Source:RefSeq mRNA;Acc:NM_001205187]	0.198	0.00310463
ENSBTAG00000000477	TLR5	toll like receptor 5 [Source:VGNC Symbol;Acc:VGNC:52835]	0.068	0.000140874
ENSBTAG00000008240	GALNT15	polypeptide N-acetylgalactosaminyltransferase 15 [Source:VGNC Symbol;Acc:VGNC:29228]	0.068	0.000309719
ENSBTAG00000052562	ID4	inhibitor of DNA binding 4, HLH protein [Source:NCBI gene;Acc:100848012]	0.142	0.00293006
ENSBTAG00000016240	RNF157	ring finger protein 157 [Source:VGNC Symbol;Acc:VGNC:34031]	0.081	6.5588e-07
ENSBTAG00000000088	ALCAM	activated leukocyte cell adhesion molecule [Source:VGNC Symbol;Acc:VGNC:25805]	0.223	0.000347933
ENSBTAG00000003889	PER1	period circadian regulator 1 [Source:VGNC Symbol;Acc:VGNC:32748]	0.169	0.00418057
ENSBTAG00000021811	ANGPT4	angiopoietin 4 [Source:VGNC Symbol;Acc:VGNC:25889]	0.168	0.000551635
ENSBTAG00000002972	CASC1	cancer susceptibility 1 [Source:NCBI gene;Acc:526444]	0.178	0.000415634
ENSBTAG00000018292	MOSPD2	motile sperm domain containing 2 [Source:NCBI gene;Acc:508293]	0.136	3.63443e-09
ENSBTAG00000017564	CGN	cingulin [Source:VGNC Symbol;Acc:VGNC:27258]	0.081	0.000107457
ENSBTAG00000040398	KIAA1211	KIAA1211 [Source:VGNC Symbol;Acc:VGNC:59341]	0.095	0.000460182
ENSBTAG00000046587	CST6	cystatin E/M [Source:NCBI gene;Acc:503685]	0.086	0.000136077
ENSBTAG00000003434	CERS4	ceramide synthase 4 [Source:VGNC Symbol;Acc:VGNC:27226]	0.033	4.17679e-07
ENSBTAG00000026836			0.222	0.00588389
ENSBTAG00000010123	APOE	apolipoprotein E [Source:VGNC Symbol;Acc:VGNC:52178]	0.158	0.000244508
ENSBTAG00000019924	DDHD1	DDHD domain containing 1 [Source:VGNC Symbol;Acc:VGNC:27943]	0.124	3.57647e-08
ENSBTAG00000007439	TENM4	teneurin transmembrane protein 4 [Source:VGNC Symbol;Acc:VGNC:35744]	0.153	0.000136077
ENSBTAG00000055123	FAM180B	family with sequence similarity 180 member B [Source:NCBI gene;Acc:100138344]	0.145	0.000438894
ENSBTAG00000020520	RASD1	ras related dexamethasone induced 1 [Source:VGNC Symbol;Acc:VGNC:33740]	0.18	0.00500203
ENSBTAG00000008313	KLF15	Kruppel like factor 15 [Source:VGNC Symbol;Acc:VGNC:30629]	0.097	0.00106709
ENSBTAG00000016312	LGALS4	galectin 4 [Source:VGNC Symbol;Acc:VGNC:30854]	0.078	0.000592228
ENSBTAG00000021636	GPR155	G protein-coupled receptor 155 [Source:VGNC Symbol;Acc:VGNC:29561]	0.15	0.00169649
ENSBTAG00000027134	DYNC1I1	dynein cytoplasmic 1 intermediate chain 1 [Source:VGNC Symbol;Acc:VGNC:28270]	0.185	0.00876554
ENSBTAG00000034106	CYP8B1	cytochrome P450, family 8, subfamily B, polypeptide 1 [Source:NCBI gene;Acc:538964]	0.032	3.22925e-05
ENSBTAG00000020060	TXNIP	thioredoxin interacting protein [Source:VGNC Symbol;Acc:VGNC:36541]	0.178	1.20059e-05
ENSBTAG00000018644	PDZRN3	PDZ domain containing ring finger 3 [Source:VGNC Symbol;Acc:VGNC:32731]	0.088	1.94906e-05
ENSBTAG00000014149	LCN2	lipocalin 2 [Source:VGNC Symbol;Acc:VGNC:30814]	0.107	0.000708079
ENSBTAG00000032301	SLC26A7	solute carrier family 26 member 7 [Source:VGNC Symbol;Acc:VGNC:34782]	0.048	0.000100737
ENSBTAG00000000668	SLC22A5	solute carrier family 22 member 5 [Source:VGNC Symbol;Acc:VGNC:34730]	0.151	5.08331e-06
ENSBTAG00000005353	DES	desmin [Source:VGNC Symbol;Acc:VGNC:28013]	0.208	0.00273251
ENSBTAG00000021259	C2CD2	C2 calcium dependent domain containing 2 [Source:VGNC Symbol;Acc:VGNC:26631]	0.11	1.94763e-05
ENSBTAG00000005586	GATM	glycine amidinotransferase [Source:VGNC Symbol;Acc:VGNC:29274]	0.129	1.07944e-07
ENSBTAG00000030690	RADIL	Rap associating with DIL domain [Source:VGNC Symbol;Acc:VGNC:33691]	0.128	0.000845316
ENSBTAG00000006024	ISLR	immunoglobulin superfamily containing leucine rich repeat [Source:VGNC Symbol;Acc:VGNC:30298]	0.223	0.011255
ENSBTAG00000021581	FHOD3	formin homology 2 domain containing 3 [Source:VGNC Symbol;Acc:VGNC:29004]	0.111	1.89027e-05
ENSBTAG00000043377	SNORD16	Small nucleolar RNA SNORD16 [Source:RFAM;Acc:RF00138]	0.232	0.00867153
ENSBTAG00000011173	FAM189A2	family with sequence similarity 189 member A2 [Source:VGNC Symbol;Acc:VGNC:54429]	0.202	0.000484304
ENSBTAG00000032617	FBXO44	F-box protein 44 [Source:NCBI gene;Acc:785057]	0.14	0.000111298
ENSBTAG00000004653	ADGRA3	adhesion G protein-coupled receptor A3 [Source:VGNC Symbol;Acc:VGNC:25657]	0.113	0.000376126
ENSBTAG00000006812	FAM181B	family with sequence similarity 181 member B [Source:VGNC Symbol;Acc:VGNC:28764]	0.246	0.00494223
ENSBTAG00000014596	EFHD1	EF-hand domain family member D1 [Source:VGNC Symbol;Acc:VGNC:28352]	0.143	2.67389e-07
ENSBTAG00000045877	TSC22D3	TSC22 domain family member 3 [Source:NCBI gene;Acc:100125309]	0.253	0.000158721
ENSBTAG00000016444	RETREG1	reticulophagy regulator 1 [Source:VGNC Symbol;Acc:VGNC:33878]	0.014	8.23405e-08
ENSBTAG00000008942	NGEF	neuronal guanine nucleotide exchange factor [Source:VGNC Symbol;Acc:VGNC:32060]	0.101	0.000323297
ENSBTAG00000019915	GSN	gelsolin [Source:VGNC Symbol;Acc:VGNC:29680]	0.123	5.34913e-08
ENSBTAG00000014322	FAM234B	family with sequence similarity 234 member B [Source:VGNC Symbol;Acc:VGNC:28805]	0.067	5.34913e-08
ENSBTAG00000033835	MPZ	myelin protein zero [Source:VGNC Symbol;Acc:VGNC:31591]	0.421	0.0385514
ENSBTAG00000008625	PLEKHF1	pleckstrin homology and FYVE domain containing 1 [Source:VGNC Symbol;Acc:VGNC:33012]	0.329	0.00957359
ENSBTAG00000050091	GCNT4	glucosaminyl (N-acetyl) transferase 4 [Source:NCBI gene;Acc:782825]	0.188	0.000909967
ENSBTAG00000012249	PRR15L	proline rich 15 like [Source:VGNC Symbol;Acc:VGNC:33394]	0.07	0.000984866
ENSBTAG00000014619	WASF3	WASP family member 3 [Source:VGNC Symbol;Acc:VGNC:36867]	0.311	6.90635e-05
ENSBTAG00000018694	ACSS3	acyl-CoA synthetase short chain family member 3 [Source:VGNC Symbol;Acc:VGNC:25572]	0.175	1.70533e-06
ENSBTAG00000019210	ADCY2	adenylate cyclase 2 [Source:VGNC Symbol;Acc:VGNC:25643]	0.224	0.0107367
ENSBTAG00000015241	EPHX2	epoxide hydrolase 2 [Source:VGNC Symbol;Acc:VGNC:28542]	0.04	0.000323297
ENSBTAG00000022360	SOX5	SRY-box transcription factor 5 [Source:VGNC Symbol;Acc:VGNC:35149]	0.192	0.0160101
ENSBTAG00000045235			0.051	0.00106709
ENSBTAG00000040413	CES3	carboxylesterase 3 [Source:VGNC Symbol;Acc:VGNC:27230]	0.003	9.62691e-06
ENSBTAG00000008743	ALDH2	aldehyde dehydrogenase 2 family member [Source:NCBI gene;Acc:508629]	0.155	2.47475e-06
ENSBTAG00000013922	MOSPD1	motile sperm domain containing 1 [Source:VGNC Symbol;Acc:VGNC:31564]	0.106	1.84427e-09
ENSBTAG00000018028	TTLL10	tubulin tyrosine ligase like 10 [Source:VGNC Symbol;Acc:VGNC:36490]	0.061	0.000477017
ENSBTAG00000018016	NUPR1	nuclear protein 1, transcriptional regulator [Source:VGNC Symbol;Acc:VGNC:32369]	0.229	4.15237e-06
ENSBTAG00000015562	PLBD1	phospholipase B domain containing 1 [Source:VGNC Symbol;Acc:VGNC:32978]	0.053	1.13761e-07
ENSBTAG00000002125	GNAL	G protein subunit alpha L [Source:VGNC Symbol;Acc:VGNC:29452]	0.085	2.09009e-05
ENSBTAG00000005718	PLIN2	perilipin 2 [Source:VGNC Symbol;Acc:VGNC:33030]	0.143	6.16605e-09
ENSBTAG00000032515	PLA2R1	phospholipase A2 receptor 1 [Source:VGNC Symbol;Acc:VGNC:32966]	0.222	0.000323297
ENSBTAG00000010423	LIFR	LIF receptor subunit alpha [Source:VGNC Symbol;Acc:VGNC:30881]	0.235	0.0148262
ENSBTAG00000010551	ATP1A2	ATPase Na+/K+ transporting subunit alpha 2 [Source:VGNC Symbol;Acc:VGNC:53849]	0.066	0.000723516
ENSBTAG00000015436	SLC27A4	solute carrier family 27 member 4 [Source:VGNC Symbol;Acc:VGNC:34788]	0.152	1.85037e-05
ENSBTAG00000036028	BEX2	brain expressed X-linked 2 [Source:NCBI gene;Acc:768028]	0.154	0.000365155
ENSBTAG00000006343	IL1R2	interleukin 1 receptor type 2 [Source:VGNC Symbol;Acc:VGNC:30132]	0.37	0.0482127
ENSBTAG00000025448	IZUMO4	IZUMO family member 4 [Source:VGNC Symbol;Acc:VGNC:30357]	0.161	0.000525897
ENSBTAG00000009209	BEND5	BEN domain containing 5 [Source:VGNC Symbol;Acc:VGNC:26468]	0.133	0.00058826
ENSBTAG00000004344	ACSL1	acyl-CoA synthetase long chain family member 1 [Source:VGNC Symbol;Acc:VGNC:25564]	0.092	1.02151e-06
ENSBTAG00000013525	MPIG6B	megakaryocyte and platelet inhibitory receptor G6b [Source:VGNC Symbol;Acc:VGNC:31577]	0.106	0.000122015
ENSBTAG00000015757	PHYHIP	phytanoyl-CoA 2-hydroxylase interacting protein [Source:VGNC Symbol;Acc:VGNC:32850]	0.071	0.000866813
ENSBTAG00000002921	RMDN3	regulator of microtubule dynamics 3 [Source:VGNC Symbol;Acc:VGNC:33993]	0.117	1.18709e-08
ENSBTAG00000033190	PGM5	phosphoglucomutase 5 [Source:VGNC Symbol;Acc:VGNC:32797]	0.156	5.39881e-05
ENSBTAG00000020418	CA5B	carbonic anhydrase 5B [Source:VGNC Symbol;Acc:VGNC:26655]	0.128	1.1212e-06
ENSBTAG00000007415	SLC7A8	solute carrier family 7 member 8 [Source:VGNC Symbol;Acc:VGNC:34933]	0.188	3.38486e-05
ENSBTAG00000007104	JPH4	junctophilin 4 [Source:VGNC Symbol;Acc:VGNC:30383]	0.011	0.000199611
ENSBTAG00000004126	MLF1	myeloid leukemia factor 1 [Source:NCBI gene;Acc:533379]	0.13	0.00128517
ENSBTAG00000032531	MUSTN1	musculoskeletal, embryonic nuclear protein 1 [Source:NCBI gene;Acc:616088]	0.242	2.18899e-05
ENSBTAG00000018723	SLC25A34	solute carrier family 25 member 34 [Source:VGNC Symbol;Acc:VGNC:34760]	0.037	1.88061e-07
ENSBTAG00000019663	DECR1	2,4-dienoyl-CoA reductase 1 [Source:VGNC Symbol;Acc:VGNC:27982]	0.191	4.04639e-07
ENSBTAG00000048493	NAALADL2	N-acetylated alpha-linked acidic dipeptidase like 2 [Source:NCBI gene;Acc:100337356]	0.135	0.00472419
ENSBTAG00000003126	PEX16	peroxisomal biogenesis factor 16 [Source:VGNC Symbol;Acc:VGNC:32757]	0.119	1.57818e-08
ENSBTAG00000005304	SRM	spermidine synthase [Source:VGNC Symbol;Acc:VGNC:35282]	0.209	3.59292e-06
ENSBTAG00000000099	CERS2	ceramide synthase 2 [Source:VGNC Symbol;Acc:VGNC:27224]	0.181	5.06999e-08
ENSBTAG00000010990	LHX2	LIM homeobox 2 [Source:VGNC Symbol;Acc:VGNC:30872]	0.189	2.7367e-06
ENSBTAG00000020032	CEP126	centrosomal protein 126 [Source:NCBI gene;Acc:100336205]	0.189	0.000607301
ENSBTAG00000013784	CSNK2A2	casein kinase 2 alpha 2 [Source:VGNC Symbol;Acc:VGNC:27769]	0.165	3.20447e-08
ENSBTAG00000007101	F3	coagulation factor III, tissue factor [Source:VGNC Symbol;Acc:VGNC:28687]	0.225	0.00185681
ENSBTAG00000010343	C1QTNF7	C1q and TNF related 7 [Source:VGNC Symbol;Acc:VGNC:26627]	0.272	0.000304901
ENSBTAG00000000128	FGF18	fibroblast growth factor 18 [Source:VGNC Symbol;Acc:VGNC:28974]	0.144	0.000359986
ENSBTAG00000004440	SLC15A1	solute carrier family 15 member 1 [Source:VGNC Symbol;Acc:VGNC:34679]	0.068	1.16025e-06
ENSBTAG00000039234	LIPK	lipase family member K [Source:VGNC Symbol;Acc:VGNC:30907]	0.1	0.000711558
ENSBTAG00000011534	RAMP1	receptor activity modifying protein 1 [Source:VGNC Symbol;Acc:VGNC:55666]	0.086	2.47687e-06
ENSBTAG00000031014	LDAH	lipid droplet associated hydrolase [Source:VGNC Symbol;Acc:VGNC:30821]	0.208	0.000491513
ENSBTAG00000015396	RBM24	RNA binding motif protein 24 [Source:VGNC Symbol;Acc:VGNC:33793]	0.297	0.000507705
ENSBTAG00000054572	PEG3	paternally expressed 3 [Source:NCBI gene;Acc:444864]	0.249	0.00438892
ENSBTAG00000012608	GDAP1	ganglioside induced differentiation associated protein 1 [Source:VGNC Symbol;Acc:VGNC:29295]	0.284	0.0170949
ENSBTAG00000020644	GPC4	glypican 4 [Source:VGNC Symbol;Acc:VGNC:29526]	0.132	0.000317622
ENSBTAG00000054990			0.238	0.0444142
ENSBTAG00000046553	SECISBP2L	SECIS binding protein 2 like [Source:VGNC Symbol;Acc:VGNC:58410]	0.163	5.73227e-09
ENSBTAG00000012460	ELF5	E74 like ETS transcription factor 5 [Source:VGNC Symbol;Acc:VGNC:28430]	0.034	8.03212e-06
ENSBTAG00000020715	PIK3C2G	phosphatidylinositol-4-phosphate 3-kinase catalytic subunit type 2 gamma [Source:VGNC Symbol;Acc:VGNC:32887]	0.205	0.0204361
ENSBTAG00000017395	CERS5	ceramide synthase 5 [Source:VGNC Symbol;Acc:VGNC:27227]	0.134	5.73227e-09
ENSBTAG00000006754	DBP	D-box binding PAR bZIP transcription factor [Source:VGNC Symbol;Acc:VGNC:27894]	0.177	0.0011179
ENSBTAG00000013848	ADGRD1	adhesion G protein-coupled receptor D1 [Source:VGNC Symbol;Acc:VGNC:53887]	0.303	0.000665266
ENSBTAG00000037533	C4A	complement component 4A [Source:NCBI gene;Acc:280678]	0.309	0.0177821
ENSBTAG00000001102	SERPINB10	serpin family B member 10 [Source:VGNC Symbol;Acc:VGNC:56372]	0.124	0.00132812
ENSBTAG00000003887	ECHDC1	ethylmalonyl-CoA decarboxylase 1 [Source:VGNC Symbol;Acc:VGNC:28306]	0.148	2.98346e-09
ENSBTAG00000002817	SLC46A1	solute carrier family 46 member 1 [Source:VGNC Symbol;Acc:VGNC:34884]	0.062	2.31816e-07
ENSBTAG00000023607	HACD2	3-hydroxyacyl-CoA dehydratase 2 [Source:VGNC Symbol;Acc:VGNC:50252]	0.208	1.05444e-07
ENSBTAG00000021923	DSG2	desmoglein 2 [Source:VGNC Symbol;Acc:VGNC:28221]	0.269	0.00104109
ENSBTAG00000024269	TGFBR3	transforming growth factor beta receptor 3 [Source:VGNC Symbol;Acc:VGNC:49979]	0.345	0.00132665
ENSBTAG00000047502	FKBP5	FKBP prolyl isomerase 5 [Source:VGNC Symbol;Acc:VGNC:29024]	0.357	0.0394216
ENSBTAG00000021158	SATB1	SATB homeobox 1 [Source:VGNC Symbol;Acc:VGNC:34298]	0.178	1.10341e-06
ENSBTAG00000016644	LVRN	laeverin [Source:VGNC Symbol;Acc:VGNC:31086]	0.282	0.0437341
ENSBTAG00000002044	SIRT3	sirtuin 3 [Source:VGNC Symbol;Acc:VGNC:34632]	0.21	0.00337544
ENSBTAG00000031871	NKAPL	NFKB activating protein like [Source:VGNC Symbol;Acc:VGNC:54230]	0.319	0.00175413
ENSBTAG00000023426	FAIM	Fas apoptotic inhibitory molecule [Source:VGNC Symbol;Acc:VGNC:28709]	0.169	2.31755e-05
ENSBTAG00000044443	SCARNA16	small Cajal body-specific RNA 16 [Source:HGNC Symbol;Acc:HGNC:32573]	0.154	0.00499674
ENSBTAG00000006064	C7H19orf57	chromosome 7 C19orf57 homolog [Source:VGNC Symbol;Acc:VGNC:52729]	0.099	0.00124779
ENSBTAG00000049058	INHBB	inhibin subunit beta B [Source:VGNC Symbol;Acc:VGNC:30201]	0.161	1.05444e-07
ENSBTAG00000021928	DIPK1B	divergent protein kinase domain 1B [Source:VGNC Symbol;Acc:VGNC:28825]	0.15	0.00123017
ENSBTAG00000009314	FYB2	FYN binding protein 2 [Source:VGNC Symbol;Acc:VGNC:29161]	0.017	0.00109583
ENSBTAG00000003329	FST	follistatin [Source:VGNC Symbol;Acc:VGNC:29134]	0.29	0.000368367
ENSBTAG00000006686	NPNT	nephronectin [Source:VGNC Symbol;Acc:VGNC:32209]	0.131	3.09333e-07
ENSBTAG00000009984	SGPL1	sphingosine-1-phosphate lyase 1 [Source:VGNC Symbol;Acc:VGNC:34547]	0.156	1.15521e-07
ENSBTAG00000005963	MAT1A	methionine adenosyltransferase 1A [Source:VGNC Symbol;Acc:VGNC:31261]	0.193	0.00646964
ENSBTAG00000001852	BREH1	retinyl ester hydrolase type 1 [Source:NCBI gene;Acc:497207]	0.096	8.15039e-05
ENSBTAG00000037756	TET1	tet methylcytosine dioxygenase 1 [Source:VGNC Symbol;Acc:VGNC:55994]	0.27	0.000300971
ENSBTAG00000011207	CNN1	calponin 1 [Source:VGNC Symbol;Acc:VGNC:27508]	0.237	0.00363226
ENSBTAG00000001374	METTL27	methyltransferase like 27 [Source:VGNC Symbol;Acc:VGNC:31411]	0.094	0.00209275
ENSBTAG00000007077	ABHD1	abhydrolase domain containing 1 [Source:VGNC Symbol;Acc:VGNC:25487]	0.267	0.0388033
ENSBTAG00000015155	HACD3	3-hydroxyacyl-CoA dehydratase 3 [Source:VGNC Symbol;Acc:VGNC:29738]	0.28	9.86101e-07
ENSBTAG00000015908	MBOAT7	membrane bound O-acyltransferase domain containing 7 [Source:VGNC Symbol;Acc:VGNC:31289]	0.221	3.22022e-07
ENSBTAG00000014269	SCARB1	scavenger receptor class B member 1 [Source:VGNC Symbol;Acc:VGNC:34324]	0.244	2.73791e-07
ENSBTAG00000051030		cytochrome P450, family 2, subfamily J, polypeptide 2 [Source:NCBI gene;Acc:510406]	0.314	0.00563927
ENSBTAG00000038831	PHYHD1	phytanoyl-CoA dioxygenase domain containing 1 [Source:NCBI gene;Acc:540828]	0.276	0.00136415
ENSBTAG00000001335	GHR	growth hormone receptor [Source:VGNC Symbol;Acc:VGNC:50184]	0.235	0.00290187
ENSBTAG00000001774	SPRY2	sprouty RTK signaling antagonist 2 [Source:VGNC Symbol;Acc:VGNC:35242]	0.288	8.38488e-05
ENSBTAG00000016515	EFNA5	ephrin A5 [Source:VGNC Symbol;Acc:VGNC:28358]	0.145	1.38107e-07
ENSBTAG00000002606	LGR4	leucine rich repeat containing G protein-coupled receptor 4 [Source:VGNC Symbol;Acc:VGNC:30861]	0.186	6.07529e-07
ENSBTAG00000046597	GPRIN2	G protein regulated inducer of neurite outgrowth 2 [Source:VGNC Symbol;Acc:VGNC:29610]	0.15	2.00263e-05
ENSBTAG00000018513	FHL1	four and a half LIM domains 1 [Source:VGNC Symbol;Acc:VGNC:28999]	0.303	0.00025621
ENSBTAG00000020426	TFAP2B	transcription factor AP-2 beta [Source:VGNC Symbol;Acc:VGNC:35777]	0.241	1.44208e-05
ENSBTAG00000011866	PCBD1	pterin-4 alpha-carbinolamine dehydratase 1 [Source:VGNC Symbol;Acc:VGNC:32612]	0.241	0.00185134
ENSBTAG00000022890	MBP	myelin basic protein [Source:VGNC Symbol;Acc:VGNC:54450]	0.403	0.0074321
ENSBTAG00000017616	ADSS1	adenylosuccinate synthase 1 [Source:VGNC Symbol;Acc:VGNC:25701]	0.263	0.00284384
ENSBTAG00000046759			0.212	4.73891e-05
ENSBTAG00000052479			0.212	4.73891e-05
ENSBTAG00000032558	TTC7A	tetratricopeptide repeat domain 7A [Source:VGNC Symbol;Acc:VGNC:36480]	0.257	1.97448e-06
ENSBTAG00000011585	MST1	macrophage stimulating 1 [Source:NCBI gene;Acc:514667]	0.254	0.00946527
ENSBTAG00000008341	ARSB	arylsulfatase B [Source:VGNC Symbol;Acc:VGNC:26176]	0.202	0.00984028
ENSBTAG00000006852	ACYP2	acylphosphatase 2 [Source:VGNC Symbol;Acc:VGNC:25599]	0.16	0.00557029
ENSBTAG00000005478	PATZ1	POZ/BTB and AT hook containing zinc finger 1 [Source:VGNC Symbol;Acc:VGNC:32595]	0.289	0.000302085
ENSBTAG00000010932	DNAJC12	DnaJ heat shock protein family (Hsp40) member C12 [Source:VGNC Symbol;Acc:VGNC:55984]	0.184	1.35515e-05
ENSBTAG00000031497	FGFBP1	fibroblast growth factor binding protein 1 [Source:NCBI gene;Acc:281812]	0.322	0.00667726
ENSBTAG00000004136	NFE2L3	nuclear factor, erythroid 2 like 3 [Source:VGNC Symbol;Acc:VGNC:32037]	0.097	0.000674216
ENSBTAG00000016676	PTER	phosphotriesterase related [Source:VGNC Symbol;Acc:VGNC:33497]	0.274	0.00268465
ENSBTAG00000010462	ROBO2	roundabout guidance receptor 2 [Source:VGNC Symbol;Acc:VGNC:34079]	0.245	0.0295166
ENSBTAG00000013303	ACSS2	acyl-CoA synthetase short chain family member 2 [Source:VGNC Symbol;Acc:VGNC:25571]	0.166	8.65672e-07
ENSBTAG00000011037	RBPMS2	RNA binding protein, mRNA processing factor 2 [Source:VGNC Symbol;Acc:VGNC:55138]	0.289	0.00129842
ENSBTAG00000003721	CHST1	carbohydrate sulfotransferase 1 [Source:VGNC Symbol;Acc:VGNC:27337]	0.178	4.15589e-06
ENSBTAG00000025669	B3GALT4	beta-1,3-galactosyltransferase 4 [Source:VGNC Symbol;Acc:VGNC:26374]	0.255	0.000572924
ENSBTAG00000053996	ZNF853	zinc finger protein 853 [Source:NCBI gene;Acc:618217]	0.124	0.000365809
ENSBTAG00000000634	MLPH	melanophilin [Source:VGNC Symbol;Acc:VGNC:31506]	0.133	0.00563927
ENSBTAG00000031583	NUPR2	nuclear protein 2, transcriptional regulator [Source:NCBI gene;Acc:614047]	0.158	6.88006e-06
ENSBTAG00000005328	ICE2	interactor of little elongation complex ELL subunit 2 [Source:VGNC Symbol;Acc:VGNC:30027]	0.245	4.04595e-06
ENSBTAG00000021535	CROT	carnitine O-octanoyltransferase [Source:VGNC Symbol;Acc:VGNC:27723]	0.247	3.47154e-06
ENSBTAG00000000593	ST8SIA1	ST8 alpha-N-acetyl-neuraminide alpha-2,8-sialyltransferase 1 [Source:VGNC Symbol;Acc:VGNC:49964]	0.248	0.00104233
ENSBTAG00000051913	UST	uronyl 2-sulfotransferase [Source:NCBI gene;Acc:535975]	0.296	0.00719889
ENSBTAG00000019859	B3GALT2	beta-1,3-galactosyltransferase 2 [Source:VGNC Symbol;Acc:VGNC:26373]	0.433	0.0344275
ENSBTAG00000051675	C15orf65	chromosome 15 open reading frame 65 [Source:HGNC Symbol;Acc:HGNC:44654]	0.18	0.0100506
ENSBTAG00000015988	MYH11	myosin heavy chain 11 [Source:VGNC Symbol;Acc:VGNC:31795]	0.272	0.000465009
ENSBTAG00000011187	FAM13A	family with sequence similarity 13 member A [Source:VGNC Symbol;Acc:VGNC:28731]	0.367	0.000229912
ENSBTAG00000034796	TEX264	testis expressed 264, ER-phagy receptor [Source:VGNC Symbol;Acc:VGNC:35765]	0.125	4.86998e-09
ENSBTAG00000044092	IQCK	IQ motif containing K [Source:VGNC Symbol;Acc:VGNC:58601]	0.157	0.0035319
ENSBTAG00000013855	ORMDL3	ORMDL sphingolipid biosynthesis regulator 3 [Source:VGNC Symbol;Acc:VGNC:32454]	0.182	3.10147e-08
ENSBTAG00000021325	SLC19A3	solute carrier family 19 member 3 [Source:VGNC Symbol;Acc:VGNC:56147]	0.323	0.000724385
ENSBTAG00000023600	APOD	apolipoprotein D [Source:VGNC Symbol;Acc:VGNC:26031]	0.27	0.011255
ENSBTAG00000014455	PDZD2	PDZ domain containing 2 [Source:VGNC Symbol;Acc:VGNC:32725]	0.061	0.000724858
ENSBTAG00000015596	SLCO2B1	solute carrier organic anion transporter family member 2B1 [Source:VGNC Symbol;Acc:VGNC:34952]	0.184	2.32558e-05
ENSBTAG00000012178	NR1D1	nuclear receptor subfamily 1 group D member 1 [Source:VGNC Symbol;Acc:VGNC:32228]	0.133	0.000796112
ENSBTAG00000000936	SLC39A2	solute carrier family 39 member 2 [Source:VGNC Symbol;Acc:VGNC:34863]	0.13	0.000136077
ENSBTAG00000054222		small VCP interacting protein [Source:NCBI gene;Acc:100300295]	0.306	0.0334231
ENSBTAG00000013081	PSPH	phosphoserine phosphatase [Source:VGNC Symbol;Acc:VGNC:33483]	0.349	1.0807e-05
ENSBTAG00000050801			0.356	0.0228982
ENSBTAG00000017767	GPR173	G protein-coupled receptor 173 [Source:VGNC Symbol;Acc:VGNC:29570]	0.221	0.00210265
ENSBTAG00000008842	JPH1	junctophilin 1 [Source:VGNC Symbol;Acc:VGNC:30380]	0.236	0.00681943
ENSBTAG00000022886	RYR2	ryanodine receptor 2 [Source:VGNC Symbol;Acc:VGNC:34234]	0.413	0.0382498
ENSBTAG00000019251	EPB41L3	erythrocyte membrane protein band 4.1 like 3 [Source:VGNC Symbol;Acc:VGNC:28522]	0.197	0.000144719
ENSBTAG00000009725	AOX1	aldehyde oxidase 1 [Source:VGNC Symbol;Acc:VGNC:25974]	0.218	0.0103883
ENSBTAG00000018598	HSPB6	heat shock protein family B (small) member 6 [Source:NCBI gene;Acc:534551]	0.275	0.000846002
ENSBTAG00000032548	SYBU	syntabulin [Source:VGNC Symbol;Acc:VGNC:35503]	0.184	7.64855e-05
ENSBTAG00000020196	ENPP3	ectonucleotide pyrophosphatase/phosphodiesterase 3 [Source:VGNC Symbol;Acc:VGNC:28506]	0.081	3.95266e-05
ENSBTAG00000012897	ITGA7	integrin subunit alpha 7 [Source:VGNC Symbol;Acc:VGNC:56212]	0.264	5.7533e-07
ENSBTAG00000003242	ACAD9	acyl-CoA dehydrogenase family member 9 [Source:VGNC Symbol;Acc:VGNC:50076]	0.253	0.00015665
ENSBTAG00000014015	PLA2G6	phospholipase A2 group VI [Source:VGNC Symbol;Acc:VGNC:32964]	0.315	0.0302856
ENSBTAG00000002136	FCHO1	FCH and mu domain containing endocytic adaptor 1 [Source:VGNC Symbol;Acc:VGNC:28935]	0.213	0.0255406
ENSBTAG00000020573	SCUBE2	signal peptide, CUB domain and EGF like domain containing 2 [Source:VGNC Symbol;Acc:VGNC:34372]	0.345	0.0241988
ENSBTAG00000009607	LARGE2	LARGE xylosyl- and glucuronyltransferase 2 [Source:VGNC Symbol;Acc:VGNC:30789]	0.214	3.97264e-05
ENSBTAG00000010667	PIK3IP1	phosphoinositide-3-kinase interacting protein 1 [Source:VGNC Symbol;Acc:VGNC:32893]	0.204	9.12196e-05
ENSBTAG00000008416	ABHD5	abhydrolase domain containing 5 [Source:VGNC Symbol;Acc:VGNC:25502]	0.213	1.48288e-05
ENSBTAG00000027357	FGF22	fibroblast growth factor 22 [Source:VGNC Symbol;Acc:VGNC:52233]	0.117	0.000698239
ENSBTAG00000012409	POSTN	periostin [Source:VGNC Symbol;Acc:VGNC:33171]	0.218	0.000831737
ENSBTAG00000009029		probable low-specificity L-threonine aldolase 2 [Source:NCBI gene;Acc:507443]	0.323	0.00101922
ENSBTAG00000027126	MUC15	mucin 15, cell surface associated [Source:VGNC Symbol;Acc:VGNC:31759]	0.14	0.0066796
ENSBTAG00000054976	MCTP1	multiple C2 and transmembrane domain containing 1 [Source:NCBI gene;Acc:533635]	0.245	0.00541452
ENSBTAG00000016514	CPE	carboxypeptidase E [Source:VGNC Symbol;Acc:VGNC:27648]	0.26	0.00197051
ENSBTAG00000019625	EHHADH	enoyl-CoA hydratase and 3-hydroxyacyl CoA dehydrogenase [Source:VGNC Symbol;Acc:VGNC:53541]	0.47	0.045798
ENSBTAG00000002670	DEPP1	DEPP1 autophagy regulator [Source:VGNC Symbol;Acc:VGNC:49544]	0.289	0.0273238
ENSBTAG00000019612	RNASE4	ribonuclease A family member 4 [Source:VGNC Symbol;Acc:VGNC:33998]	0.302	2.44236e-05
ENSBTAG00000025778	EMC9	ER membrane protein complex subunit 9 [Source:VGNC Symbol;Acc:VGNC:28468]	0.186	4.08017e-05
ENSBTAG00000024379	LRRC17	leucine rich repeat containing 17 [Source:VGNC Symbol;Acc:VGNC:52798]	0.327	0.00215371
ENSBTAG00000007068	SH3BGR	SH3 domain binding glutamate rich protein [Source:VGNC Symbol;Acc:VGNC:34563]	0.413	0.0136412
ENSBTAG00000002699	KIT	KIT proto-oncogene, receptor tyrosine kinase [Source:VGNC Symbol;Acc:VGNC:30618]	0.276	5.65347e-05
ENSBTAG00000010229	LAMA2	laminin subunit alpha 2 [Source:VGNC Symbol;Acc:VGNC:57353]	0.177	0.00096208
ENSBTAG00000052247	TPPP	tubulin polymerization promoting protein [Source:NCBI gene;Acc:280968]	0.306	0.00165317
ENSBTAG00000020161	KLHL22	kelch like family member 22 [Source:VGNC Symbol;Acc:VGNC:30651]	0.307	0.00712636
ENSBTAG00000015509	NAMPT	nicotinamide phosphoribosyltransferase [Source:VGNC Symbol;Acc:VGNC:31875]	0.284	1.40839e-06
ENSBTAG00000052906	ZNF8	zinc finger protein 8 [Source:HGNC Symbol;Acc:HGNC:13154]	0.44	0.0264683
ENSBTAG00000019066	FAM167A	family with sequence similarity 167 member A [Source:VGNC Symbol;Acc:VGNC:28750]	0.108	0.000977906
ENSBTAG00000018432	SLC6A15	solute carrier family 6 member 15 [Source:VGNC Symbol;Acc:VGNC:34918]	0.114	0.000535024
ENSBTAG00000020852	SLC16A11	solute carrier family 16 member 11 [Source:VGNC Symbol;Acc:VGNC:34685]	0.346	0.0302656
ENSBTAG00000014915	ETV5	ETS variant 5 [Source:VGNC Symbol;Acc:VGNC:28631]	0.378	0.016139
ENSBTAG00000011257	ASAH1	N-acylsphingosine amidohydrolase 1 [Source:VGNC Symbol;Acc:VGNC:26183]	0.223	2.88579e-08
ENSBTAG00000038738	PXMP4	peroxisomal membrane protein 4 [Source:VGNC Symbol;Acc:VGNC:33585]	0.456	0.00593141
ENSBTAG00000000803	ZNF667	zinc finger protein 667 [Source:VGNC Symbol;Acc:VGNC:37325]	0.182	0.00340712
ENSBTAG00000006777	TLCD1	TLC domain containing 1 [Source:VGNC Symbol;Acc:VGNC:35887]	0.213	1.18131e-06
ENSBTAG00000017243	GATA3	GATA binding protein 3 [Source:VGNC Symbol;Acc:VGNC:29267]	0.192	4.40684e-07
ENSBTAG00000005116	FKBP15	FKBP prolyl isomerase 15 [Source:VGNC Symbol;Acc:VGNC:29020]	0.463	0.0108923
ENSBTAG00000014503	IQCE	IQ motif containing E [Source:VGNC Symbol;Acc:VGNC:30253]	0.352	0.00119334
ENSBTAG00000003835	BMP4	bone morphogenetic protein 4 [Source:VGNC Symbol;Acc:VGNC:26519]	0.233	1.497e-07
ENSBTAG00000018909	CREB5	cAMP responsive element binding protein 5 [Source:NCBI gene;Acc:534129]	0.249	3.84276e-06
ENSBTAG00000038134	ZDHHC1	zinc finger DHHC-type containing 1 [Source:VGNC Symbol;Acc:VGNC:37126]	0.254	4.4006e-05
ENSBTAG00000015980	FASN	fatty acid synthase [Source:VGNC Symbol;Acc:VGNC:28871]	0.219	1.57818e-08
ENSBTAG00000013928	WFDC2	WAP four-disulfide core domain 2 [Source:VGNC Symbol;Acc:VGNC:36933]	0.119	6.82433e-05
ENSBTAG00000045275	SCARNA7	small Cajal body-specific RNA 7 [Source:HGNC Symbol;Acc:HGNC:32563]	0.387	0.035461
ENSBTAG00000007935	CALCOCO2	calcium binding and coiled-coil domain 2 [Source:VGNC Symbol;Acc:VGNC:26703]	0.336	1.1212e-06
ENSBTAG00000013116	PLCB4	phospholipase C beta 4 [Source:VGNC Symbol;Acc:VGNC:32983]	0.295	0.00149394
ENSBTAG00000046814	ACOT2	acyl-CoA thioesterase 2 [Source:NCBI gene;Acc:511033]	0.261	0.000262263
ENSBTAG00000040072	ZNF140	zinc finger protein 140 [Source:VGNC Symbol;Acc:VGNC:37210]	0.175	0.00236484
ENSBTAG00000014124	MLLT3	MLLT3 super elongation complex subunit [Source:VGNC Symbol;Acc:VGNC:31503]	0.314	0.000390132
ENSBTAG00000044010	EMB	embigin [Source:HGNC Symbol;Acc:HGNC:30465]	0.241	0.0176426
ENSBTAG00000017683	LYSMD2	LysM domain containing 2 [Source:VGNC Symbol;Acc:VGNC:31113]	0.306	0.00355869
ENSBTAG00000011050	PLPP6	phospholipid phosphatase 6 [Source:VGNC Symbol;Acc:VGNC:33049]	0.166	2.31816e-07
ENSBTAG00000013910	POLR3GL	RNA polymerase III subunit G like [Source:NCBI gene;Acc:505641]	0.312	0.000380166
ENSBTAG00000000109	NPTXR	neuronal pentraxin receptor [Source:VGNC Symbol;Acc:VGNC:32220]	0.377	9.85712e-05
ENSBTAG00000012074	MYB	MYB proto-oncogene, transcription factor [Source:VGNC Symbol;Acc:VGNC:31776]	0.309	0.00888537
ENSBTAG00000021779	MGST2	microsomal glutathione S-transferase 2 [Source:VGNC Symbol;Acc:VGNC:31452]	0.34	2.56129e-06
ENSBTAG00000017258	ACSL3	acyl-CoA synthetase long chain family member 3 [Source:VGNC Symbol;Acc:VGNC:25565]	0.326	2.22432e-06
ENSBTAG00000013909	BOC	BOC cell adhesion associated, oncogene regulated [Source:VGNC Symbol;Acc:VGNC:26536]	0.239	7.98827e-06
ENSBTAG00000021237	DST	dystonin [Source:NCBI gene;Acc:535297]	0.292	0.0033546
ENSBTAG00000006037	CCN5	cellular communication network factor 5 [Source:VGNC Symbol;Acc:VGNC:36945]	0.327	0.0120434
ENSBTAG00000017797	LY75	lymphocyte antigen 75 [Source:NCBI gene;Acc:407236]	0.341	0.0146512
ENSBTAG00000017289	MCF2L	MCF.2 cell line derived transforming sequence like [Source:VGNC Symbol;Acc:VGNC:31302]	0.265	0.000118188
ENSBTAG00000007723	KDSR	3-ketodihydrosphingosine reductase [Source:VGNC Symbol;Acc:VGNC:30536]	0.282	0.000261175
ENSBTAG00000039161	ALDH3A2	aldehyde dehydrogenase 3 family member A2 [Source:VGNC Symbol;Acc:VGNC:25814]	0.277	0.000193391
ENSBTAG00000003693	SUN2	Sad1 and UNC84 domain containing 2 [Source:VGNC Symbol;Acc:VGNC:35474]	0.248	3.79192e-06
ENSBTAG00000015131	SLC29A1	solute carrier family 29 member 1 [Source:VGNC Symbol;Acc:VGNC:54237]	0.394	0.00388796
ENSBTAG00000009111	LRRN2	leucine rich repeat neuronal 2 [Source:HGNC Symbol;Acc:HGNC:16914]	0.402	0.00185788
ENSBTAG00000020661	ABCA1	ATP binding cassette subfamily A member 1 [Source:VGNC Symbol;Acc:VGNC:25455]	0.326	0.00532215
ENSBTAG00000013029	ARNTL	aryl hydrocarbon receptor nuclear translocator like [Source:VGNC Symbol;Acc:VGNC:54628]	0.314	0.00091954
ENSBTAG00000012100	PDE1A	phosphodiesterase 1A [Source:VGNC Symbol;Acc:VGNC:32671]	0.246	0.000614459
ENSBTAG00000003943	TTC39B	tetratricopeptide repeat domain 39B [Source:VGNC Symbol;Acc:VGNC:36476]	0.302	0.00356169
ENSBTAG00000027442	NFIB	nuclear factor I B [Source:VGNC Symbol;Acc:VGNC:32039]	0.287	3.54221e-07
ENSBTAG00000012931	PLN	phospholamban [Source:VGNC Symbol;Acc:VGNC:33038]	0.245	0.000241838
ENSBTAG00000016467	SLC22A17	solute carrier family 22 member 17 [Source:VGNC Symbol;Acc:VGNC:34725]	0.283	0.000730563
ENSBTAG00000012966	SCRN3	secernin 3 [Source:VGNC Symbol;Acc:VGNC:34368]	0.379	0.00433842
ENSBTAG00000000204	TMEM268	transmembrane protein 268 [Source:VGNC Symbol;Acc:VGNC:36073]	0.325	9.1832e-06
ENSBTAG00000011659	PIGZ	phosphatidylinositol glycan anchor biosynthesis class Z [Source:VGNC Symbol;Acc:VGNC:32882]	0.239	0.000634282
ENSBTAG00000023415	LIN7B	lin-7 homolog B, crumbs cell polarity complex component [Source:VGNC Symbol;Acc:VGNC:30896]	0.358	0.000779345
ENSBTAG00000049010	RNF150	ring finger protein 150 [Source:NCBI gene;Acc:615111]	0.239	0.00436332
ENSBTAG00000037375		zinc finger protein 547-like [Source:NCBI gene;Acc:512684]	0.309	7.90675e-06
ENSBTAG00000025450	SYNE2	spectrin repeat containing nuclear envelope protein 2 [Source:VGNC Symbol;Acc:VGNC:35521]	0.312	0.00266994
ENSBTAG00000010293	PARD3B	par-3 family cell polarity regulator beta [Source:NCBI gene;Acc:535378]	0.239	9.90356e-05
ENSBTAG00000006548	MCCC1	methylcrotonoyl-CoA carboxylase 1 [Source:VGNC Symbol;Acc:VGNC:31298]	0.319	1.35515e-05
ENSBTAG00000020455	ITPR1	inositol 1,4,5-trisphosphate receptor type 1 [Source:VGNC Symbol;Acc:VGNC:30346]	0.481	0.00782346
ENSBTAG00000016486	SORBS2	sorbin and SH3 domain containing 2 [Source:HGNC Symbol;Acc:HGNC:24098]	0.292	8.03212e-06
ENSBTAG00000026283	ASPH	aspartate beta-hydroxylase [Source:VGNC Symbol;Acc:VGNC:26219]	0.408	0.000304532
ENSBTAG00000014401	SORBS3	sorbin and SH3 domain containing 3 [Source:VGNC Symbol;Acc:VGNC:35129]	0.334	6.26813e-06
ENSBTAG00000024493	DHRS3	dehydrogenase/reductase 3 [Source:NCBI gene;Acc:281482]	0.253	1.40839e-06
ENSBTAG00000021245	SPRY1	sprouty RTK signaling antagonist 1 [Source:VGNC Symbol;Acc:VGNC:35241]	0.318	0.000646153
ENSBTAG00000001163	H2AFY2	H2A histone family member Y2 [Source:VGNC Symbol;Acc:VGNC:55987]	0.165	0.000128683
ENSBTAG00000004476	ADHFE1	alcohol dehydrogenase iron containing 1 [Source:VGNC Symbol;Acc:VGNC:25674]	0.279	0.00191761
ENSBTAG00000037765	TNFAIP8L1	TNF alpha induced protein 8 like 1 [Source:VGNC Symbol;Acc:VGNC:36158]	0.349	4.7992e-05
ENSBTAG00000025035	PRLR	prolactin receptor [Source:VGNC Symbol;Acc:VGNC:33346]	0.172	0.0116594
ENSBTAG00000053478		uncharacterized LOC112449602 [Source:NCBI gene;Acc:112449602]	0.213	0.000397435
ENSBTAG00000014576	GUCY1A1	guanylate cyclase 1 soluble subunit alpha 1 [Source:VGNC Symbol;Acc:VGNC:29720]	0.329	0.000107135
ENSBTAG00000003499	ENPP4	ectonucleotide pyrophosphatase/phosphodiesterase 4 [Source:VGNC Symbol;Acc:VGNC:49551]	0.272	0.000113815
ENSBTAG00000019269	COL6A2	collagen type VI alpha 2 chain [Source:VGNC Symbol;Acc:VGNC:27571]	0.387	0.0189202
ENSBTAG00000046218	KLF11	Kruppel like factor 11 [Source:VGNC Symbol;Acc:VGNC:52789]	0.392	1.05358e-05
ENSBTAG00000002315	RNF34	ring finger protein 34 [Source:VGNC Symbol;Acc:VGNC:34063]	0.493	0.00273963
ENSBTAG00000006679	MITF	melanocyte inducing transcription factor [Source:VGNC Symbol;Acc:VGNC:31487]	0.246	0.00312251
ENSBTAG00000009172	BCAT2	branched chain amino acid transaminase 2 [Source:VGNC Symbol;Acc:VGNC:26440]	0.277	0.00255341
ENSBTAG00000002485	TNS1	tensin 1 [Source:VGNC Symbol;Acc:VGNC:36207]	0.35	3.65399e-05
ENSBTAG00000030575	BHLHE41	basic helix-loop-helix family member e41 [Source:VGNC Symbol;Acc:VGNC:26487]	0.264	0.0124823
ENSBTAG00000000393	SSPN	sarcospan [Source:VGNC Symbol;Acc:VGNC:35317]	0.367	0.000243382
ENSBTAG00000021687	JADE2	jade family PHD finger 2 [Source:VGNC Symbol;Acc:VGNC:30359]	0.345	0.000283242
ENSBTAG00000006193	IRAK2	interleukin 1 receptor associated kinase 2 [Source:VGNC Symbol;Acc:VGNC:30266]	0.385	0.00115498
ENSBTAG00000049722	TSACC	TSSK6 activating cochaperone [Source:NCBI gene;Acc:767912]	0.203	0.00412213
ENSBTAG00000038275	CYP27C1	cytochrome P450, family 27, subfamily C, polypeptide 1 [Source:NCBI gene;Acc:617338]	0.349	0.00110466
ENSBTAG00000010498	SLC40A1	solute carrier family 40 member 1 [Source:VGNC Symbol;Acc:VGNC:34872]	0.195	3.87824e-06
ENSBTAG00000003345	FAT4	FAT atypical cadherin 4 [Source:VGNC Symbol;Acc:VGNC:28877]	0.339	0.00343418
ENSBTAG00000007434	CD300LG	CD300 molecule like family member g [Source:VGNC Symbol;Acc:VGNC:27024]	0.309	0.0045977
ENSBTAG00000047676	PRODH	proline dehydrogenase (oxidase) 1 [Source:NCBI gene;Acc:505094]	0.266	0.0019526
ENSBTAG00000043928			0.357	0.0297902
ENSBTAG00000012804	REEP5	receptor accessory protein 5 [Source:VGNC Symbol;Acc:VGNC:33855]	0.267	1.76629e-07
ENSBTAG00000017218	ACER3	alkaline ceramidase 3 [Source:VGNC Symbol;Acc:VGNC:25538]	0.311	1.4179e-05
ENSBTAG00000005077	CXCL12	C-X-C motif chemokine ligand 12 [Source:VGNC Symbol;Acc:VGNC:27848]	0.379	0.0132046
ENSBTAG00000021210	HES2	hes family bHLH transcription factor 2 [Source:VGNC Symbol;Acc:VGNC:29819]	0.253	1.09381e-06
ENSBTAG00000002747	ABCA5	ATP binding cassette subfamily A member 5 [Source:VGNC Symbol;Acc:VGNC:25459]	0.389	0.00694285
ENSBTAG00000020570	PRDM8	PR/SET domain 8 [Source:VGNC Symbol;Acc:VGNC:53772]	0.287	0.00542014
ENSBTAG00000020389	TPP2	tripeptidyl peptidase 2 [Source:VGNC Symbol;Acc:VGNC:36257]	0.38	5.58169e-05
ENSBTAG00000008816	TRIM2	tripartite motif containing 2 [Source:VGNC Symbol;Acc:VGNC:36318]	0.181	2.79778e-07
ENSBTAG00000018229	NFIX	nuclear factor I X [Source:VGNC Symbol;Acc:VGNC:32042]	0.32	0.00107826
ENSBTAG00000000623	CPEB1	cytoplasmic polyadenylation element binding protein 1 [Source:NCBI gene;Acc:514174]	0.311	0.000527573
ENSBTAG00000016313	ECH1	enoyl-CoA hydratase 1 [Source:VGNC Symbol;Acc:VGNC:28305]	0.243	8.31388e-07
ENSBTAG00000000656	NFATC1	nuclear factor of activated T cells 1 [Source:VGNC Symbol;Acc:VGNC:32030]	0.345	0.00828127
ENSBTAG00000016516	CYB5R3	cytochrome b5 reductase 3 [Source:VGNC Symbol;Acc:VGNC:49054]	0.295	3.45749e-07
ENSBTAG00000010178	PTPRD	protein tyrosine phosphatase receptor type D [Source:VGNC Symbol;Acc:VGNC:33548]	0.375	0.0350393
ENSBTAG00000015638	IL20RA	interleukin 20 receptor subunit alpha [Source:VGNC Symbol;Acc:VGNC:30139]	0.313	1.85659e-05
ENSBTAG00000016571	FAM234A	family with sequence similarity 234 member A [Source:NCBI gene;Acc:507493]	0.171	1.14844e-06
ENSBTAG00000017082	POR	cytochrome p450 oxidoreductase [Source:VGNC Symbol;Acc:VGNC:33169]	0.302	1.08731e-07
ENSBTAG00000019964	GAS6	growth arrest specific 6 [Source:VGNC Symbol;Acc:VGNC:29261]	0.415	0.00300957
ENSBTAG00000021813	AMACR	alpha-methylacyl-CoA racemase [Source:VGNC Symbol;Acc:VGNC:25856]	0.213	1.36571e-05
ENSBTAG00000010989	PIK3R1	phosphoinositide-3-kinase regulatory subunit 1 [Source:VGNC Symbol;Acc:VGNC:32894]	0.3	6.42433e-05
ENSBTAG00000003238	MEOX2	mesenchyme homeobox 2 [Source:VGNC Symbol;Acc:VGNC:31387]	0.421	0.00123629
ENSBTAG00000047281	C10H15orf62	chromosome 10 C15orf62 homolog [Source:VGNC Symbol;Acc:VGNC:55106]	0.153	7.40961e-06
ENSBTAG00000000191	SLC25A20	solute carrier family 25 member 20 [Source:VGNC Symbol;Acc:VGNC:34748]	0.363	4.78409e-05
ENSBTAG00000012629	ZNF362	zinc finger protein 362 [Source:VGNC Symbol;Acc:VGNC:37258]	0.246	3.12448e-06
ENSBTAG00000002020	CREBRF	CREB3 regulatory factor [Source:VGNC Symbol;Acc:VGNC:27700]	0.301	0.00487339
ENSBTAG00000000621	CATSPERG	cation channel sperm associated auxiliary subunit gamma [Source:VGNC Symbol;Acc:VGNC:26798]	0.395	0.0144741
ENSBTAG00000018966	PLCE1	phospholipase C epsilon 1 [Source:VGNC Symbol;Acc:VGNC:32987]	0.299	0.0279575
ENSBTAG00000009665	UTRN	utrophin [Source:VGNC Symbol;Acc:VGNC:36749]	0.352	1.09708e-05
ENSBTAG00000007884	SREBF1	sterol regulatory element binding transcription factor 1 [Source:VGNC Symbol;Acc:VGNC:35274]	0.217	4.15237e-06
ENSBTAG00000038251	NAA16	N(alpha)-acetyltransferase 16, NatA auxiliary subunit [Source:VGNC Symbol;Acc:VGNC:53828]	0.374	0.00480484
ENSBTAG00000030674	AK4	adenylate kinase 4 [Source:VGNC Symbol;Acc:VGNC:25773]	0.357	0.000367885
ENSBTAG00000002626	ARHGAP6	Rho GTPase activating protein 6 [Source:VGNC Symbol;Acc:VGNC:26099]	0.273	2.83428e-05
ENSBTAG00000010672	PCCA	propionyl-CoA carboxylase subunit alpha [Source:VGNC Symbol;Acc:VGNC:32613]	0.393	0.00023623
ENSBTAG00000054085	SELENOP	selenoprotein P [Source:NCBI gene;Acc:282066]	0.259	0.000497088
ENSBTAG00000010795	ATG14	autophagy related 14 [Source:VGNC Symbol;Acc:VGNC:26252]	0.45	5.23074e-05
ENSBTAG00000012128	AASS	aminoadipate-semialdehyde synthase [Source:VGNC Symbol;Acc:VGNC:25451]	0.302	0.00414691
ENSBTAG00000010106	CCND3	cyclin D3 [Source:VGNC Symbol;Acc:VGNC:26964]	0.42	0.00253534
ENSBTAG00000018105	ACVR2B	activin A receptor type 2B [Source:VGNC Symbol;Acc:VGNC:25596]	0.44	0.0141475
ENSBTAG00000008827	SPOCK2	SPARC (osteonectin), cwcv and kazal like domains proteoglycan 2 [Source:VGNC Symbol;Acc:VGNC:35226]	0.384	0.00555897
ENSBTAG00000016221	AMOT	angiomotin [Source:VGNC Symbol;Acc:VGNC:25870]	0.348	0.0025979
ENSBTAG00000001961	MAP1B	microtubule associated protein 1B [Source:VGNC Symbol;Acc:VGNC:31178]	0.336	3.80421e-05
ENSBTAG00000017851	RXRA	retinoid X receptor alpha [Source:VGNC Symbol;Acc:VGNC:34230]	0.366	1.76924e-05
ENSBTAG00000006771	FRY	FRY microtubule binding protein [Source:VGNC Symbol;Acc:VGNC:29122]	0.328	3.02768e-06
ENSBTAG00000016589	PRPF40B	pre-mRNA processing factor 40 homolog B [Source:VGNC Symbol;Acc:VGNC:33380]	0.328	0.000709405
ENSBTAG00000020523	SLC10A5	solute carrier family 10 member 5 [Source:VGNC Symbol;Acc:VGNC:34662]	0.231	0.000724385
ENSBTAG00000015904	RORA	RAR related orphan receptor A [Source:VGNC Symbol;Acc:VGNC:34088]	0.108	4.27468e-05
ENSBTAG00000000536	ZNF395	zinc finger protein 395 [Source:VGNC Symbol;Acc:VGNC:37266]	0.279	7.67281e-05
ENSBTAG00000021378	S100A13	S100 calcium binding protein A13 [Source:VGNC Symbol;Acc:VGNC:34239]	0.37	0.000884757
ENSBTAG00000053007	ITPKB	inositol-trisphosphate 3-kinase B [Source:NCBI gene;Acc:540877]	0.381	4.99985e-05
ENSBTAG00000009903	PTCH1	patched 1 [Source:NCBI gene;Acc:520994]	0.3	0.000169588
ENSBTAG00000007360	TMEM43	transmembrane protein 43 [Source:NCBI gene;Acc:404066]	0.296	1.30931e-07
ENSBTAG00000020030	FITM2	fat storage inducing transmembrane protein 2 [Source:VGNC Symbol;Acc:VGNC:29016]	0.247	2.73791e-07
ENSBTAG00000015907	IRX4	iroquois homeobox 4 [Source:VGNC Symbol;Acc:VGNC:30288]	0.268	0.00030075
ENSBTAG00000009357	IL34	interleukin 34 [Source:VGNC Symbol;Acc:VGNC:30156]	0.374	0.0162909
ENSBTAG00000010906	RPS6KA5	ribosomal protein S6 kinase A5 [Source:VGNC Symbol;Acc:VGNC:34144]	0.295	4.14234e-05
ENSBTAG00000010964	STARD5	StAR related lipid transfer domain containing 5 [Source:VGNC Symbol;Acc:VGNC:35366]	0.26	1.29265e-05
ENSBTAG00000035247	MCEE	methylmalonyl-CoA epimerase [Source:VGNC Symbol;Acc:VGNC:31300]	0.399	0.00033453
ENSBTAG00000021576	LMOD1	leiomodin 1 [Source:VGNC Symbol;Acc:VGNC:30938]	0.415	0.0017441
ENSBTAG00000015221	PCCB	propionyl-CoA carboxylase subunit beta [Source:VGNC Symbol;Acc:VGNC:32614]	0.295	0.000564864
ENSBTAG00000030456	SPATA7	spermatogenesis associated 7 [Source:VGNC Symbol;Acc:VGNC:35191]	0.384	0.00676541
ENSBTAG00000008744	PDK2	pyruvate dehydrogenase kinase 2 [Source:VGNC Symbol;Acc:VGNC:32704]	0.325	2.21901e-05
ENSBTAG00000010758	SMIM5	small integral membrane protein 5 [Source:VGNC Symbol;Acc:VGNC:35023]	0.229	6.77535e-06
ENSBTAG00000048781			0.283	8.23591e-05
ENSBTAG00000018935	SETMAR	SET domain without mariner transposase fusion [Source:NCBI gene;Acc:511299]	0.362	0.0032342
ENSBTAG00000000087	HSD17B12	hydroxysteroid 17-beta dehydrogenase 12 [Source:VGNC Symbol;Acc:VGNC:54883]	0.406	3.02558e-05
ENSBTAG00000020046	CLMP	CXADR like membrane protein [Source:VGNC Symbol;Acc:VGNC:50091]	0.23	3.76091e-06
ENSBTAG00000008931	CREG1	cellular repressor of E1A stimulated genes 1 [Source:VGNC Symbol;Acc:VGNC:27702]	0.429	6.08952e-05
ENSBTAG00000019321	CCDC57	coiled-coil domain containing 57 [Source:VGNC Symbol;Acc:VGNC:26901]	0.436	0.0260339
ENSBTAG00000008575	CGNL1	cingulin like 1 [Source:VGNC Symbol;Acc:VGNC:27259]	0.207	0.00355376
ENSBTAG00000003553	ZFP36L2	ZFP36 ring finger protein like 2 [Source:VGNC Symbol;Acc:VGNC:54514]	0.46	8.16175e-05
ENSBTAG00000011765	GABARAPL1	GABA type A receptor associated protein like 1 [Source:VGNC Symbol;Acc:VGNC:56201]	0.375	2.68996e-05
ENSBTAG00000001229	SLC25A22	solute carrier family 25 member 22 [Source:VGNC Symbol;Acc:VGNC:34750]	0.474	0.00145664
ENSBTAG00000004009	PMM1	phosphomannomutase 1 [Source:VGNC Symbol;Acc:VGNC:33072]	0.308	0.000192456
ENSBTAG00000000604	GPNMB	glycoprotein nmb [Source:VGNC Symbol;Acc:VGNC:29541]	0.293	0.0163197
ENSBTAG00000010509	CDK3	cyclin dependent kinase 3 [Source:VGNC Symbol;Acc:VGNC:55794]	0.396	0.00907788
ENSBTAG00000000240	AKAP7	A-kinase anchoring protein 7 [Source:VGNC Symbol;Acc:VGNC:25788]	0.236	0.000676786
ENSBTAG00000020707	ADGRG6	adhesion G protein-coupled receptor G6 [Source:VGNC Symbol;Acc:VGNC:25669]	0.423	0.0233708
ENSBTAG00000001511	BCL6	BCL6 transcription repressor [Source:VGNC Symbol;Acc:VGNC:58471]	0.329	2.66195e-05
ENSBTAG00000006984	CD55	CD55 molecule (Cromer blood group) [Source:NCBI gene;Acc:518609]	0.49	0.0158925
ENSBTAG00000003667	TLN2	talin 2 [Source:VGNC Symbol;Acc:VGNC:35898]	0.215	3.80421e-05
ENSBTAG00000025226	IGIP	IgA inducing protein [Source:VGNC Symbol;Acc:VGNC:55213]	0.366	0.024854
ENSBTAG00000002170	NOVA1	NOVA alternative splicing regulator 1 [Source:NCBI gene;Acc:533792]	0.464	0.0390447
ENSBTAG00000037649	VIPR2	vasoactive intestinal peptide receptor 2 [Source:VGNC Symbol;Acc:VGNC:36800]	0.202	0.000778589
ENSBTAG00000032774	ADIRF	adipogenesis regulatory factor [Source:VGNC Symbol;Acc:VGNC:25680]	0.375	0.00400722
ENSBTAG00000020979	NGFR	nerve growth factor receptor [Source:VGNC Symbol;Acc:VGNC:32062]	0.419	0.0139635
ENSBTAG00000011325	KHK	ketohexokinase [Source:VGNC Symbol;Acc:VGNC:30543]	0.447	0.0236459
ENSBTAG00000007362	XPC	XPC complex subunit, DNA damage recognition and repair factor [Source:VGNC Symbol;Acc:VGNC:36993]	0.385	5.26014e-05
ENSBTAG00000021202	ACOT7	acyl-CoA thioesterase 7 [Source:NCBI gene;Acc:514788]	0.327	0.000965246
ENSBTAG00000033680	CEP112	centrosomal protein 112 [Source:VGNC Symbol;Acc:VGNC:27190]	0.355	0.00167862
ENSBTAG00000014272	MMUT	methylmalonyl-CoA mutase [Source:VGNC Symbol;Acc:VGNC:31764]	0.424	0.000156404
ENSBTAG00000009475	PLXDC2	plexin domain containing 2 [Source:VGNC Symbol;Acc:VGNC:33058]	0.221	7.97812e-05
ENSBTAG00000014432	HNMT	histamine N-methyltransferase [Source:VGNC Symbol;Acc:VGNC:29893]	0.453	0.0099154
ENSBTAG00000012937	ACAD8	acyl-CoA dehydrogenase family member 8 [Source:VGNC Symbol;Acc:VGNC:25522]	0.161	0.000306309
ENSBTAG00000013926	FCGRT	Fc fragment of IgG receptor and transporter [Source:VGNC Symbol;Acc:VGNC:28934]	0.418	1.50097e-05
ENSBTAG00000045857	MCRIP2	MAPK regulated corepressor interacting protein 2 [Source:NCBI gene;Acc:618020]	0.313	0.00529789
ENSBTAG00000014372	SMARCD3	SWI/SNF related, matrix associated, actin dependent regulator of chromatin, subfamily d, member 3 [Source:VGNC Symbol;Acc:VGNC:34995]	0.385	0.00851435
ENSBTAG00000017869	CAV1	caveolin 1 [Source:VGNC Symbol;Acc:VGNC:26799]	0.424	0.000280938
ENSBTAG00000013530	DDAH2	dimethylarginine dimethylaminohydrolase 2 [Source:VGNC Symbol;Acc:VGNC:27940]	0.357	0.000149527
ENSBTAG00000039682	MTUS1	microtubule associated scaffold protein 1 [Source:VGNC Symbol;Acc:VGNC:31756]	0.368	3.13079e-05
ENSBTAG00000017816	FXYD1	FXYD domain containing ion transport regulator 1 [Source:VGNC Symbol;Acc:VGNC:29156]	0.406	0.00167202
ENSBTAG00000022635	LAMB2	laminin, beta 2 (laminin S) [Source:NCBI gene;Acc:520167]	0.319	1.62901e-05
ENSBTAG00000040169		zinc finger protein LOC509810 [Source:NCBI gene;Acc:509810]	0.457	0.0168866
ENSBTAG00000020084	LONRF1	LON peptidase N-terminal domain and ring finger 1 [Source:VGNC Symbol;Acc:VGNC:30949]	0.332	3.80421e-05
ENSBTAG00000019315	PLA2G7	phospholipase A2 group VII [Source:VGNC Symbol;Acc:VGNC:32965]	0.229	0.000275743
ENSBTAG00000000074	NFIA	nuclear factor I A [Source:VGNC Symbol;Acc:VGNC:32038]	0.333	1.78328e-05
ENSBTAG00000017704	ABCG2	ATP binding cassette subfamily G member 2 [Source:VGNC Symbol;Acc:VGNC:53683]	0.453	0.0228015
ENSBTAG00000011345	SFMBT1	Scm like with four mbt domains 1 [Source:VGNC Symbol;Acc:VGNC:34515]	0.363	2.02999e-06
ENSBTAG00000005733	CHD6	chromodomain helicase DNA binding protein 6 [Source:VGNC Symbol;Acc:VGNC:27281]	0.473	0.00021554
ENSBTAG00000001193	UNC93B1	unc-93 homolog B1, TLR signaling regulator [Source:VGNC Symbol;Acc:VGNC:49587]	0.348	0.000234543
ENSBTAG00000002586	TCF12	transcription factor 12 [Source:VGNC Symbol;Acc:VGNC:35686]	0.459	0.000555572
ENSBTAG00000012584	GJB3	gap junction protein beta 3 [Source:VGNC Symbol;Acc:VGNC:29378]	0.293	1.35016e-05
ENSBTAG00000007809	PPP1R36	protein phosphatase 1 regulatory subunit 36 [Source:VGNC Symbol;Acc:VGNC:33240]	0.292	0.000506559
ENSBTAG00000011224	CITED2	Cbp/p300 interacting transactivator with Glu/Asp rich carboxy-terminal domain 2 [Source:VGNC Symbol;Acc:VGNC:27377]	0.347	6.28837e-06
ENSBTAG00000016243	RBL2	RB transcriptional corepressor like 2 [Source:VGNC Symbol;Acc:VGNC:33782]	0.409	0.000152066
ENSBTAG00000003358	MCFD2	multiple coagulation factor deficiency 2 [Source:VGNC Symbol;Acc:VGNC:31304]	0.358	2.14867e-06
ENSBTAG00000002025	AMIGO2	adhesion molecule with Ig like domain 2 [Source:VGNC Symbol;Acc:VGNC:25866]	0.249	6.24315e-05
ENSBTAG00000038141	ADGRG1	adhesion G protein-coupled receptor G1 [Source:NCBI gene;Acc:509703]	0.262	7.2434e-08
ENSBTAG00000015354	ZDHHC9	zinc finger DHHC-type containing 9 [Source:VGNC Symbol;Acc:VGNC:37146]	0.29	2.25984e-07
ENSBTAG00000017450	KLHL24	kelch like family member 24 [Source:VGNC Symbol;Acc:VGNC:30652]	0.392	0.000142314
ENSBTAG00000017832	PDK3	pyruvate dehydrogenase kinase 3 [Source:VGNC Symbol;Acc:VGNC:32705]	0.329	8.83288e-06
ENSBTAG00000005089	RHBDD2	rhomboid domain containing 2 [Source:VGNC Symbol;Acc:VGNC:33931]	0.38	0.000718797
ENSBTAG00000015450	CPEB3	cytoplasmic polyadenylation element binding protein 3 [Source:VGNC Symbol;Acc:VGNC:27649]	0.33	7.53018e-06
ENSBTAG00000017710	ECHS1	enoyl-CoA hydratase, short chain 1 [Source:VGNC Symbol;Acc:VGNC:28308]	0.411	5.23386e-05
ENSBTAG00000009568	KANK2	KN motif and ankyrin repeat domains 2 [Source:VGNC Symbol;Acc:VGNC:30390]	0.438	0.00278917
ENSBTAG00000010484	LRRN4CL	LRRN4 C-terminal like [Source:VGNC Symbol;Acc:VGNC:31042]	0.342	2.94568e-05
ENSBTAG00000000925	GLT8D2	glycosyltransferase 8 domain containing 2 [Source:VGNC Symbol;Acc:VGNC:29424]	0.325	0.00280434
ENSBTAG00000016211	GCDH	glutaryl-CoA dehydrogenase [Source:VGNC Symbol;Acc:VGNC:29282]	0.335	0.000132232
ENSBTAG00000013311	GSPT2	G1 to S phase transition 2 [Source:NCBI gene;Acc:538724]	0.343	0.00249849
ENSBTAG00000021487	CIART	circadian associated repressor of transcription [Source:VGNC Symbol;Acc:VGNC:27358]	0.14	8.11392e-05
ENSBTAG00000004652	LPAR2	lysophosphatidic acid receptor 2 [Source:VGNC Symbol;Acc:VGNC:30956]	0.306	0.00034217
ENSBTAG00000052394			0.337	0.00034706
ENSBTAG00000020980	CAT	catalase [Source:VGNC Symbol;Acc:VGNC:26792]	0.498	0.000496106
ENSBTAG00000002985	KCNMB1	potassium calcium-activated channel subfamily M regulatory beta subunit 1 [Source:VGNC Symbol;Acc:VGNC:30480]	0.336	0.000395428
ENSBTAG00000016590	NME4	NME/NM23 nucleoside diphosphate kinase 4 [Source:NCBI gene;Acc:789324]	0.363	0.0443942
ENSBTAG00000012149	HOXC8	homeobox C8 [Source:VGNC Symbol;Acc:VGNC:29927]	0.271	0.000441547
ENSBTAG00000021961	SPR	sepiapterin reductase [Source:VGNC Symbol;Acc:VGNC:58612]	0.429	0.00113238
ENSBTAG00000051082		dystonin [Source:NCBI gene;Acc:535297]	0.407	9.62094e-05
ENSBTAG00000036127	AS3MT	arsenite methyltransferase [Source:NCBI gene;Acc:505482]	0.335	0.00246992
ENSBTAG00000013631	GLUL	glutamate-ammonia ligase [Source:VGNC Symbol;Acc:VGNC:29426]	0.263	2.38765e-06
ENSBTAG00000000897	IQGAP2	IQ motif containing GTPase activating protein 2 [Source:VGNC Symbol;Acc:VGNC:30259]	0.421	0.00161695
ENSBTAG00000009826	GPD1L	glycerol-3-phosphate dehydrogenase 1 like [Source:VGNC Symbol;Acc:VGNC:29530]	0.343	0.00336246
ENSBTAG00000010745	THRA	thyroid hormone receptor alpha [Source:VGNC Symbol;Acc:VGNC:35845]	0.327	0.000168981
ENSBTAG00000053829			0.475	8.91239e-05
ENSBTAG00000038620	CIR1	corepressor interacting with RBPJ, 1 [Source:VGNC Symbol;Acc:VGNC:59328]	0.284	3.35899e-06
ENSBTAG00000046017	POPDC3	popeye domain containing 3 [Source:VGNC Symbol;Acc:VGNC:33168]	0.114	0.000229216
ENSBTAG00000013465	NXPE3	neurexophilin and PC-esterase domain family member 3 [Source:VGNC Symbol;Acc:VGNC:32380]	0.382	0.00064166
ENSBTAG00000002317	PTN	pleiotrophin [Source:VGNC Symbol;Acc:VGNC:33521]	0.479	0.0228311
ENSBTAG00000016294	ZNF438	zinc finger protein 438 [Source:VGNC Symbol;Acc:VGNC:37276]	0.357	0.00772323
ENSBTAG00000003237	IQSEC1	IQ motif and Sec7 domain 1 [Source:VGNC Symbol;Acc:VGNC:30261]	0.416	0.00379153
ENSBTAG00000014548	NIBAN1	niban apoptosis regulator 1 [Source:VGNC Symbol;Acc:VGNC:28726]	0.35	0.00274641
ENSBTAG00000051225			0.317	0.00199043
ENSBTAG00000008424	ABR	ABR activator of RhoGEF and GTPase [Source:VGNC Symbol;Acc:VGNC:25511]	0.434	4.55294e-05
ENSBTAG00000011986	PLSCR4	phospholipid scramblase 4 [Source:VGNC Symbol;Acc:VGNC:33053]	0.492	0.0179234
ENSBTAG00000014027	TRIM36	tripartite motif containing 36 [Source:VGNC Symbol;Acc:VGNC:36331]	0.354	0.00182341
ENSBTAG00000018488	AFF1	AF4/FMR2 family member 1 [Source:VGNC Symbol;Acc:VGNC:25710]	0.382	0.0074614
ENSBTAG00000004430	SGPP1	sphingosine-1-phosphate phosphatase 1 [Source:VGNC Symbol;Acc:VGNC:34548]	0.378	1.09889e-05
ENSBTAG00000014788	AKAP12	A-kinase anchoring protein 12 [Source:VGNC Symbol;Acc:VGNC:25782]	0.374	0.001104
ENSBTAG00000005915	SFMBT2	Scm like with four mbt domains 2 [Source:VGNC Symbol;Acc:VGNC:34516]	0.332	0.0175961
ENSBTAG00000018588	TMBIM6	transmembrane BAX inhibitor motif containing 6 [Source:VGNC Symbol;Acc:VGNC:35916]	0.296	2.15979e-06
ENSBTAG00000018362	TMEM109	transmembrane protein 109 [Source:VGNC Symbol;Acc:VGNC:35949]	0.418	1.60701e-05
ENSBTAG00000021918	EZH1	enhancer of zeste 1 polycomb repressive complex 2 subunit [Source:VGNC Symbol;Acc:VGNC:28674]	0.398	8.38324e-05
ENSBTAG00000003015	SESN1	sestrin 1 [Source:VGNC Symbol;Acc:VGNC:34488]	0.414	0.00287894
ENSBTAG00000010760	REV3L	REV3 like, DNA directed polymerase zeta catalytic subunit [Source:VGNC Symbol;Acc:VGNC:33883]	0.464	0.000397984
ENSBTAG00000008541	MGST1	microsomal glutathione S-transferase 1 [Source:VGNC Symbol;Acc:VGNC:31451]	0.364	0.00161271
ENSBTAG00000003177	SLC25A33	solute carrier family 25 member 33 [Source:VGNC Symbol;Acc:VGNC:34759]	0.425	0.000457689
ENSBTAG00000003045	BAMBI	BMP and activin membrane bound inhibitor [Source:VGNC Symbol;Acc:VGNC:26417]	0.493	0.00111383
ENSBTAG00000013391	ANKH	ANKH inorganic pyrophosphate transport regulator [Source:VGNC Symbol;Acc:VGNC:25901]	0.349	6.39234e-06
ENSBTAG00000004177	TANC1	tetratricopeptide repeat, ankyrin repeat and coiled-coil containing 1 [Source:VGNC Symbol;Acc:VGNC:35591]	0.381	0.000144719
ENSBTAG00000007116	ARRDC3	arrestin domain containing 3 [Source:VGNC Symbol;Acc:VGNC:26173]	0.432	0.000126422
ENSBTAG00000003958	TMEM220	transmembrane protein 220 [Source:VGNC Symbol;Acc:VGNC:36042]	0.486	0.00566919
ENSBTAG00000024199	KMT2C	lysine methyltransferase 2C [Source:VGNC Symbol;Acc:VGNC:30692]	0.417	0.000246275
ENSBTAG00000016109	DHRS12	dehydrogenase/reductase 12 [Source:VGNC Symbol;Acc:VGNC:28041]	0.268	0.000202082
ENSBTAG00000004178	ACOX2	acyl-CoA oxidase 2 [Source:VGNC Symbol;Acc:VGNC:25553]	0.336	0.000110149
ENSBTAG00000048407		protein CutA homolog [Source:NCBI gene;Acc:616903]	0.343	5.27763e-05
ENSBTAG00000015808	ZNF609	zinc finger protein 609 [Source:VGNC Symbol;Acc:VGNC:37312]	0.385	8.27237e-06
ENSBTAG00000021853	IP6K2	inositol hexakisphosphate kinase 2 [Source:VGNC Symbol;Acc:VGNC:30238]	0.287	3.59962e-06
ENSBTAG00000021394	FITM1	fat storage inducing transmembrane protein 1 [Source:VGNC Symbol;Acc:VGNC:29015]	0.213	0.0129804
ENSBTAG00000046552	GGACT	gamma-glutamylamine cyclotransferase [Source:VGNC Symbol;Acc:VGNC:29338]	0.389	0.00126399
ENSBTAG00000054241		sulfotransferase 1C4 [Source:NCBI gene;Acc:100300896]	0.33	0.0051257
ENSBTAG00000014689	CSPP1	centrosome and spindle pole associated protein 1 [Source:VGNC Symbol;Acc:VGNC:27771]	0.413	3.33488e-05
ENSBTAG00000020434	C18H19orf12	chromosome 18 C19orf12 homolog [Source:NCBI gene;Acc:533209]	0.401	0.00608211
ENSBTAG00000020584	IFT81	intraflagellar transport 81 [Source:VGNC Symbol;Acc:VGNC:30073]	0.424	0.00097505
ENSBTAG00000012885	ACAT1	acetyl-CoA acetyltransferase 1 [Source:VGNC Symbol;Acc:VGNC:25529]	0.442	0.000108819
ENSBTAG00000023177	CFH	complement factor H [Source:NCBI gene;Acc:280816]	0.489	0.0072375
ENSBTAG00000020142	LMBRD2	LMBR1 domain containing 2 [Source:VGNC Symbol;Acc:VGNC:30925]	0.367	0.000220575
ENSBTAG00000039658	PDCD7	programmed cell death 7 [Source:VGNC Symbol;Acc:VGNC:55131]	0.442	0.00065426
ENSBTAG00000020939	PLAC9	placenta associated 9 [Source:VGNC Symbol;Acc:VGNC:32970]	0.49	0.00662121
ENSBTAG00000018238	ABTB1	ankyrin repeat and BTB domain containing 1 [Source:VGNC Symbol;Acc:VGNC:25515]	0.482	0.00240193
ENSBTAG00000038635		zinc finger protein LOC100124497 [Source:NCBI gene;Acc:100124497]	0.442	0.00299798
ENSBTAG00000002049	HADH	hydroxyacyl-CoA dehydrogenase [Source:VGNC Symbol;Acc:VGNC:29741]	0.432	4.73304e-05
ENSBTAG00000015628	SMPD1	sphingomyelin phosphodiesterase 1 [Source:VGNC Symbol;Acc:VGNC:35029]	0.442	0.000551039
ENSBTAG00000016137	ZNF608	zinc finger protein 608 [Source:VGNC Symbol;Acc:VGNC:37311]	0.437	0.00416954
ENSBTAG00000025005	METTL7A	methyltransferase like 7A [Source:NCBI gene;Acc:613844]	0.406	0.0085259
ENSBTAG00000020831	CHD1L	chromodomain helicase DNA binding protein 1 like [Source:VGNC Symbol;Acc:VGNC:27277]	0.463	0.00164574
ENSBTAG00000037913	ZNF22	zinc finger protein 22 [Source:NCBI gene;Acc:768051]	0.469	0.00106101
ENSBTAG00000014038	CDKL2	cyclin dependent kinase like 2 [Source:VGNC Symbol;Acc:VGNC:27139]	0.228	1.68986e-05
ENSBTAG00000011997	ZMIZ2	zinc finger MIZ-type containing 2 [Source:VGNC Symbol;Acc:VGNC:37196]	0.485	0.00132253
ENSBTAG00000003336	TPD52L1	TPD52 like 1 [Source:VGNC Symbol;Acc:VGNC:36245]	0.341	0.00555897
ENSBTAG00000016407	IRX6	iroquois homeobox 6 [Source:VGNC Symbol;Acc:VGNC:30290]	0.357	0.00064166
ENSBTAG00000012211	HOXA5	homeobox A5 [Source:VGNC Symbol;Acc:VGNC:29913]	0.5	0.0138742
ENSBTAG00000004394	PKIB	cAMP-dependent protein kinase inhibitor beta [Source:VGNC Symbol;Acc:VGNC:32941]	0.491	0.00155785
ENSBTAG00000012060	LPIN2	lipin 2 [Source:VGNC Symbol;Acc:VGNC:30967]	0.5	0.0204602
ENSBTAG00000021880	COQ8A	coenzyme Q8A [Source:VGNC Symbol;Acc:VGNC:27616]	0.473	0.00481024
ENSBTAG00000019472	NR3C1	nuclear receptor subfamily 3 group C member 1 [Source:VGNC Symbol;Acc:VGNC:32243]	0.468	2.67055e-05
ENSBTAG00000020844	TMEM246	transmembrane protein 246 [Source:VGNC Symbol;Acc:VGNC:36056]	0.451	0.0100337
ENSBTAG00000012980	RRAGB	Ras related GTP binding B [Source:VGNC Symbol;Acc:VGNC:34159]	0.468	0.000550333

## Sheet: DOWN_overlapacuteandchronic(M2)
Ensembl ID	symbol	description	FC	PAdj
ENSBTAG00000046075		keratin associated protein-like [Source:NCBI gene;Acc:777598]	0.006	0.000993145
ENSBTAG00000014288	GPRC5D	G protein-coupled receptor class C group 5 member D [Source:VGNC Symbol;Acc:VGNC:29608]	0.008	4.29405e-07
ENSBTAG00000038386	KRTAP4-7	keratin associated protein 4-7 [Source:NCBI gene;Acc:618486]	0.005	9.31756e-05
ENSBTAG00000013685	KRT31	keratin 31 [Source:NCBI gene;Acc:618453]	0.006	0.000481221
ENSBTAG00000000619	KRT74	keratin 74 [Source:VGNC Symbol;Acc:VGNC:30738]	0.018	0.00811221
ENSBTAG00000046084	MGC151921	odorant-binding protein-like [Source:NCBI gene;Acc:517854]	0	1.93208e-08
ENSBTAG00000039718	FABP9	fatty acid binding protein 9 [Source:VGNC Symbol;Acc:VGNC:53862]	0.027	0.00610523
ENSBTAG00000030548	KRT27	keratin 27 [Source:VGNC Symbol;Acc:VGNC:30726]	0.021	0.00897682
ENSBTAG00000030546	KRT26	keratin 26 [Source:VGNC Symbol;Acc:VGNC:30725]	0.007	1.25099e-07
ENSBTAG00000054516		steroid 17-alpha-hydroxylase/17,20 lyase [Source:NCBI gene;Acc:112444495]	0.044	5.19932e-05
ENSBTAG00000006739	KRT81	keratin 81 [Source:NCBI gene;Acc:540204]	0.007	0.000488626
ENSBTAG00000007904	KRT72	keratin 72 [Source:VGNC Symbol;Acc:VGNC:30736]	0.016	1.73634e-05
ENSBTAG00000000400	KRT85	keratin 85 [Source:VGNC Symbol;Acc:VGNC:50410]	0.01	0.00246455
ENSBTAG00000054927	KRTAP3-3	keratin associated protein 3-3 [Source:NCBI gene;Acc:768045]	0.007	0.000343516
ENSBTAG00000013720	KRT86	keratin 86 [Source:NCBI gene;Acc:535232]	0.006	0.00136702
ENSBTAG00000050494		prolactin-inducible protein homolog [Source:NCBI gene;Acc:104972276]	0.001	5.7935e-06
ENSBTAG00000034869	KRTAP11-1	keratin associated protein 11-1 [Source:VGNC Symbol;Acc:VGNC:30746]	0.007	0.00317854
ENSBTAG00000026880	KRT89	keratin 89 [Source:VGNC Symbol;Acc:VGNC:50412]	0.006	2.56142e-07
ENSBTAG00000047990		major allergen Equ c 1-like [Source:NCBI gene;Acc:783399]	0.001	2.29655e-05
ENSBTAG00000052919	KRTAP3-1	keratin associated protein 3-1 [Source:NCBI gene;Acc:768046]	0.008	0.00364114
ENSBTAG00000030559	KRTAP1-1	keratin associated protein 1-1 [Source:NCBI gene;Acc:514995]	0.006	0.000989466
ENSBTAG00000040291	KRTAP10-8	keratin associated protein 10-8 [Source:NCBI gene;Acc:783679]	0.008	5.63915e-06
ENSBTAG00000030542	KRT25	keratin 25 [Source:VGNC Symbol;Acc:VGNC:30724]	0.021	0.0210694
ENSBTAG00000040070	SCGB1D	secretoglobin, family 1D, member 2 [Source:NCBI gene;Acc:338419]	0.001	0.000148583
ENSBTAG00000016820	BDA20	major allergen BDA20 [Source:NCBI gene;Acc:286791]	0	5.42396e-05
ENSBTAG00000030847	GLYATL2	glycine-N-acyltransferase like 2 [Source:VGNC Symbol;Acc:VGNC:29427]	0.001	0.000610228
ENSBTAG00000051641	MUCL1	mucin-like 1 [Source:NCBI gene;Acc:104972380]	0.001	0.000492119
ENSBTAG00000052160	KRTAP9-1	keratin associated protein 9-1 [Source:NCBI gene;Acc:788138]	0.008	0.00332914
ENSBTAG00000052946		major allergen I polypeptide chain 1-like [Source:NCBI gene;Acc:104970193]	0	0.0175907
ENSBTAG00000050955			0.001	0.00267359
ENSBTAG00000031679	HSD17B13	hydroxysteroid 17-beta dehydrogenase 13 [Source:VGNC Symbol;Acc:VGNC:29971]	0.001	0.00936341
ENSBTAG00000006807	KRT35	keratin 35 [Source:VGNC Symbol;Acc:VGNC:30729]	0.011	0.00044956
ENSBTAG00000015854	TCHHL1	trichohyalin like 1 [Source:VGNC Symbol;Acc:VGNC:35696]	0.038	0.0067725
ENSBTAG00000003871	CYP2B6	cytochrome P450 subfamily 2B [Source:NCBI gene;Acc:504769]	0.001	7.45146e-05
ENSBTAG00000033535	CALHM4	calcium homeostasis modulator family member 4 [Source:VGNC Symbol;Acc:VGNC:26710]	0.006	2.33794e-07
ENSBTAG00000038759		keratin associated protein-like [Source:NCBI gene;Acc:787225]	0.006	0.00110936
ENSBTAG00000022571	AKR1C3	aldo-keto reductase family 1, member C3 (3-alpha hydroxysteroid dehydrogenase, type II) [Source:NCBI gene;Acc:617917]	0.002	0.000275076
ENSBTAG00000018481		major allergen Equ c 1 [Source:NCBI gene;Acc:513329]	0.001	0.000595373
ENSBTAG00000050662		keratin-associated protein 21-1-like [Source:NCBI gene;Acc:112446888]	0.002	0.00185535
ENSBTAG00000018610	KRTAP12-2	keratin associated protein 12-2 [Source:NCBI gene;Acc:783717]	0.003	2.11963e-08
ENSBTAG00000053103		trichohyalin [Source:NCBI gene;Acc:613296]	0.023	0.00658922
ENSBTAG00000030555	KRT28	keratin 28 [Source:VGNC Symbol;Acc:VGNC:30727]	0.012	8.81324e-07
ENSBTAG00000012491		allergen Bos d 2 [Source:NCBI gene;Acc:100300091]	0.001	0.0017284
ENSBTAG00000039602	KRTAP13-1	keratin associated protein 13-1 [Source:NCBI gene;Acc:783607]	0.019	7.16613e-05
ENSBTAG00000015940	SCGB2A2	secretoglobin, family 2A, member 2 [Source:NCBI gene;Acc:786072]	0.005	0.000254658
ENSBTAG00000026578		protein LEG1 homolog [Source:NCBI gene;Acc:101907989]	0.003	1.92967e-06
ENSBTAG00000018530	TUBA8	tubulin alpha 8 [Source:VGNC Symbol;Acc:VGNC:36504]	0.036	2.80822e-05
ENSBTAG00000002908	GNG4	G protein subunit gamma 4 [Source:VGNC Symbol;Acc:VGNC:29467]	0.032	3.84886e-05
ENSBTAG00000002779	GABRP	gamma-aminobutyric acid type A receptor pi subunit [Source:VGNC Symbol;Acc:VGNC:29201]	0.017	5.06046e-06
ENSBTAG00000008343		uncharacterized LOC524771 [Source:NCBI gene;Acc:524771]	0.006	0.000558157
ENSBTAG00000030519		keratin, type I cuticular Ha3-I-like [Source:NCBI gene;Acc:618455]	0.01	1.03722e-05
ENSBTAG00000011062	TDO2	tryptophan 2,3-dioxygenase [Source:VGNC Symbol;Acc:VGNC:35712]	0.004	0.00133672
ENSBTAG00000039105	S100A3	S100 calcium binding protein A3 [Source:VGNC Symbol;Acc:VGNC:34243]	0.02	2.56142e-07
ENSBTAG00000014758	WIF1	WNT inhibitory factor 1 [Source:VGNC Symbol;Acc:VGNC:36938]	0.03	4.88512e-06
ENSBTAG00000007145	KRT82	keratin 82 [Source:VGNC Symbol;Acc:VGNC:30743]	0.013	2.03058e-06
ENSBTAG00000015924	CALB1	calbindin 1 [Source:VGNC Symbol;Acc:VGNC:26700]	0.005	0.00150535
ENSBTAG00000006934	CYP11A1	cytochrome P450, family 11, subfamily A, polypeptide 1 [Source:NCBI gene;Acc:338048]	0.024	0.000266748
ENSBTAG00000040038		serine protease 52-like [Source:NCBI gene;Acc:112447768]	0.064	0.000142603
ENSBTAG00000046768	IGFBP1	insulin like growth factor binding protein 1 [Source:VGNC Symbol;Acc:VGNC:30083]	0.008	1.28833e-06
ENSBTAG00000052340		keratin-associated protein 6-2-like [Source:NCBI gene;Acc:112446980]	0.007	0.000101299
ENSBTAG00000045923	BOLA-DYB	major histocompatibility complex, class II, DY beta [Source:NCBI gene;Acc:282498]	0.017	8.48736e-05
ENSBTAG00000016384	KRT32	keratin 32 [Source:VGNC Symbol;Acc:VGNC:30728]	0.006	3.80683e-07
ENSBTAG00000021992	CAVIN4	caveolae associated protein 4 [Source:VGNC Symbol;Acc:VGNC:26805]	0.007	0.000102971
ENSBTAG00000034693	SYT1	synaptotagmin 1 [Source:VGNC Symbol;Acc:VGNC:35535]	0.156	0.0366731
ENSBTAG00000050666			0.018	0.000450765
ENSBTAG00000051758		aldo-keto reductase family 1, member C1 (dihydrodiol dehydrogenase 1; 20-alpha (3-alpha)-hydroxysteroid dehydrogenase)-like [Source:NCBI gene;Acc:538060]	0.008	0.000376534
ENSBTAG00000037553	KRT33A	keratin 33A [Source:NCBI gene;Acc:539597]	0.007	0.000925423
ENSBTAG00000016121	KRT75	keratin 75 [Source:VGNC Symbol;Acc:VGNC:30739]	0.028	0.000180292
ENSBTAG00000032481	DAPL1	death associated protein like 1 [Source:VGNC Symbol;Acc:VGNC:27879]	0.005	8.54423e-06
ENSBTAG00000017408	KRT40	keratin 40 [Source:VGNC Symbol;Acc:VGNC:30733]	0.013	1.22476e-06
ENSBTAG00000022960	HEPHL1	hephaestin like 1 [Source:VGNC Symbol;Acc:VGNC:29813]	0.054	0.000222355
ENSBTAG00000002581	BOLA-DYA	major histocompatibility complex, class II, DY alpha [Source:NCBI gene;Acc:282497]	0.003	0.000395761
ENSBTAG00000053978		keratin-associated protein 10-8-like [Source:NCBI gene;Acc:112448006]	0.026	6.53242e-05
ENSBTAG00000054173		keratin-associated protein 6-2-like [Source:NCBI gene;Acc:112446904]	0.01	0.000861641
ENSBTAG00000010284	ETNPPL	ethanolamine-phosphate phospho-lyase [Source:VGNC Symbol;Acc:VGNC:53712]	0.05	0.000343516
ENSBTAG00000006567	VIPR1	vasoactive intestinal peptide receptor 1 [Source:VGNC Symbol;Acc:VGNC:36799]	0.03	0.000101827
ENSBTAG00000011266	ZBTB16	zinc finger and BTB domain containing 16 [Source:VGNC Symbol;Acc:VGNC:37062]	0.042	0.00895954
ENSBTAG00000004905	KRT19	keratin 19 [Source:VGNC Symbol;Acc:VGNC:30720]	0.009	3.51554e-06
ENSBTAG00000049093	PHGR1	proline/histidine/glycine-rich 1 [Source:NCBI gene;Acc:787749]	0.05	0.00118378
ENSBTAG00000020512	GJB1	gap junction protein beta 1 [Source:VGNC Symbol;Acc:VGNC:29376]	0.017	3.43299e-07
ENSBTAG00000004411	CRISPLD1	cysteine rich secretory protein LCCL domain containing 1 [Source:VGNC Symbol;Acc:VGNC:27714]	0.076	2.89901e-06
ENSBTAG00000001845	EPS8L3	EPS8 like 3 [Source:VGNC Symbol;Acc:VGNC:59179]	0.013	0.000811015
ENSBTAG00000054258			0.034	0.000113032
ENSBTAG00000053561	LY6G6D	megakaryocyte and platelet inhibitory receptor G6b [Source:NCBI gene;Acc:617577]	0.005	8.80574e-07
ENSBTAG00000006991	ADH6	alcohol dehydrogenase 6 (class V) [Source:NCBI gene;Acc:510551]	0.087	0.00135642
ENSBTAG00000001545	SLC34A2	solute carrier family 34 member 2 [Source:VGNC Symbol;Acc:VGNC:34818]	0.037	0.000492119
ENSBTAG00000053850			0.02	7.61277e-06
ENSBTAG00000052510	CCL26	C-C motif chemokine ligand 26 [Source:NCBI gene;Acc:508387]	0.031	7.05285e-05
ENSBTAG00000003568	CLDN10	claudin 10 [Source:VGNC Symbol;Acc:VGNC:27403]	0.014	0.000332064
ENSBTAG00000001392	RDH16	retinol dehydrogenase 16 (all-trans) [Source:NCBI gene;Acc:519940]	0.04	0.000155443
ENSBTAG00000011533	SLC22A31	solute carrier family 22 member 31 [Source:VGNC Symbol;Acc:VGNC:34728]	0.026	8.09276e-07
ENSBTAG00000037856	MGC152281	uncharacterized LOC507942 [Source:NCBI gene;Acc:507942]	0.048	0.000469042
ENSBTAG00000013378		arylacetamide deacetylase-like 2 [Source:NCBI gene;Acc:528748]	0.089	0.000143849
ENSBTAG00000016793	SLC35D3	solute carrier family 35 member D3 [Source:VGNC Symbol;Acc:VGNC:34829]	0.085	0.00161946
ENSBTAG00000009078	MIA	MIA SH3 domain containing [Source:NCBI gene;Acc:280857]	0.031	1.50062e-05
ENSBTAG00000008160	MBOAT2	membrane bound O-acyltransferase domain containing 2 [Source:VGNC Symbol;Acc:VGNC:31287]	0.05	0.0129892
ENSBTAG00000004903	KRT15	keratin 15 [Source:VGNC Symbol;Acc:VGNC:50396]	0.013	2.79272e-05
ENSBTAG00000016834	LHFPL5	LHFPL tetraspan subfamily member 5 [Source:VGNC Symbol;Acc:VGNC:30868]	0.025	7.25749e-06
ENSBTAG00000020597	FMO3	flavin containing dimethylaniline monoxygenase 3 [Source:VGNC Symbol;Acc:VGNC:29051]	0.036	3.87688e-05
ENSBTAG00000014232	GAL3ST1	galactose-3-O-sulfotransferase 1 [Source:VGNC Symbol;Acc:VGNC:29213]	0.011	5.87221e-05
ENSBTAG00000006035	PPP1R1B	protein phosphatase 1 regulatory inhibitor subunit 1B [Source:VGNC Symbol;Acc:VGNC:33234]	0.051	5.42396e-05
ENSBTAG00000019798	PIGR	polymeric immunoglobulin receptor [Source:VGNC Symbol;Acc:VGNC:32876]	0.03	0.00513374
ENSBTAG00000019297	GFRA1	GDNF family receptor alpha 1 [Source:VGNC Symbol;Acc:VGNC:29332]	0.046	1.86024e-06
ENSBTAG00000014335		steroid 17-alpha-hydroxylase/17,20 lyase [Source:NCBI gene;Acc:112441470]	0.034	0.00116654
ENSBTAG00000046547	CIDEA	cell death inducing DFFA like effector a [Source:NCBI gene;Acc:527051]	0.04	0.00435228
ENSBTAG00000038421	NPY5R	neuropeptide Y receptor Y5 [Source:VGNC Symbol;Acc:VGNC:32224]	0.042	3.3696e-05
ENSBTAG00000006231	ACSBG1	acyl-CoA synthetase bubblegum family member 1 [Source:VGNC Symbol;Acc:VGNC:25560]	0.031	0.00593044
ENSBTAG00000021033	SGK2	serum/glucocorticoid regulated kinase 2 [Source:VGNC Symbol;Acc:VGNC:34542]	0.02	6.61553e-07
ENSBTAG00000031351	SEC14L4	SEC14 like lipid binding 4 [Source:VGNC Symbol;Acc:VGNC:53919]	0.044	0.000768468
ENSBTAG00000037560	KRT34	keratin 34 [Source:VGNC Symbol;Acc:VGNC:50404]	0.006	0.0004912
ENSBTAG00000030973	TUBA1D	tubulin, alpha 3d [Source:NCBI gene;Acc:535605]	0.018	2.54739e-05
ENSBTAG00000034645	PON3	paraoxonase 3 [Source:VGNC Symbol;Acc:VGNC:33162]	0.059	0.000538716
ENSBTAG00000037483	MOGAT2	monoacylglycerol O-acyltransferase 2 [Source:NCBI gene;Acc:614494]	0.041	0.0141691
ENSBTAG00000010877	ARMC12	armadillo repeat containing 12 [Source:VGNC Symbol;Acc:VGNC:26156]	0.045	2.3581e-05
ENSBTAG00000000516	OTOR	otoraplin [Source:VGNC Symbol;Acc:VGNC:50240]	0.055	0.000718475
ENSBTAG00000018012	IL1F10	interleukin 1 family member 10 [Source:VGNC Symbol;Acc:VGNC:52788]	0.01	2.49441e-06
ENSBTAG00000046838			0.131	0.00111063
ENSBTAG00000009733	FBP1	fructose-bisphosphatase 1 [Source:VGNC Symbol;Acc:VGNC:28887]	0.034	7.03776e-07
ENSBTAG00000049253	SEC14L6	SEC14 like lipid binding 6 [Source:NCBI gene;Acc:619125]	0.024	0.00119682
ENSBTAG00000003529		N-acylsphingosine amidohydrolase 2 [Source:NCBI gene;Acc:100336736]	0.182	0.0252544
ENSBTAG00000014847	BBOX1	gamma-butyrobetaine hydroxylase 1 [Source:VGNC Symbol;Acc:VGNC:26432]	0.003	9.19159e-06
ENSBTAG00000010620	ATP6V1B1	ATPase H+ transporting V1 subunit B1 [Source:VGNC Symbol;Acc:VGNC:26317]	0.132	0.0146476
ENSBTAG00000000836	KRT8	keratin 8 [Source:VGNC Symbol;Acc:VGNC:50407]	0.034	4.25606e-05
ENSBTAG00000015700	ELOVL3	ELOVL fatty acid elongase 3 [Source:VGNC Symbol;Acc:VGNC:28449]	0.042	0.0176555
ENSBTAG00000047808	MOGAT3	2-acylglycerol O-acyltransferase 3 [Source:NCBI gene;Acc:618076]	0.041	0.000133044
ENSBTAG00000019349	SLC6A4	solute carrier family 6 member 4 [Source:VGNC Symbol;Acc:VGNC:49971]	0.08	0.000273924
ENSBTAG00000018657	ATP13A5	ATPase 13A5 [Source:VGNC Symbol;Acc:VGNC:26281]	0.051	0.000323162
ENSBTAG00000012458	PSAPL1	prosaposin like 1 [Source:VGNC Symbol;Acc:VGNC:53773]	0.037	0.00526023
ENSBTAG00000047380	CALCB	calcitonin related polypeptide beta [Source:NCBI gene;Acc:514876]	0.038	1.8917e-05
ENSBTAG00000014069	PDK4	pyruvate dehydrogenase kinase 4 [Source:VGNC Symbol;Acc:VGNC:32706]	0.061	0.000151241
ENSBTAG00000016165	KRT7	keratin 7 [Source:VGNC Symbol;Acc:VGNC:30734]	0.026	2.36444e-05
ENSBTAG00000018248	MGLL	monoglyceride lipase [Source:VGNC Symbol;Acc:VGNC:54454]	0.06	4.17381e-05
ENSBTAG00000002164	AXDND1	axonemal dynein light chain domain containing 1 [Source:VGNC Symbol;Acc:VGNC:26363]	0.135	0.00443985
ENSBTAG00000038325	CES4A	carboxylesterase 4A [Source:VGNC Symbol;Acc:VGNC:27231]	0.048	0.00547554
ENSBTAG00000015377	EPHB1	EPH receptor B1 [Source:VGNC Symbol;Acc:VGNC:50173]	0.258	0.00110887
ENSBTAG00000006769	HSD3B1	hydroxy-delta-5-steroid dehydrogenase, 3 beta- and steroid delta-isomerase 1 [Source:NCBI gene;Acc:281824]	0.032	5.12826e-05
ENSBTAG00000016026	PCOLCE2	procollagen C-endopeptidase enhancer 2 [Source:VGNC Symbol;Acc:VGNC:32643]	0.055	0.000903324
ENSBTAG00000017443			0.048	0.0122695
ENSBTAG00000005260	SPP1	secreted phosphoprotein 1 [Source:VGNC Symbol;Acc:VGNC:35232]	0.113	0.00287001
ENSBTAG00000011461	ADORA1	adenosine A1 receptor [Source:VGNC Symbol;Acc:VGNC:25686]	0.079	0.000500312
ENSBTAG00000019585	MYOM1	myomesin 1 [Source:VGNC Symbol;Acc:VGNC:50225]	0.09	0.00194958
ENSBTAG00000016145	ADAMTS19	ADAM metallopeptidase with thrombospondin type 1 motif 19 [Source:VGNC Symbol;Acc:VGNC:25623]	0.013	0.00040646
ENSBTAG00000032106	PLPP4	phospholipid phosphatase 4 [Source:VGNC Symbol;Acc:VGNC:33047]	0.014	0.000742742
ENSBTAG00000005308	ANGPTL5	angiopoietin like 5 [Source:VGNC Symbol;Acc:VGNC:50062]	0.039	0.00035975
ENSBTAG00000012222	FA2H	fatty acid 2-hydroxylase [Source:VGNC Symbol;Acc:VGNC:28692]	0.046	0.00608146
ENSBTAG00000044063	B4GALT6	beta-1,4-galactosyltransferase 6 [Source:VGNC Symbol;Acc:VGNC:26393]	0.065	4.70724e-05
ENSBTAG00000012043	PADI3	peptidyl arginine deiminase 3 [Source:VGNC Symbol;Acc:VGNC:32547]	0.085	0.000567107
ENSBTAG00000054069	CRNN	cornulin [Source:NCBI gene;Acc:100141268]	0.114	0.00522044
ENSBTAG00000005106	LGI1	leucine rich glioma inactivated 1 [Source:NCBI gene;Acc:617080]	0.015	0.000423181
ENSBTAG00000007798	DGAT2L6	diacylglycerol O-acyltransferase 2 like 6 [Source:VGNC Symbol;Acc:VGNC:28022]	0.082	0.0221393
ENSBTAG00000013698	TTC25	tetratricopeptide repeat domain 25 [Source:VGNC Symbol;Acc:VGNC:36464]	0.044	3.85586e-06
ENSBTAG00000001417	ACSM1	acyl-CoA synthetase medium chain family member 1 [Source:VGNC Symbol;Acc:VGNC:50046]	0.056	0.00010478
ENSBTAG00000003089	RHPN2	rhophilin Rho GTPase binding protein 2 [Source:VGNC Symbol;Acc:VGNC:52240]	0.06	3.25757e-05
ENSBTAG00000000588	CHODL	chondrolectin [Source:VGNC Symbol;Acc:VGNC:27308]	0.133	0.0130553
ENSBTAG00000010841	FMO5	flavin containing dimethylaniline monoxygenase 5 [Source:VGNC Symbol;Acc:VGNC:29053]	0.035	1.32604e-05
ENSBTAG00000016801	RXRG	retinoid X receptor gamma [Source:VGNC Symbol;Acc:VGNC:34232]	0.041	0.000177141
ENSBTAG00000045633	AGTR1	angiotensin II receptor type 1 [Source:VGNC Symbol;Acc:VGNC:25745]	0.032	0.00017255
ENSBTAG00000005719	GJB4	gap junction protein beta 4 [Source:VGNC Symbol;Acc:VGNC:29379]	0.081	0.00177509
ENSBTAG00000004863	RIC3	RIC3 acetylcholine receptor chaperone [Source:VGNC Symbol;Acc:VGNC:33960]	0.078	0.00015394
ENSBTAG00000002974	FMO2	flavin containing dimethylaniline monoxygenase 2 [Source:VGNC Symbol;Acc:VGNC:29050]	0.035	0.0095457
ENSBTAG00000001517	KRT18	keratin 18 [Source:VGNC Symbol;Acc:VGNC:30719]	0.043	0.000193553
ENSBTAG00000015084	MT4	metallothionein 4 [Source:VGNC Symbol;Acc:VGNC:31713]	0.014	3.27396e-05
ENSBTAG00000011095	FAR2	fatty acyl-CoA reductase 2 [Source:VGNC Symbol;Acc:VGNC:28864]	0.043	0.004384
ENSBTAG00000047543	NTRK3	neurotrophic receptor tyrosine kinase 3 [Source:NCBI gene;Acc:539126]	0.112	0.000490838
ENSBTAG00000008129	CLSTN3	calsyntenin 3 [Source:VGNC Symbol;Acc:VGNC:27468]	0.092	0.000567695
ENSBTAG00000039820	CLDN8	claudin 8 [Source:VGNC Symbol;Acc:VGNC:27419]	0.014	0.000148545
ENSBTAG00000015373	AADACL3	arylacetamide deacetylase like 3 [Source:VGNC Symbol;Acc:VGNC:25439]	0.123	0.0335006
ENSBTAG00000039196		C4b-binding protein alpha-like [Source:NCBI gene;Acc:510860]	0.103	0.0351565
ENSBTAG00000001333	PPARG	peroxisome proliferator activated receptor gamma [Source:VGNC Symbol;Acc:VGNC:33183]	0.053	8.96567e-05
ENSBTAG00000046648	CPA4	carboxypeptidase A4-like [Source:NCBI gene;Acc:101903427]	0.137	0.000758241
ENSBTAG00000019340			0.072	2.77389e-06
ENSBTAG00000017866	CD36	CD36 molecule [Source:NCBI gene;Acc:281052]	0.106	0.00122112
ENSBTAG00000015178	ECI2	enoyl-CoA delta isomerase 2 [Source:VGNC Symbol;Acc:VGNC:28310]	0.074	0.000203748
ENSBTAG00000034402	ACE2	angiotensin I converting enzyme 2 [Source:VGNC Symbol;Acc:VGNC:25535]	0.071	0.000331292
ENSBTAG00000012673	CDK18	cyclin dependent kinase 18 [Source:VGNC Symbol;Acc:VGNC:27121]	0.129	0.000246104
ENSBTAG00000037858		fatty acid amide hydrolase-like [Source:NCBI gene;Acc:513210]	0.058	0.000161696
ENSBTAG00000011917	GPAM	glycerol-3-phosphate acyltransferase, mitochondrial [Source:VGNC Symbol;Acc:VGNC:29510]	0.126	0.00131393
ENSBTAG00000004119	NEUROD2	neuronal differentiation 2 [Source:VGNC Symbol;Acc:VGNC:32018]	0.085	0.00183263
ENSBTAG00000011624	FGF21	fibroblast growth factor 21 [Source:VGNC Symbol;Acc:VGNC:28977]	0.149	0.00304758
ENSBTAG00000008113	OSR1	odd-skipped related transcription factor 1 [Source:VGNC Symbol;Acc:VGNC:32476]	0.165	0.00317854
ENSBTAG00000004924	PENK	proenkephalin [Source:VGNC Symbol;Acc:VGNC:32746]	0.05	0.00793279
ENSBTAG00000004594	MMP7	matrix metallopeptidase 7 [Source:VGNC Symbol;Acc:VGNC:31529]	0.03	6.9484e-05
ENSBTAG00000009476	VEGFD	vascular endothelial growth factor D [Source:VGNC Symbol;Acc:VGNC:36786]	0.104	0.00213182
ENSBTAG00000013675	IL37	interleukin 37 [Source:VGNC Symbol;Acc:VGNC:30160]	0.017	7.37833e-07
ENSBTAG00000011381	SLC30A3	solute carrier family 30 member 3 [Source:VGNC Symbol;Acc:VGNC:34808]	0.041	0.000326129
ENSBTAG00000005810	PDZK1	PDZ domain containing 1 [Source:VGNC Symbol;Acc:VGNC:55652]	0.051	0.000344619
ENSBTAG00000004059	SOAT1	sterol O-acyltransferase 1 [Source:VGNC Symbol;Acc:VGNC:35116]	0.13	0.00577411
ENSBTAG00000032051	SULT1C4	sulfotransferase family, cytosolic, 1C, member 4 [Source:NCBI gene;Acc:783020]	0.088	2.92538e-07
ENSBTAG00000020789	STS	steroid sulfatase [Source:VGNC Symbol;Acc:VGNC:49976]	0.082	0.00102757
ENSBTAG00000045792	SNORD39	Small nucleolar RNA SNORD55/SNORD39 [Source:RFAM;Acc:RF00157]	0.095	9.30102e-05
ENSBTAG00000021751	RASEF	RAS and EF-hand domain containing [Source:VGNC Symbol;Acc:VGNC:33742]	0.137	0.000151829
ENSBTAG00000006273	SULT4A1	sulfotransferase family 4A member 1 [Source:VGNC Symbol;Acc:VGNC:35469]	0.205	0.00217512
ENSBTAG00000013469	SRCIN1	SRC kinase signaling inhibitor 1 [Source:VGNC Symbol;Acc:VGNC:35270]	0.096	0.0021794
ENSBTAG00000034154	AGMO	alkylglycerol monooxygenase [Source:VGNC Symbol;Acc:VGNC:25731]	0.17	0.00842596
ENSBTAG00000031188	ADIG	adipogenin [Source:VGNC Symbol;Acc:VGNC:25676]	0.014	4.49893e-07
ENSBTAG00000021844	COCH	cochlin [Source:VGNC Symbol;Acc:VGNC:27545]	0.137	0.0091405
ENSBTAG00000004237	BTC	betacellulin [Source:VGNC Symbol;Acc:VGNC:26593]	0.184	0.0031649
ENSBTAG00000021830	ENPP1	ectonucleotide pyrophosphatase/phosphodiesterase 1 [Source:VGNC Symbol;Acc:VGNC:28504]	0.131	2.82244e-06
ENSBTAG00000006474	EPCAM	epithelial cell adhesion molecule [Source:VGNC Symbol;Acc:VGNC:28529]	0.06	0.000179915
ENSBTAG00000039340	SCN4B	sodium voltage-gated channel beta subunit 4 [Source:VGNC Symbol;Acc:VGNC:34351]	0.115	0.00121352
ENSBTAG00000017268	PROCA1	protein interacting with cyclin A1 [Source:VGNC Symbol;Acc:VGNC:33358]	0.086	0.000127585
ENSBTAG00000050113			0.054	9.4227e-05
ENSBTAG00000049558	CYP17A1	cytochrome P450, family 17, subfamily A, polypeptide 1 [Source:NCBI gene;Acc:281739]	0.134	0.0055283
ENSBTAG00000038496	CR2	complement C3d receptor 2 [Source:VGNC Symbol;Acc:VGNC:27684]	0.092	0.0134144
ENSBTAG00000017405	RORC	RAR related orphan receptor C [Source:VGNC Symbol;Acc:VGNC:34090]	0.043	1.93208e-08
ENSBTAG00000020361	SLC35F3	solute carrier family 35 member F3 [Source:VGNC Symbol;Acc:VGNC:34833]	0.023	1.04036e-06
ENSBTAG00000019577	ACKR4	atypical chemokine receptor 4 [Source:VGNC Symbol;Acc:VGNC:25542]	0.143	0.00777683
ENSBTAG00000014466	VTCN1	V-set domain containing T cell activation inhibitor 1 [Source:VGNC Symbol;Acc:VGNC:36848]	0.112	0.00588674
ENSBTAG00000003894	NDRG4	NDRG family member 4 [Source:VGNC Symbol;Acc:VGNC:31941]	0.159	2.89521e-06
ENSBTAG00000006784	PLA2G4B	phospholipase A2, group IVB (cytosolic) [Source:NCBI gene;Acc:505485]	0.081	4.03169e-08
ENSBTAG00000004585	CCDC30	coiled-coil domain containing 30 [Source:VGNC Symbol;Acc:VGNC:26891]	0.306	0.0285681
ENSBTAG00000007146	CPVL	carboxypeptidase vitellogenic like [Source:VGNC Symbol;Acc:VGNC:58370]	0.095	0.00106098
ENSBTAG00000018214	SHISA2	shisa family member 2 [Source:VGNC Symbol;Acc:VGNC:34598]	0.095	0.00186405
ENSBTAG00000017537	PTGIS	prostaglandin I2 synthase [Source:VGNC Symbol;Acc:VGNC:33509]	0.214	0.00224895
ENSBTAG00000040432	CLDN3	claudin 3 [Source:VGNC Symbol;Acc:VGNC:27414]	0.166	0.000779491
ENSBTAG00000012054		aldehyde dehydrogenase family 3 member B1-like [Source:NCBI gene;Acc:508879]	0.081	0.000732714
ENSBTAG00000002092	PI16	peptidase inhibitor 16 [Source:VGNC Symbol;Acc:VGNC:32853]	0.222	0.0232898
ENSBTAG00000015361	CNTFR	ciliary neurotrophic factor receptor [Source:VGNC Symbol;Acc:VGNC:27535]	0.07	0.000155443
ENSBTAG00000003946	NECAB3	N-terminal EF-hand calcium binding protein 3 [Source:VGNC Symbol;Acc:VGNC:31979]	0.012	0.000152225
ENSBTAG00000013819	URAD	ureidoimidazoline (2-oxo-4-hydroxy-4-carboxy-5-) decarboxylase [Source:VGNC Symbol;Acc:VGNC:53845]	0.052	7.74269e-05
ENSBTAG00000009772	LIX1	limb and CNS expressed 1 [Source:VGNC Symbol;Acc:VGNC:30912]	0.07	7.83755e-05
ENSBTAG00000000582	LY6G6E	lymphocyte antigen 6 complex, locus G6E [Source:NCBI gene;Acc:512743]	0.072	7.66562e-05
ENSBTAG00000020342	MYOC	myocilin [Source:VGNC Symbol;Acc:VGNC:31833]	0.068	0.000329298
ENSBTAG00000007208	HDAC11	histone deacetylase 11 [Source:VGNC Symbol;Acc:VGNC:49150]	0.08	1.65253e-05
ENSBTAG00000012848	PTPRU	protein tyrosine phosphatase receptor type U [Source:VGNC Symbol;Acc:VGNC:33559]	0.155	0.000204936
ENSBTAG00000014602	CAMTA1	calmodulin binding transcription activator 1 [Source:VGNC Symbol;Acc:VGNC:26732]	0.14	4.83058e-05
ENSBTAG00000011666	THRSP	thyroid hormone responsive [Source:VGNC Symbol;Acc:VGNC:35848]	0.086	0.00060957
ENSBTAG00000016305	ATP13A4	ATPase 13A4 [Source:VGNC Symbol;Acc:VGNC:26280]	0.056	8.97211e-05
ENSBTAG00000019291	GRB14	growth factor receptor bound protein 14 [Source:VGNC Symbol;Acc:VGNC:29630]	0.083	0.000880081
ENSBTAG00000020646	ZC3H6	zinc finger CCCH-type containing 6 [Source:VGNC Symbol;Acc:VGNC:37107]	0.087	2.05789e-06
ENSBTAG00000009749	USP2	ubiquitin specific peptidase 2 [Source:VGNC Symbol;Acc:VGNC:54894]	0.115	0.000102808
ENSBTAG00000005615	CEACAM1	carcinoembryonic antigen related cell adhesion molecule 1 [Source:NCBI gene;Acc:404118]	0.191	0.000602284
ENSBTAG00000016276	HAL	histidine ammonia-lyase [Source:VGNC Symbol;Acc:VGNC:29744]	0.023	0.000208024
ENSBTAG00000026966	RASSF9	Ras association domain family member 9 [Source:VGNC Symbol;Acc:VGNC:33765]	0.338	0.000477013
ENSBTAG00000001706	SLC9A2	solute carrier family 9 member A2 [Source:VGNC Symbol;Acc:VGNC:34939]	0.068	0.000263954
ENSBTAG00000001652	SLCO3A1	solute carrier organic anion transporter family member 3A1 [Source:VGNC Symbol;Acc:VGNC:34953]	0.062	3.48425e-05
ENSBTAG00000001292	LTF	lactotransferrin [Source:VGNC Symbol;Acc:VGNC:31077]	0.083	0.00107866
ENSBTAG00000008587	GSTT2	glutathione S-transferase theta 2 [Source:NCBI gene;Acc:516190]	0.114	0.0117236
ENSBTAG00000019916	CLMN	calmin [Source:VGNC Symbol;Acc:VGNC:27452]	0.102	0.000222355
ENSBTAG00000013364	LIPM	lipase family member M [Source:VGNC Symbol;Acc:VGNC:30908]	0.011	0.000161123
ENSBTAG00000012676	KRT79	keratin 79 [Source:VGNC Symbol;Acc:VGNC:30741]	0.03	9.05901e-05
ENSBTAG00000007665	NPR3	natriuretic peptide receptor 3 [Source:NCBI gene;Acc:281358]	0.054	0.000223794
ENSBTAG00000015670	PAK3	p21 (RAC1) activated kinase 3 [Source:VGNC Symbol;Acc:VGNC:53659]	0.061	6.53159e-06
ENSBTAG00000046138	C3H1orf68	chromosome 3 C1orf68 homolog [Source:VGNC Symbol;Acc:VGNC:52716]	0.015	5.94985e-07
ENSBTAG00000011601	ST3GAL5	ST3 beta-galactoside alpha-2,3-sialyltransferase 5 [Source:VGNC Symbol;Acc:VGNC:35334]	0.169	3.49511e-06
ENSBTAG00000023372	MYCN	MYCN proto-oncogene, bHLH transcription factor [Source:NCBI gene;Acc:616888]	0.131	1.74691e-06
ENSBTAG00000001474	NRGN	neurogranin [Source:VGNC Symbol;Acc:VGNC:32262]	0.105	0.00359246
ENSBTAG00000016622	TCAIM	T cell activation inhibitor, mitochondrial [Source:VGNC Symbol;Acc:VGNC:35677]	0.199	0.000863268
ENSBTAG00000013213	OSR2	odd-skipped related transciption factor 2 [Source:VGNC Symbol;Acc:VGNC:32477]	0.124	6.18245e-05
ENSBTAG00000021469	CTTNBP2	cortactin binding protein 2 [Source:VGNC Symbol;Acc:VGNC:27822]	0.173	5.41486e-06
ENSBTAG00000000690	THEM5	thioesterase superfamily member 5 [Source:VGNC Symbol;Acc:VGNC:50123]	0.072	4.49893e-07
ENSBTAG00000032517	BCL7A	BAF chromatin remodeling complex subunit BCL7A [Source:VGNC Symbol;Acc:VGNC:53891]	0.232	0.00722329
ENSBTAG00000023529	SPEF2	sperm flagellar 2 [Source:VGNC Symbol;Acc:VGNC:35202]	0.125	0.00675142
ENSBTAG00000008103	ALDH1A1	aldehyde dehydrogenase 1 family member A1 [Source:VGNC Symbol;Acc:VGNC:25808]	0.186	6.9484e-05
ENSBTAG00000008102	CRTAC1	cartilage acidic protein 1 [Source:VGNC Symbol;Acc:VGNC:27725]	0.151	0.00247478
ENSBTAG00000019460	MOXD1	monooxygenase DBH like 1 [Source:VGNC Symbol;Acc:VGNC:31568]	0.141	1.62967e-06
ENSBTAG00000050065			0.176	0.00114283
ENSBTAG00000006977	PLP1	proteolipid protein 1 [Source:VGNC Symbol;Acc:VGNC:33042]	0.085	0.00151429
ENSBTAG00000004432	CHRDL1	Bos taurus chordin like 1 (CHRDL1), mRNA. [Source:RefSeq mRNA;Acc:NM_001205187]	0.241	0.00692438
ENSBTAG00000000477	TLR5	toll like receptor 5 [Source:VGNC Symbol;Acc:VGNC:52835]	0.108	4.95087e-05
ENSBTAG00000008240	GALNT15	polypeptide N-acetylgalactosaminyltransferase 15 [Source:VGNC Symbol;Acc:VGNC:29228]	0.109	0.000881728
ENSBTAG00000052562	ID4	inhibitor of DNA binding 4, HLH protein [Source:NCBI gene;Acc:100848012]	0.151	0.00181589
ENSBTAG00000016240	RNF157	ring finger protein 157 [Source:VGNC Symbol;Acc:VGNC:34031]	0.162	6.62138e-07
ENSBTAG00000000088	ALCAM	activated leukocyte cell adhesion molecule [Source:VGNC Symbol;Acc:VGNC:25805]	0.174	1.53703e-05
ENSBTAG00000003889	PER1	period circadian regulator 1 [Source:VGNC Symbol;Acc:VGNC:32748]	0.151	0.00276896
ENSBTAG00000021811	ANGPT4	angiopoietin 4 [Source:VGNC Symbol;Acc:VGNC:25889]	0.135	0.000454358
ENSBTAG00000002972	CASC1	cancer susceptibility 1 [Source:NCBI gene;Acc:526444]	0.143	0.000510442
ENSBTAG00000018292	MOSPD2	motile sperm domain containing 2 [Source:NCBI gene;Acc:508293]	0.171	1.28149e-07
ENSBTAG00000017564	CGN	cingulin [Source:VGNC Symbol;Acc:VGNC:27258]	0.126	1.26741e-05
ENSBTAG00000040398	KIAA1211	KIAA1211 [Source:VGNC Symbol;Acc:VGNC:59341]	0.178	0.00418565
ENSBTAG00000046587	CST6	cystatin E/M [Source:NCBI gene;Acc:503685]	0.173	0.0116156
ENSBTAG00000003434	CERS4	ceramide synthase 4 [Source:VGNC Symbol;Acc:VGNC:27226]	0.097	5.07247e-05
ENSBTAG00000026836			0.131	0.00125546
ENSBTAG00000010123	APOE	apolipoprotein E [Source:VGNC Symbol;Acc:VGNC:52178]	0.184	0.000176356
ENSBTAG00000019924	DDHD1	DDHD domain containing 1 [Source:VGNC Symbol;Acc:VGNC:27943]	0.187	0.000272848
ENSBTAG00000007439	TENM4	teneurin transmembrane protein 4 [Source:VGNC Symbol;Acc:VGNC:35744]	0.161	1.36179e-05
ENSBTAG00000055123	FAM180B	family with sequence similarity 180 member B [Source:NCBI gene;Acc:100138344]	0.032	5.18503e-06
ENSBTAG00000020520	RASD1	ras related dexamethasone induced 1 [Source:VGNC Symbol;Acc:VGNC:33740]	0.177	0.0277845
ENSBTAG00000008313	KLF15	Kruppel like factor 15 [Source:VGNC Symbol;Acc:VGNC:30629]	0.143	0.000748631
ENSBTAG00000016312	LGALS4	galectin 4 [Source:VGNC Symbol;Acc:VGNC:30854]	0.247	0.0440118
ENSBTAG00000021636	GPR155	G protein-coupled receptor 155 [Source:VGNC Symbol;Acc:VGNC:29561]	0.123	0.000610228
ENSBTAG00000027134	DYNC1I1	dynein cytoplasmic 1 intermediate chain 1 [Source:VGNC Symbol;Acc:VGNC:28270]	0.114	0.00222835
ENSBTAG00000034106	CYP8B1	cytochrome P450, family 8, subfamily B, polypeptide 1 [Source:NCBI gene;Acc:538964]	0.035	9.27586e-06
ENSBTAG00000020060	TXNIP	thioredoxin interacting protein [Source:VGNC Symbol;Acc:VGNC:36541]	0.136	8.80574e-07
ENSBTAG00000018644	PDZRN3	PDZ domain containing ring finger 3 [Source:VGNC Symbol;Acc:VGNC:32731]	0.135	1.25099e-07
ENSBTAG00000014149	LCN2	lipocalin 2 [Source:VGNC Symbol;Acc:VGNC:30814]	0.09	3.65171e-05
ENSBTAG00000032301	SLC26A7	solute carrier family 26 member 7 [Source:VGNC Symbol;Acc:VGNC:34782]	0.032	2.47526e-05
ENSBTAG00000000668	SLC22A5	solute carrier family 22 member 5 [Source:VGNC Symbol;Acc:VGNC:34730]	0.199	1.74853e-06
ENSBTAG00000005353	DES	desmin [Source:VGNC Symbol;Acc:VGNC:28013]	0.231	0.00414757
ENSBTAG00000021259	C2CD2	C2 calcium dependent domain containing 2 [Source:VGNC Symbol;Acc:VGNC:26631]	0.195	0.000516084
ENSBTAG00000005586	GATM	glycine amidinotransferase [Source:VGNC Symbol;Acc:VGNC:29274]	0.174	5.20658e-07
ENSBTAG00000030690	RADIL	Rap associating with DIL domain [Source:VGNC Symbol;Acc:VGNC:33691]	0.29	0.00209813
ENSBTAG00000006024	ISLR	immunoglobulin superfamily containing leucine rich repeat [Source:VGNC Symbol;Acc:VGNC:30298]	0.263	0.0199561
ENSBTAG00000021581	FHOD3	formin homology 2 domain containing 3 [Source:VGNC Symbol;Acc:VGNC:29004]	0.13	7.25749e-06
ENSBTAG00000043377	SNORD16	Small nucleolar RNA SNORD16 [Source:RFAM;Acc:RF00138]	0.238	0.0148939
ENSBTAG00000011173	FAM189A2	family with sequence similarity 189 member A2 [Source:VGNC Symbol;Acc:VGNC:54429]	0.119	0.00181589
ENSBTAG00000032617	FBXO44	F-box protein 44 [Source:NCBI gene;Acc:785057]	0.165	0.000249068
ENSBTAG00000004653	ADGRA3	adhesion G protein-coupled receptor A3 [Source:VGNC Symbol;Acc:VGNC:25657]	0.242	0.00540688
ENSBTAG00000006812	FAM181B	family with sequence similarity 181 member B [Source:VGNC Symbol;Acc:VGNC:28764]	0.209	0.00654429
ENSBTAG00000014596	EFHD1	EF-hand domain family member D1 [Source:VGNC Symbol;Acc:VGNC:28352]	0.177	1.87968e-05
ENSBTAG00000045877	TSC22D3	TSC22 domain family member 3 [Source:NCBI gene;Acc:100125309]	0.207	9.44648e-05
ENSBTAG00000016444	RETREG1	reticulophagy regulator 1 [Source:VGNC Symbol;Acc:VGNC:33878]	0.067	8.47442e-05
ENSBTAG00000008942	NGEF	neuronal guanine nucleotide exchange factor [Source:VGNC Symbol;Acc:VGNC:32060]	0.072	8.25477e-05
ENSBTAG00000019915	GSN	gelsolin [Source:VGNC Symbol;Acc:VGNC:29680]	0.14	6.89012e-09
ENSBTAG00000014322	FAM234B	family with sequence similarity 234 member B [Source:VGNC Symbol;Acc:VGNC:28805]	0.126	4.0286e-07
ENSBTAG00000033835	MPZ	myelin protein zero [Source:VGNC Symbol;Acc:VGNC:31591]	0.163	0.000245999
ENSBTAG00000008625	PLEKHF1	pleckstrin homology and FYVE domain containing 1 [Source:VGNC Symbol;Acc:VGNC:33012]	0.208	0.000316388
ENSBTAG00000050091	GCNT4	glucosaminyl (N-acetyl) transferase 4 [Source:NCBI gene;Acc:782825]	0.213	0.0014047
ENSBTAG00000012249	PRR15L	proline rich 15 like [Source:VGNC Symbol;Acc:VGNC:33394]	0.096	0.000809316
ENSBTAG00000014619	WASF3	WASP family member 3 [Source:VGNC Symbol;Acc:VGNC:36867]	0.179	0.000328102
ENSBTAG00000018694	ACSS3	acyl-CoA synthetase short chain family member 3 [Source:VGNC Symbol;Acc:VGNC:25572]	0.188	1.24495e-05
ENSBTAG00000019210	ADCY2	adenylate cyclase 2 [Source:VGNC Symbol;Acc:VGNC:25643]	0.183	0.00349155
ENSBTAG00000015241	EPHX2	epoxide hydrolase 2 [Source:VGNC Symbol;Acc:VGNC:28542]	0.05	0.000156243
ENSBTAG00000022360	SOX5	SRY-box transcription factor 5 [Source:VGNC Symbol;Acc:VGNC:35149]	0.17	0.00210911
ENSBTAG00000045235			0.057	0.000409054
ENSBTAG00000040413	CES3	carboxylesterase 3 [Source:VGNC Symbol;Acc:VGNC:27230]	0.049	9.35203e-05
ENSBTAG00000008743	ALDH2	aldehyde dehydrogenase 2 family member [Source:NCBI gene;Acc:508629]	0.137	6.89012e-09
ENSBTAG00000013922	MOSPD1	motile sperm domain containing 1 [Source:VGNC Symbol;Acc:VGNC:31564]	0.137	6.99027e-07
ENSBTAG00000018028	TTLL10	tubulin tyrosine ligase like 10 [Source:VGNC Symbol;Acc:VGNC:36490]	0.1	0.00221024
ENSBTAG00000018016	NUPR1	nuclear protein 1, transcriptional regulator [Source:VGNC Symbol;Acc:VGNC:32369]	0.206	3.74126e-06
ENSBTAG00000015562	PLBD1	phospholipase B domain containing 1 [Source:VGNC Symbol;Acc:VGNC:32978]	0.102	5.83146e-05
ENSBTAG00000002125	GNAL	G protein subunit alpha L [Source:VGNC Symbol;Acc:VGNC:29452]	0.273	0.000136399
ENSBTAG00000005718	PLIN2	perilipin 2 [Source:VGNC Symbol;Acc:VGNC:33030]	0.191	0.000357709
ENSBTAG00000032515	PLA2R1	phospholipase A2 receptor 1 [Source:VGNC Symbol;Acc:VGNC:32966]	0.245	0.000178054
ENSBTAG00000010423	LIFR	LIF receptor subunit alpha [Source:VGNC Symbol;Acc:VGNC:30881]	0.232	0.00194947
ENSBTAG00000010551	ATP1A2	ATPase Na+/K+ transporting subunit alpha 2 [Source:VGNC Symbol;Acc:VGNC:53849]	0.102	0.00129555
ENSBTAG00000015436	SLC27A4	solute carrier family 27 member 4 [Source:VGNC Symbol;Acc:VGNC:34788]	0.132	0.000999176
ENSBTAG00000036028	BEX2	brain expressed X-linked 2 [Source:NCBI gene;Acc:768028]	0.089	7.41778e-05
ENSBTAG00000006343	IL1R2	interleukin 1 receptor type 2 [Source:VGNC Symbol;Acc:VGNC:30132]	0.219	9.20451e-05
ENSBTAG00000025448	IZUMO4	IZUMO family member 4 [Source:VGNC Symbol;Acc:VGNC:30357]	0.081	0.000277596
ENSBTAG00000009209	BEND5	BEN domain containing 5 [Source:VGNC Symbol;Acc:VGNC:26468]	0.143	0.00288178
ENSBTAG00000004344	ACSL1	acyl-CoA synthetase long chain family member 1 [Source:VGNC Symbol;Acc:VGNC:25564]	0.144	5.49357e-07
ENSBTAG00000013525	MPIG6B	megakaryocyte and platelet inhibitory receptor G6b [Source:VGNC Symbol;Acc:VGNC:31577]	0.079	0.000105481
ENSBTAG00000015757	PHYHIP	phytanoyl-CoA 2-hydroxylase interacting protein [Source:VGNC Symbol;Acc:VGNC:32850]	0.14	0.00160273
ENSBTAG00000002921	RMDN3	regulator of microtubule dynamics 3 [Source:VGNC Symbol;Acc:VGNC:33993]	0.15	1.60886e-07
ENSBTAG00000033190	PGM5	phosphoglucomutase 5 [Source:VGNC Symbol;Acc:VGNC:32797]	0.143	3.32943e-05
ENSBTAG00000020418	CA5B	carbonic anhydrase 5B [Source:VGNC Symbol;Acc:VGNC:26655]	0.133	8.23269e-08
ENSBTAG00000007415	SLC7A8	solute carrier family 7 member 8 [Source:VGNC Symbol;Acc:VGNC:34933]	0.138	0.000410527
ENSBTAG00000007104	JPH4	junctophilin 4 [Source:VGNC Symbol;Acc:VGNC:30383]	0.049	0.000226041
ENSBTAG00000004126	MLF1	myeloid leukemia factor 1 [Source:NCBI gene;Acc:533379]	0.192	0.00281329
ENSBTAG00000032531	MUSTN1	musculoskeletal, embryonic nuclear protein 1 [Source:NCBI gene;Acc:616088]	0.269	0.000567737
ENSBTAG00000018723	SLC25A34	solute carrier family 25 member 34 [Source:VGNC Symbol;Acc:VGNC:34760]	0.07	1.24277e-06
ENSBTAG00000019663	DECR1	2,4-dienoyl-CoA reductase 1 [Source:VGNC Symbol;Acc:VGNC:27982]	0.173	4.81782e-05
ENSBTAG00000048493	NAALADL2	N-acetylated alpha-linked acidic dipeptidase like 2 [Source:NCBI gene;Acc:100337356]	0.063	0.000251794
ENSBTAG00000003126	PEX16	peroxisomal biogenesis factor 16 [Source:VGNC Symbol;Acc:VGNC:32757]	0.163	4.80339e-08
ENSBTAG00000005304	SRM	spermidine synthase [Source:VGNC Symbol;Acc:VGNC:35282]	0.245	1.06831e-05
ENSBTAG00000000099	CERS2	ceramide synthase 2 [Source:VGNC Symbol;Acc:VGNC:27224]	0.215	1.70584e-08
ENSBTAG00000010990	LHX2	LIM homeobox 2 [Source:VGNC Symbol;Acc:VGNC:30872]	0.233	7.26744e-07
ENSBTAG00000020032	CEP126	centrosomal protein 126 [Source:NCBI gene;Acc:100336205]	0.138	0.000500312
ENSBTAG00000013784	CSNK2A2	casein kinase 2 alpha 2 [Source:VGNC Symbol;Acc:VGNC:27769]	0.214	8.29662e-07
ENSBTAG00000007101	F3	coagulation factor III, tissue factor [Source:VGNC Symbol;Acc:VGNC:28687]	0.204	5.60038e-05
ENSBTAG00000010343	C1QTNF7	C1q and TNF related 7 [Source:VGNC Symbol;Acc:VGNC:26627]	0.114	3.2515e-06
ENSBTAG00000000128	FGF18	fibroblast growth factor 18 [Source:VGNC Symbol;Acc:VGNC:28974]	0.189	0.00061734
ENSBTAG00000004440	SLC15A1	solute carrier family 15 member 1 [Source:VGNC Symbol;Acc:VGNC:34679]	0.145	0.00730186
ENSBTAG00000039234	LIPK	lipase family member K [Source:VGNC Symbol;Acc:VGNC:30907]	0.184	0.00114635
ENSBTAG00000011534	RAMP1	receptor activity modifying protein 1 [Source:VGNC Symbol;Acc:VGNC:55666]	0.068	3.52166e-05
ENSBTAG00000031014	LDAH	lipid droplet associated hydrolase [Source:VGNC Symbol;Acc:VGNC:30821]	0.256	0.00403043
ENSBTAG00000015396	RBM24	RNA binding motif protein 24 [Source:VGNC Symbol;Acc:VGNC:33793]	0.241	0.000654235
ENSBTAG00000054572	PEG3	paternally expressed 3 [Source:NCBI gene;Acc:444864]	0.199	0.00158784
ENSBTAG00000012608	GDAP1	ganglioside induced differentiation associated protein 1 [Source:VGNC Symbol;Acc:VGNC:29295]	0.083	0.000748748
ENSBTAG00000020644	GPC4	glypican 4 [Source:VGNC Symbol;Acc:VGNC:29526]	0.36	0.0475877
ENSBTAG00000054990			0.175	0.0058324
ENSBTAG00000046553	SECISBP2L	SECIS binding protein 2 like [Source:VGNC Symbol;Acc:VGNC:58410]	0.196	5.31217e-08
ENSBTAG00000012460	ELF5	E74 like ETS transcription factor 5 [Source:VGNC Symbol;Acc:VGNC:28430]	0.084	0.0013763
ENSBTAG00000020715	PIK3C2G	phosphatidylinositol-4-phosphate 3-kinase catalytic subunit type 2 gamma [Source:VGNC Symbol;Acc:VGNC:32887]	0.155	3.36087e-05
ENSBTAG00000017395	CERS5	ceramide synthase 5 [Source:VGNC Symbol;Acc:VGNC:27227]	0.159	1.11415e-08
ENSBTAG00000006754	DBP	D-box binding PAR bZIP transcription factor [Source:VGNC Symbol;Acc:VGNC:27894]	0.163	4.95893e-06
ENSBTAG00000013848	ADGRD1	adhesion G protein-coupled receptor D1 [Source:VGNC Symbol;Acc:VGNC:53887]	0.359	0.0259224
ENSBTAG00000037533	C4A	complement component 4A [Source:NCBI gene;Acc:280678]	0.166	0.00405786
ENSBTAG00000001102	SERPINB10	serpin family B member 10 [Source:VGNC Symbol;Acc:VGNC:56372]	0.14	0.00366101
ENSBTAG00000003887	ECHDC1	ethylmalonyl-CoA decarboxylase 1 [Source:VGNC Symbol;Acc:VGNC:28306]	0.189	4.05129e-08
ENSBTAG00000002817	SLC46A1	solute carrier family 46 member 1 [Source:VGNC Symbol;Acc:VGNC:34884]	0.097	6.23826e-05
ENSBTAG00000023607	HACD2	3-hydroxyacyl-CoA dehydratase 2 [Source:VGNC Symbol;Acc:VGNC:50252]	0.22	7.42513e-08
ENSBTAG00000021923	DSG2	desmoglein 2 [Source:VGNC Symbol;Acc:VGNC:28221]	0.368	0.000665858
ENSBTAG00000024269	TGFBR3	transforming growth factor beta receptor 3 [Source:VGNC Symbol;Acc:VGNC:49979]	0.301	9.61349e-05
ENSBTAG00000047502	FKBP5	FKBP prolyl isomerase 5 [Source:VGNC Symbol;Acc:VGNC:29024]	0.257	0.00282092
ENSBTAG00000021158	SATB1	SATB homeobox 1 [Source:VGNC Symbol;Acc:VGNC:34298]	0.226	2.57885e-05
ENSBTAG00000016644	LVRN	laeverin [Source:VGNC Symbol;Acc:VGNC:31086]	0.291	0.0236691
ENSBTAG00000002044	SIRT3	sirtuin 3 [Source:VGNC Symbol;Acc:VGNC:34632]	0.192	3.59491e-05
ENSBTAG00000031871	NKAPL	NFKB activating protein like [Source:VGNC Symbol;Acc:VGNC:54230]	0.292	0.00167981
ENSBTAG00000023426	FAIM	Fas apoptotic inhibitory molecule [Source:VGNC Symbol;Acc:VGNC:28709]	0.109	4.18265e-06
ENSBTAG00000044443	SCARNA16	small Cajal body-specific RNA 16 [Source:HGNC Symbol;Acc:HGNC:32573]	0.123	0.00227379
ENSBTAG00000006064	C7H19orf57	chromosome 7 C19orf57 homolog [Source:VGNC Symbol;Acc:VGNC:52729]	0.062	6.0702e-05
ENSBTAG00000049058	INHBB	inhibin subunit beta B [Source:VGNC Symbol;Acc:VGNC:30201]	0.299	3.86792e-05
ENSBTAG00000021928	DIPK1B	divergent protein kinase domain 1B [Source:VGNC Symbol;Acc:VGNC:28825]	0.131	0.000442747
ENSBTAG00000009314	FYB2	FYN binding protein 2 [Source:VGNC Symbol;Acc:VGNC:29161]	0.19	0.00757359
ENSBTAG00000003329	FST	follistatin [Source:VGNC Symbol;Acc:VGNC:29134]	0.342	9.99613e-05
ENSBTAG00000006686	NPNT	nephronectin [Source:VGNC Symbol;Acc:VGNC:32209]	0.188	1.98736e-06
ENSBTAG00000009984	SGPL1	sphingosine-1-phosphate lyase 1 [Source:VGNC Symbol;Acc:VGNC:34547]	0.189	1.92967e-06
ENSBTAG00000005963	MAT1A	methionine adenosyltransferase 1A [Source:VGNC Symbol;Acc:VGNC:31261]	0.203	9.27586e-06
ENSBTAG00000001852	BREH1	retinyl ester hydrolase type 1 [Source:NCBI gene;Acc:497207]	0.225	0.000288592
ENSBTAG00000037756	TET1	tet methylcytosine dioxygenase 1 [Source:VGNC Symbol;Acc:VGNC:55994]	0.236	5.98003e-05
ENSBTAG00000011207	CNN1	calponin 1 [Source:VGNC Symbol;Acc:VGNC:27508]	0.371	0.0344579
ENSBTAG00000001374	METTL27	methyltransferase like 27 [Source:VGNC Symbol;Acc:VGNC:31411]	0.063	1.62877e-05
ENSBTAG00000007077	ABHD1	abhydrolase domain containing 1 [Source:VGNC Symbol;Acc:VGNC:25487]	0.186	0.0123871
ENSBTAG00000015155	HACD3	3-hydroxyacyl-CoA dehydratase 3 [Source:VGNC Symbol;Acc:VGNC:29738]	0.276	6.29957e-07
ENSBTAG00000015908	MBOAT7	membrane bound O-acyltransferase domain containing 7 [Source:VGNC Symbol;Acc:VGNC:31289]	0.258	4.80339e-08
ENSBTAG00000014269	SCARB1	scavenger receptor class B member 1 [Source:VGNC Symbol;Acc:VGNC:34324]	0.257	7.3552e-06
ENSBTAG00000051030		cytochrome P450, family 2, subfamily J, polypeptide 2 [Source:NCBI gene;Acc:510406]	0.212	0.00766749
ENSBTAG00000038831	PHYHD1	phytanoyl-CoA dioxygenase domain containing 1 [Source:NCBI gene;Acc:540828]	0.263	0.000148068
ENSBTAG00000001335	GHR	growth hormone receptor [Source:VGNC Symbol;Acc:VGNC:50184]	0.318	0.0241896
ENSBTAG00000001774	SPRY2	sprouty RTK signaling antagonist 2 [Source:VGNC Symbol;Acc:VGNC:35242]	0.299	0.000123613
ENSBTAG00000016515	EFNA5	ephrin A5 [Source:VGNC Symbol;Acc:VGNC:28358]	0.185	2.33794e-07
ENSBTAG00000002606	LGR4	leucine rich repeat containing G protein-coupled receptor 4 [Source:VGNC Symbol;Acc:VGNC:30861]	0.237	3.38234e-06
ENSBTAG00000046597	GPRIN2	G protein regulated inducer of neurite outgrowth 2 [Source:VGNC Symbol;Acc:VGNC:29610]	0.144	3.88436e-06
ENSBTAG00000018513	FHL1	four and a half LIM domains 1 [Source:VGNC Symbol;Acc:VGNC:28999]	0.285	0.000538716
ENSBTAG00000020426	TFAP2B	transcription factor AP-2 beta [Source:VGNC Symbol;Acc:VGNC:35777]	0.256	2.20196e-05
ENSBTAG00000011866	PCBD1	pterin-4 alpha-carbinolamine dehydratase 1 [Source:VGNC Symbol;Acc:VGNC:32612]	0.306	0.00262442
ENSBTAG00000022890	MBP	myelin basic protein [Source:VGNC Symbol;Acc:VGNC:54450]	0.188	0.00145127
ENSBTAG00000017616	ADSS1	adenylosuccinate synthase 1 [Source:VGNC Symbol;Acc:VGNC:25701]	0.346	0.00405638
ENSBTAG00000046759			0.243	8.99845e-06
ENSBTAG00000052479			0.243	8.99845e-06
ENSBTAG00000032558	TTC7A	tetratricopeptide repeat domain 7A [Source:VGNC Symbol;Acc:VGNC:36480]	0.325	3.87468e-06
ENSBTAG00000011585	MST1	macrophage stimulating 1 [Source:NCBI gene;Acc:514667]	0.274	0.00764988
ENSBTAG00000008341	ARSB	arylsulfatase B [Source:VGNC Symbol;Acc:VGNC:26176]	0.251	0.021486
ENSBTAG00000006852	ACYP2	acylphosphatase 2 [Source:VGNC Symbol;Acc:VGNC:25599]	0.19	0.00821921
ENSBTAG00000005478	PATZ1	POZ/BTB and AT hook containing zinc finger 1 [Source:VGNC Symbol;Acc:VGNC:32595]	0.341	0.000846945
ENSBTAG00000010932	DNAJC12	DnaJ heat shock protein family (Hsp40) member C12 [Source:VGNC Symbol;Acc:VGNC:55984]	0.202	0.000690392
ENSBTAG00000031497	FGFBP1	fibroblast growth factor binding protein 1 [Source:NCBI gene;Acc:281812]	0.489	0.0290073
ENSBTAG00000004136	NFE2L3	nuclear factor, erythroid 2 like 3 [Source:VGNC Symbol;Acc:VGNC:32037]	0.16	0.00123479
ENSBTAG00000016676	PTER	phosphotriesterase related [Source:VGNC Symbol;Acc:VGNC:33497]	0.228	0.00152468
ENSBTAG00000010462	ROBO2	roundabout guidance receptor 2 [Source:VGNC Symbol;Acc:VGNC:34079]	0.353	0.0380307
ENSBTAG00000013303	ACSS2	acyl-CoA synthetase short chain family member 2 [Source:VGNC Symbol;Acc:VGNC:25571]	0.173	1.64168e-06
ENSBTAG00000011037	RBPMS2	RNA binding protein, mRNA processing factor 2 [Source:VGNC Symbol;Acc:VGNC:55138]	0.361	0.00484184
ENSBTAG00000003721	CHST1	carbohydrate sulfotransferase 1 [Source:VGNC Symbol;Acc:VGNC:27337]	0.206	7.68063e-07
ENSBTAG00000025669	B3GALT4	beta-1,3-galactosyltransferase 4 [Source:VGNC Symbol;Acc:VGNC:26374]	0.214	0.000378073
ENSBTAG00000053996	ZNF853	zinc finger protein 853 [Source:NCBI gene;Acc:618217]	0.208	0.000530274
ENSBTAG00000000634	MLPH	melanophilin [Source:VGNC Symbol;Acc:VGNC:31506]	0.082	0.00169331
ENSBTAG00000031583	NUPR2	nuclear protein 2, transcriptional regulator [Source:NCBI gene;Acc:614047]	0.212	2.04215e-07
ENSBTAG00000005328	ICE2	interactor of little elongation complex ELL subunit 2 [Source:VGNC Symbol;Acc:VGNC:30027]	0.258	4.84458e-07
ENSBTAG00000021535	CROT	carnitine O-octanoyltransferase [Source:VGNC Symbol;Acc:VGNC:27723]	0.256	4.17181e-06
ENSBTAG00000000593	ST8SIA1	ST8 alpha-N-acetyl-neuraminide alpha-2,8-sialyltransferase 1 [Source:VGNC Symbol;Acc:VGNC:49964]	0.308	0.0101672
ENSBTAG00000051913	UST	uronyl 2-sulfotransferase [Source:NCBI gene;Acc:535975]	0.212	0.00118259
ENSBTAG00000019859	B3GALT2	beta-1,3-galactosyltransferase 2 [Source:VGNC Symbol;Acc:VGNC:26373]	0.31	0.00482001
ENSBTAG00000051675	C15orf65	chromosome 15 open reading frame 65 [Source:HGNC Symbol;Acc:HGNC:44654]	0.301	0.0275064
ENSBTAG00000015988	MYH11	myosin heavy chain 11 [Source:VGNC Symbol;Acc:VGNC:31795]	0.335	0.00331506
ENSBTAG00000011187	FAM13A	family with sequence similarity 13 member A [Source:VGNC Symbol;Acc:VGNC:28731]	0.3	2.81134e-05
ENSBTAG00000034796	TEX264	testis expressed 264, ER-phagy receptor [Source:VGNC Symbol;Acc:VGNC:35765]	0.216	5.18503e-06
ENSBTAG00000044092	IQCK	IQ motif containing K [Source:VGNC Symbol;Acc:VGNC:58601]	0.282	0.00436676
ENSBTAG00000013855	ORMDL3	ORMDL sphingolipid biosynthesis regulator 3 [Source:VGNC Symbol;Acc:VGNC:32454]	0.204	4.10336e-08
ENSBTAG00000021325	SLC19A3	solute carrier family 19 member 3 [Source:VGNC Symbol;Acc:VGNC:56147]	0.163	4.0496e-05
ENSBTAG00000023600	APOD	apolipoprotein D [Source:VGNC Symbol;Acc:VGNC:26031]	0.315	0.0405602
ENSBTAG00000014455	PDZD2	PDZ domain containing 2 [Source:VGNC Symbol;Acc:VGNC:32725]	0.201	0.0148435
ENSBTAG00000015596	SLCO2B1	solute carrier organic anion transporter family member 2B1 [Source:VGNC Symbol;Acc:VGNC:34952]	0.317	0.00102336
ENSBTAG00000012178	NR1D1	nuclear receptor subfamily 1 group D member 1 [Source:VGNC Symbol;Acc:VGNC:32228]	0.188	5.16715e-05
ENSBTAG00000000936	SLC39A2	solute carrier family 39 member 2 [Source:VGNC Symbol;Acc:VGNC:34863]	0.27	0.000768688
ENSBTAG00000054222		small VCP interacting protein [Source:NCBI gene;Acc:100300295]	0.33	0.0333173
ENSBTAG00000013081	PSPH	phosphoserine phosphatase [Source:VGNC Symbol;Acc:VGNC:33483]	0.351	6.94808e-05
ENSBTAG00000050801			0.264	0.000397154
ENSBTAG00000017767	GPR173	G protein-coupled receptor 173 [Source:VGNC Symbol;Acc:VGNC:29570]	0.235	0.000324961
ENSBTAG00000008842	JPH1	junctophilin 1 [Source:VGNC Symbol;Acc:VGNC:30380]	0.105	0.000967505
ENSBTAG00000022886	RYR2	ryanodine receptor 2 [Source:VGNC Symbol;Acc:VGNC:34234]	0.398	0.0236306
ENSBTAG00000019251	EPB41L3	erythrocyte membrane protein band 4.1 like 3 [Source:VGNC Symbol;Acc:VGNC:28522]	0.323	0.00208477
ENSBTAG00000009725	AOX1	aldehyde oxidase 1 [Source:VGNC Symbol;Acc:VGNC:25974]	0.269	0.0141008
ENSBTAG00000018598	HSPB6	heat shock protein family B (small) member 6 [Source:NCBI gene;Acc:534551]	0.29	0.000151829
ENSBTAG00000032548	SYBU	syntabulin [Source:VGNC Symbol;Acc:VGNC:35503]	0.124	3.1741e-05
ENSBTAG00000020196	ENPP3	ectonucleotide pyrophosphatase/phosphodiesterase 3 [Source:VGNC Symbol;Acc:VGNC:28506]	0.182	0.00374532
ENSBTAG00000012897	ITGA7	integrin subunit alpha 7 [Source:VGNC Symbol;Acc:VGNC:56212]	0.263	4.35661e-06
ENSBTAG00000003242	ACAD9	acyl-CoA dehydrogenase family member 9 [Source:VGNC Symbol;Acc:VGNC:50076]	0.255	0.000482319
ENSBTAG00000014015	PLA2G6	phospholipase A2 group VI [Source:VGNC Symbol;Acc:VGNC:32964]	0.302	0.0115633
ENSBTAG00000002136	FCHO1	FCH and mu domain containing endocytic adaptor 1 [Source:VGNC Symbol;Acc:VGNC:28935]	0.154	0.000612199
ENSBTAG00000020573	SCUBE2	signal peptide, CUB domain and EGF like domain containing 2 [Source:VGNC Symbol;Acc:VGNC:34372]	0.391	0.0110313
ENSBTAG00000009607	LARGE2	LARGE xylosyl- and glucuronyltransferase 2 [Source:VGNC Symbol;Acc:VGNC:30789]	0.227	1.44037e-05
ENSBTAG00000010667	PIK3IP1	phosphoinositide-3-kinase interacting protein 1 [Source:VGNC Symbol;Acc:VGNC:32893]	0.236	2.87262e-05
ENSBTAG00000008416	ABHD5	abhydrolase domain containing 5 [Source:VGNC Symbol;Acc:VGNC:25502]	0.34	0.000393643
ENSBTAG00000027357	FGF22	fibroblast growth factor 22 [Source:VGNC Symbol;Acc:VGNC:52233]	0.143	0.000144287
ENSBTAG00000012409	POSTN	periostin [Source:VGNC Symbol;Acc:VGNC:33171]	0.469	0.000431181
ENSBTAG00000009029		probable low-specificity L-threonine aldolase 2 [Source:NCBI gene;Acc:507443]	0.34	0.000910908
ENSBTAG00000027126	MUC15	mucin 15, cell surface associated [Source:VGNC Symbol;Acc:VGNC:31759]	0.094	0.000178054
ENSBTAG00000054976	MCTP1	multiple C2 and transmembrane domain containing 1 [Source:NCBI gene;Acc:533635]	0.427	0.0143153
ENSBTAG00000016514	CPE	carboxypeptidase E [Source:VGNC Symbol;Acc:VGNC:27648]	0.155	0.000191509
ENSBTAG00000019625	EHHADH	enoyl-CoA hydratase and 3-hydroxyacyl CoA dehydrogenase [Source:VGNC Symbol;Acc:VGNC:53541]	0.303	0.00639739
ENSBTAG00000002670	DEPP1	DEPP1 autophagy regulator [Source:VGNC Symbol;Acc:VGNC:49544]	0.258	0.0052916
ENSBTAG00000019612	RNASE4	ribonuclease A family member 4 [Source:VGNC Symbol;Acc:VGNC:33998]	0.259	1.40823e-05
ENSBTAG00000025778	EMC9	ER membrane protein complex subunit 9 [Source:VGNC Symbol;Acc:VGNC:28468]	0.284	0.000214586
ENSBTAG00000024379	LRRC17	leucine rich repeat containing 17 [Source:VGNC Symbol;Acc:VGNC:52798]	0.07	9.63967e-06
ENSBTAG00000007068	SH3BGR	SH3 domain binding glutamate rich protein [Source:VGNC Symbol;Acc:VGNC:34563]	0.201	0.000345243
ENSBTAG00000002699	KIT	KIT proto-oncogene, receptor tyrosine kinase [Source:VGNC Symbol;Acc:VGNC:30618]	0.319	8.1988e-05
ENSBTAG00000010229	LAMA2	laminin subunit alpha 2 [Source:VGNC Symbol;Acc:VGNC:57353]	0.235	0.000775693
ENSBTAG00000052247	TPPP	tubulin polymerization promoting protein [Source:NCBI gene;Acc:280968]	0.2	0.000839943
ENSBTAG00000020161	KLHL22	kelch like family member 22 [Source:VGNC Symbol;Acc:VGNC:30651]	0.241	0.00912971
ENSBTAG00000015509	NAMPT	nicotinamide phosphoribosyltransferase [Source:VGNC Symbol;Acc:VGNC:31875]	0.264	1.13123e-05
ENSBTAG00000052906	ZNF8	zinc finger protein 8 [Source:HGNC Symbol;Acc:HGNC:13154]	0.291	0.00358871
ENSBTAG00000019066	FAM167A	family with sequence similarity 167 member A [Source:VGNC Symbol;Acc:VGNC:28750]	0.232	0.00840175
ENSBTAG00000018432	SLC6A15	solute carrier family 6 member 15 [Source:VGNC Symbol;Acc:VGNC:34918]	0.137	0.0170154
ENSBTAG00000020852	SLC16A11	solute carrier family 16 member 11 [Source:VGNC Symbol;Acc:VGNC:34685]	0.416	0.00778242
ENSBTAG00000014915	ETV5	ETS variant 5 [Source:VGNC Symbol;Acc:VGNC:28631]	0.414	0.000313397
ENSBTAG00000011257	ASAH1	N-acylsphingosine amidohydrolase 1 [Source:VGNC Symbol;Acc:VGNC:26183]	0.262	2.33794e-07
ENSBTAG00000038738	PXMP4	peroxisomal membrane protein 4 [Source:VGNC Symbol;Acc:VGNC:33585]	0.386	0.00459428
ENSBTAG00000000803	ZNF667	zinc finger protein 667 [Source:VGNC Symbol;Acc:VGNC:37325]	0.165	0.00213954
ENSBTAG00000006777	TLCD1	TLC domain containing 1 [Source:VGNC Symbol;Acc:VGNC:35887]	0.272	1.78707e-05
ENSBTAG00000017243	GATA3	GATA binding protein 3 [Source:VGNC Symbol;Acc:VGNC:29267]	0.183	1.27756e-05
ENSBTAG00000005116	FKBP15	FKBP prolyl isomerase 15 [Source:VGNC Symbol;Acc:VGNC:29020]	0.498	0.00606017
ENSBTAG00000014503	IQCE	IQ motif containing E [Source:VGNC Symbol;Acc:VGNC:30253]	0.266	0.00136907
ENSBTAG00000003835	BMP4	bone morphogenetic protein 4 [Source:VGNC Symbol;Acc:VGNC:26519]	0.376	1.82871e-05
ENSBTAG00000018909	CREB5	cAMP responsive element binding protein 5 [Source:NCBI gene;Acc:534129]	0.248	4.43174e-06
ENSBTAG00000038134	ZDHHC1	zinc finger DHHC-type containing 1 [Source:VGNC Symbol;Acc:VGNC:37126]	0.287	1.22277e-05
ENSBTAG00000015980	FASN	fatty acid synthase [Source:VGNC Symbol;Acc:VGNC:28871]	0.297	2.43095e-06
ENSBTAG00000013928	WFDC2	WAP four-disulfide core domain 2 [Source:VGNC Symbol;Acc:VGNC:36933]	0.378	0.00895808
ENSBTAG00000045275	SCARNA7	small Cajal body-specific RNA 7 [Source:HGNC Symbol;Acc:HGNC:32563]	0.428	0.0459722
ENSBTAG00000007935	CALCOCO2	calcium binding and coiled-coil domain 2 [Source:VGNC Symbol;Acc:VGNC:26703]	0.278	5.08721e-07
ENSBTAG00000013116	PLCB4	phospholipase C beta 4 [Source:VGNC Symbol;Acc:VGNC:32983]	0.357	0.000750157
ENSBTAG00000046814	ACOT2	acyl-CoA thioesterase 2 [Source:NCBI gene;Acc:511033]	0.454	0.00239974
ENSBTAG00000040072	ZNF140	zinc finger protein 140 [Source:VGNC Symbol;Acc:VGNC:37210]	0.25	0.00523935
ENSBTAG00000014124	MLLT3	MLLT3 super elongation complex subunit [Source:VGNC Symbol;Acc:VGNC:31503]	0.331	0.00349115
ENSBTAG00000044010	EMB	embigin [Source:HGNC Symbol;Acc:HGNC:30465]	0.357	0.00978878
ENSBTAG00000017683	LYSMD2	LysM domain containing 2 [Source:VGNC Symbol;Acc:VGNC:31113]	0.306	0.00808536
ENSBTAG00000011050	PLPP6	phospholipid phosphatase 6 [Source:VGNC Symbol;Acc:VGNC:33049]	0.19	4.82031e-07
ENSBTAG00000013910	POLR3GL	RNA polymerase III subunit G like [Source:NCBI gene;Acc:505641]	0.441	0.000437836
ENSBTAG00000000109	NPTXR	neuronal pentraxin receptor [Source:VGNC Symbol;Acc:VGNC:32220]	0.325	7.13451e-05
ENSBTAG00000012074	MYB	MYB proto-oncogene, transcription factor [Source:VGNC Symbol;Acc:VGNC:31776]	0.349	0.0316275
ENSBTAG00000021779	MGST2	microsomal glutathione S-transferase 2 [Source:VGNC Symbol;Acc:VGNC:31452]	0.316	3.90661e-07
ENSBTAG00000017258	ACSL3	acyl-CoA synthetase long chain family member 3 [Source:VGNC Symbol;Acc:VGNC:25565]	0.317	4.49893e-07
ENSBTAG00000013909	BOC	BOC cell adhesion associated, oncogene regulated [Source:VGNC Symbol;Acc:VGNC:26536]	0.257	1.90556e-07
ENSBTAG00000021237	DST	dystonin [Source:NCBI gene;Acc:535297]	0.34	0.00182754
ENSBTAG00000006037	CCN5	cellular communication network factor 5 [Source:VGNC Symbol;Acc:VGNC:36945]	0.291	0.000364484
ENSBTAG00000017797	LY75	lymphocyte antigen 75 [Source:NCBI gene;Acc:407236]	0.261	0.000414017
ENSBTAG00000017289	MCF2L	MCF.2 cell line derived transforming sequence like [Source:VGNC Symbol;Acc:VGNC:31302]	0.258	0.000173549
ENSBTAG00000007723	KDSR	3-ketodihydrosphingosine reductase [Source:VGNC Symbol;Acc:VGNC:30536]	0.273	6.62405e-05
ENSBTAG00000039161	ALDH3A2	aldehyde dehydrogenase 3 family member A2 [Source:VGNC Symbol;Acc:VGNC:25814]	0.266	8.81324e-07
ENSBTAG00000003693	SUN2	Sad1 and UNC84 domain containing 2 [Source:VGNC Symbol;Acc:VGNC:35474]	0.237	8.80574e-07
ENSBTAG00000015131	SLC29A1	solute carrier family 29 member 1 [Source:VGNC Symbol;Acc:VGNC:54237]	0.319	2.54739e-05
ENSBTAG00000009111	LRRN2	leucine rich repeat neuronal 2 [Source:HGNC Symbol;Acc:HGNC:16914]	0.331	0.00128244
ENSBTAG00000020661	ABCA1	ATP binding cassette subfamily A member 1 [Source:VGNC Symbol;Acc:VGNC:25455]	0.293	0.00134268
ENSBTAG00000013029	ARNTL	aryl hydrocarbon receptor nuclear translocator like [Source:VGNC Symbol;Acc:VGNC:54628]	0.379	0.000217078
ENSBTAG00000012100	PDE1A	phosphodiesterase 1A [Source:VGNC Symbol;Acc:VGNC:32671]	0.165	0.00109854
ENSBTAG00000003943	TTC39B	tetratricopeptide repeat domain 39B [Source:VGNC Symbol;Acc:VGNC:36476]	0.307	0.00154987
ENSBTAG00000027442	NFIB	nuclear factor I B [Source:VGNC Symbol;Acc:VGNC:32039]	0.251	1.70584e-08
ENSBTAG00000012931	PLN	phospholamban [Source:VGNC Symbol;Acc:VGNC:33038]	0.26	1.20534e-06
ENSBTAG00000016467	SLC22A17	solute carrier family 22 member 17 [Source:VGNC Symbol;Acc:VGNC:34725]	0.297	0.000115514
ENSBTAG00000012966	SCRN3	secernin 3 [Source:VGNC Symbol;Acc:VGNC:34368]	0.334	0.00111815
ENSBTAG00000000204	TMEM268	transmembrane protein 268 [Source:VGNC Symbol;Acc:VGNC:36073]	0.362	2.95644e-05
ENSBTAG00000011659	PIGZ	phosphatidylinositol glycan anchor biosynthesis class Z [Source:VGNC Symbol;Acc:VGNC:32882]	0.143	2.12521e-05
ENSBTAG00000023415	LIN7B	lin-7 homolog B, crumbs cell polarity complex component [Source:VGNC Symbol;Acc:VGNC:30896]	0.33	0.000953012
ENSBTAG00000049010	RNF150	ring finger protein 150 [Source:NCBI gene;Acc:615111]	0.304	0.00354414
ENSBTAG00000037375		zinc finger protein 547-like [Source:NCBI gene;Acc:512684]	0.374	5.79984e-05
ENSBTAG00000025450	SYNE2	spectrin repeat containing nuclear envelope protein 2 [Source:VGNC Symbol;Acc:VGNC:35521]	0.251	9.93217e-08
ENSBTAG00000010293	PARD3B	par-3 family cell polarity regulator beta [Source:NCBI gene;Acc:535378]	0.227	4.05647e-06
ENSBTAG00000006548	MCCC1	methylcrotonoyl-CoA carboxylase 1 [Source:VGNC Symbol;Acc:VGNC:31298]	0.295	4.97285e-06
ENSBTAG00000020455	ITPR1	inositol 1,4,5-trisphosphate receptor type 1 [Source:VGNC Symbol;Acc:VGNC:30346]	0.364	0.00238088
ENSBTAG00000016486	SORBS2	sorbin and SH3 domain containing 2 [Source:HGNC Symbol;Acc:HGNC:24098]	0.307	0.000372645
ENSBTAG00000026283	ASPH	aspartate beta-hydroxylase [Source:VGNC Symbol;Acc:VGNC:26219]	0.344	5.00088e-05
ENSBTAG00000014401	SORBS3	sorbin and SH3 domain containing 3 [Source:VGNC Symbol;Acc:VGNC:35129]	0.314	4.00427e-06
ENSBTAG00000024493	DHRS3	dehydrogenase/reductase 3 [Source:NCBI gene;Acc:281482]	0.233	9.42918e-07
ENSBTAG00000021245	SPRY1	sprouty RTK signaling antagonist 1 [Source:VGNC Symbol;Acc:VGNC:35241]	0.298	1.02651e-05
ENSBTAG00000001163	H2AFY2	H2A histone family member Y2 [Source:VGNC Symbol;Acc:VGNC:55987]	0.2	7.69718e-05
ENSBTAG00000004476	ADHFE1	alcohol dehydrogenase iron containing 1 [Source:VGNC Symbol;Acc:VGNC:25674]	0.367	0.00495005
ENSBTAG00000037765	TNFAIP8L1	TNF alpha induced protein 8 like 1 [Source:VGNC Symbol;Acc:VGNC:36158]	0.436	0.000372743
ENSBTAG00000025035	PRLR	prolactin receptor [Source:VGNC Symbol;Acc:VGNC:33346]	0.126	5.93321e-05
ENSBTAG00000053478		uncharacterized LOC112449602 [Source:NCBI gene;Acc:112449602]	0.206	0.000999176
ENSBTAG00000014576	GUCY1A1	guanylate cyclase 1 soluble subunit alpha 1 [Source:VGNC Symbol;Acc:VGNC:29720]	0.356	5.27539e-06
ENSBTAG00000003499	ENPP4	ectonucleotide pyrophosphatase/phosphodiesterase 4 [Source:VGNC Symbol;Acc:VGNC:49551]	0.327	0.000787942
ENSBTAG00000019269	COL6A2	collagen type VI alpha 2 chain [Source:VGNC Symbol;Acc:VGNC:27571]	0.322	0.0075889
ENSBTAG00000046218	KLF11	Kruppel like factor 11 [Source:VGNC Symbol;Acc:VGNC:52789]	0.27	1.7992e-06
ENSBTAG00000002315	RNF34	ring finger protein 34 [Source:VGNC Symbol;Acc:VGNC:34063]	0.449	0.00140107
ENSBTAG00000006679	MITF	melanocyte inducing transcription factor [Source:VGNC Symbol;Acc:VGNC:31487]	0.347	0.00145064
ENSBTAG00000009172	BCAT2	branched chain amino acid transaminase 2 [Source:VGNC Symbol;Acc:VGNC:26440]	0.315	0.00178225
ENSBTAG00000002485	TNS1	tensin 1 [Source:VGNC Symbol;Acc:VGNC:36207]	0.365	2.25603e-05
ENSBTAG00000030575	BHLHE41	basic helix-loop-helix family member e41 [Source:VGNC Symbol;Acc:VGNC:26487]	0.303	0.0253133
ENSBTAG00000000393	SSPN	sarcospan [Source:VGNC Symbol;Acc:VGNC:35317]	0.366	2.94496e-05
ENSBTAG00000021687	JADE2	jade family PHD finger 2 [Source:VGNC Symbol;Acc:VGNC:30359]	0.369	0.00028157
ENSBTAG00000006193	IRAK2	interleukin 1 receptor associated kinase 2 [Source:VGNC Symbol;Acc:VGNC:30266]	0.373	0.00179511
ENSBTAG00000049722	TSACC	TSSK6 activating cochaperone [Source:NCBI gene;Acc:767912]	0.217	0.00183265
ENSBTAG00000038275	CYP27C1	cytochrome P450, family 27, subfamily C, polypeptide 1 [Source:NCBI gene;Acc:617338]	0.336	0.000254802
ENSBTAG00000010498	SLC40A1	solute carrier family 40 member 1 [Source:VGNC Symbol;Acc:VGNC:34872]	0.239	6.92756e-06
ENSBTAG00000003345	FAT4	FAT atypical cadherin 4 [Source:VGNC Symbol;Acc:VGNC:28877]	0.433	0.019117
ENSBTAG00000007434	CD300LG	CD300 molecule like family member g [Source:VGNC Symbol;Acc:VGNC:27024]	0.18	0.00715822
ENSBTAG00000047676	PRODH	proline dehydrogenase (oxidase) 1 [Source:NCBI gene;Acc:505094]	0.361	0.00517693
ENSBTAG00000043928			0.307	0.00487812
ENSBTAG00000012804	REEP5	receptor accessory protein 5 [Source:VGNC Symbol;Acc:VGNC:33855]	0.301	1.40459e-05
ENSBTAG00000017218	ACER3	alkaline ceramidase 3 [Source:VGNC Symbol;Acc:VGNC:25538]	0.372	4.98296e-06
ENSBTAG00000005077	CXCL12	C-X-C motif chemokine ligand 12 [Source:VGNC Symbol;Acc:VGNC:27848]	0.361	0.0208257
ENSBTAG00000021210	HES2	hes family bHLH transcription factor 2 [Source:VGNC Symbol;Acc:VGNC:29819]	0.353	2.03515e-06
ENSBTAG00000002747	ABCA5	ATP binding cassette subfamily A member 5 [Source:VGNC Symbol;Acc:VGNC:25459]	0.331	0.00110593
ENSBTAG00000020570	PRDM8	PR/SET domain 8 [Source:VGNC Symbol;Acc:VGNC:53772]	0.251	0.00140682
ENSBTAG00000020389	TPP2	tripeptidyl peptidase 2 [Source:VGNC Symbol;Acc:VGNC:36257]	0.433	0.00022409
ENSBTAG00000008816	TRIM2	tripartite motif containing 2 [Source:VGNC Symbol;Acc:VGNC:36318]	0.236	9.74724e-07
ENSBTAG00000018229	NFIX	nuclear factor I X [Source:VGNC Symbol;Acc:VGNC:32042]	0.264	5.08721e-07
ENSBTAG00000000623	CPEB1	cytoplasmic polyadenylation element binding protein 1 [Source:NCBI gene;Acc:514174]	0.255	0.000173153
ENSBTAG00000016313	ECH1	enoyl-CoA hydratase 1 [Source:VGNC Symbol;Acc:VGNC:28305]	0.224	1.24277e-06
ENSBTAG00000000656	NFATC1	nuclear factor of activated T cells 1 [Source:VGNC Symbol;Acc:VGNC:32030]	0.214	9.99094e-05
ENSBTAG00000016516	CYB5R3	cytochrome b5 reductase 3 [Source:VGNC Symbol;Acc:VGNC:49054]	0.361	3.92076e-07
ENSBTAG00000010178	PTPRD	protein tyrosine phosphatase receptor type D [Source:VGNC Symbol;Acc:VGNC:33548]	0.407	0.015238
ENSBTAG00000015638	IL20RA	interleukin 20 receptor subunit alpha [Source:VGNC Symbol;Acc:VGNC:30139]	0.308	5.74337e-06
ENSBTAG00000016571	FAM234A	family with sequence similarity 234 member A [Source:NCBI gene;Acc:507493]	0.216	3.88436e-06
ENSBTAG00000017082	POR	cytochrome p450 oxidoreductase [Source:VGNC Symbol;Acc:VGNC:33169]	0.342	5.7935e-06
ENSBTAG00000019964	GAS6	growth arrest specific 6 [Source:VGNC Symbol;Acc:VGNC:29261]	0.363	4.97518e-06
ENSBTAG00000021813	AMACR	alpha-methylacyl-CoA racemase [Source:VGNC Symbol;Acc:VGNC:25856]	0.284	1.32968e-05
ENSBTAG00000010989	PIK3R1	phosphoinositide-3-kinase regulatory subunit 1 [Source:VGNC Symbol;Acc:VGNC:32894]	0.311	1.83965e-05
ENSBTAG00000003238	MEOX2	mesenchyme homeobox 2 [Source:VGNC Symbol;Acc:VGNC:31387]	0.486	0.00134747
ENSBTAG00000047281	C10H15orf62	chromosome 10 C15orf62 homolog [Source:VGNC Symbol;Acc:VGNC:55106]	0.149	5.11982e-06
ENSBTAG00000000191	SLC25A20	solute carrier family 25 member 20 [Source:VGNC Symbol;Acc:VGNC:34748]	0.315	3.83548e-05
ENSBTAG00000012629	ZNF362	zinc finger protein 362 [Source:VGNC Symbol;Acc:VGNC:37258]	0.274	3.69074e-06
ENSBTAG00000002020	CREBRF	CREB3 regulatory factor [Source:VGNC Symbol;Acc:VGNC:27700]	0.293	0.000156925
ENSBTAG00000000621	CATSPERG	cation channel sperm associated auxiliary subunit gamma [Source:VGNC Symbol;Acc:VGNC:26798]	0.302	0.00181694
ENSBTAG00000018966	PLCE1	phospholipase C epsilon 1 [Source:VGNC Symbol;Acc:VGNC:32987]	0.422	0.0398307
ENSBTAG00000009665	UTRN	utrophin [Source:VGNC Symbol;Acc:VGNC:36749]	0.29	4.0286e-07
ENSBTAG00000007884	SREBF1	sterol regulatory element binding transcription factor 1 [Source:VGNC Symbol;Acc:VGNC:35274]	0.227	2.43095e-06
ENSBTAG00000038251	NAA16	N(alpha)-acetyltransferase 16, NatA auxiliary subunit [Source:VGNC Symbol;Acc:VGNC:53828]	0.29	0.000680554
ENSBTAG00000030674	AK4	adenylate kinase 4 [Source:VGNC Symbol;Acc:VGNC:25773]	0.402	2.05789e-06
ENSBTAG00000002626	ARHGAP6	Rho GTPase activating protein 6 [Source:VGNC Symbol;Acc:VGNC:26099]	0.326	0.000595373
ENSBTAG00000010672	PCCA	propionyl-CoA carboxylase subunit alpha [Source:VGNC Symbol;Acc:VGNC:32613]	0.323	0.000289765
ENSBTAG00000054085	SELENOP	selenoprotein P [Source:NCBI gene;Acc:282066]	0.311	0.00143637
ENSBTAG00000010795	ATG14	autophagy related 14 [Source:VGNC Symbol;Acc:VGNC:26252]	0.449	6.76471e-05
ENSBTAG00000012128	AASS	aminoadipate-semialdehyde synthase [Source:VGNC Symbol;Acc:VGNC:25451]	0.476	0.0206741
ENSBTAG00000010106	CCND3	cyclin D3 [Source:VGNC Symbol;Acc:VGNC:26964]	0.454	0.00358751
ENSBTAG00000018105	ACVR2B	activin A receptor type 2B [Source:VGNC Symbol;Acc:VGNC:25596]	0.302	0.000762494
ENSBTAG00000008827	SPOCK2	SPARC (osteonectin), cwcv and kazal like domains proteoglycan 2 [Source:VGNC Symbol;Acc:VGNC:35226]	0.261	0.00199214
ENSBTAG00000016221	AMOT	angiomotin [Source:VGNC Symbol;Acc:VGNC:25870]	0.263	2.89369e-05
ENSBTAG00000001961	MAP1B	microtubule associated protein 1B [Source:VGNC Symbol;Acc:VGNC:31178]	0.385	5.176e-05
ENSBTAG00000017851	RXRA	retinoid X receptor alpha [Source:VGNC Symbol;Acc:VGNC:34230]	0.398	0.000149142
ENSBTAG00000006771	FRY	FRY microtubule binding protein [Source:VGNC Symbol;Acc:VGNC:29122]	0.321	2.35345e-05
ENSBTAG00000016589	PRPF40B	pre-mRNA processing factor 40 homolog B [Source:VGNC Symbol;Acc:VGNC:33380]	0.337	0.00252321
ENSBTAG00000020523	SLC10A5	solute carrier family 10 member 5 [Source:VGNC Symbol;Acc:VGNC:34662]	0.153	5.81334e-05
ENSBTAG00000015904	RORA	RAR related orphan receptor A [Source:VGNC Symbol;Acc:VGNC:34088]	0.156	0.000555134
ENSBTAG00000000536	ZNF395	zinc finger protein 395 [Source:VGNC Symbol;Acc:VGNC:37266]	0.278	4.09821e-07
ENSBTAG00000021378	S100A13	S100 calcium binding protein A13 [Source:VGNC Symbol;Acc:VGNC:34239]	0.434	0.00265829
ENSBTAG00000053007	ITPKB	inositol-trisphosphate 3-kinase B [Source:NCBI gene;Acc:540877]	0.372	2.54739e-05
ENSBTAG00000009903	PTCH1	patched 1 [Source:NCBI gene;Acc:520994]	0.34	0.000428476
ENSBTAG00000007360	TMEM43	transmembrane protein 43 [Source:NCBI gene;Acc:404066]	0.349	3.80683e-07
ENSBTAG00000020030	FITM2	fat storage inducing transmembrane protein 2 [Source:VGNC Symbol;Acc:VGNC:29016]	0.3	1.91858e-06
ENSBTAG00000015907	IRX4	iroquois homeobox 4 [Source:VGNC Symbol;Acc:VGNC:30288]	0.355	0.000598376
ENSBTAG00000009357	IL34	interleukin 34 [Source:VGNC Symbol;Acc:VGNC:30156]	0.328	0.000993145
ENSBTAG00000010906	RPS6KA5	ribosomal protein S6 kinase A5 [Source:VGNC Symbol;Acc:VGNC:34144]	0.207	1.99935e-06
ENSBTAG00000010964	STARD5	StAR related lipid transfer domain containing 5 [Source:VGNC Symbol;Acc:VGNC:35366]	0.295	1.1918e-05
ENSBTAG00000035247	MCEE	methylmalonyl-CoA epimerase [Source:VGNC Symbol;Acc:VGNC:31300]	0.44	0.00121975
ENSBTAG00000021576	LMOD1	leiomodin 1 [Source:VGNC Symbol;Acc:VGNC:30938]	0.477	0.0044929
ENSBTAG00000015221	PCCB	propionyl-CoA carboxylase subunit beta [Source:VGNC Symbol;Acc:VGNC:32614]	0.313	3.59491e-05
ENSBTAG00000030456	SPATA7	spermatogenesis associated 7 [Source:VGNC Symbol;Acc:VGNC:35191]	0.282	0.00040646
ENSBTAG00000008744	PDK2	pyruvate dehydrogenase kinase 2 [Source:VGNC Symbol;Acc:VGNC:32704]	0.357	2.44645e-05
ENSBTAG00000010758	SMIM5	small integral membrane protein 5 [Source:VGNC Symbol;Acc:VGNC:35023]	0.251	1.00891e-05
ENSBTAG00000048781			0.297	5.08721e-07
ENSBTAG00000018935	SETMAR	SET domain without mariner transposase fusion [Source:NCBI gene;Acc:511299]	0.366	0.00196841
ENSBTAG00000000087	HSD17B12	hydroxysteroid 17-beta dehydrogenase 12 [Source:VGNC Symbol;Acc:VGNC:54883]	0.398	1.84982e-05
ENSBTAG00000020046	CLMP	CXADR like membrane protein [Source:VGNC Symbol;Acc:VGNC:50091]	0.398	0.00075631
ENSBTAG00000008931	CREG1	cellular repressor of E1A stimulated genes 1 [Source:VGNC Symbol;Acc:VGNC:27702]	0.299	4.08522e-07
ENSBTAG00000019321	CCDC57	coiled-coil domain containing 57 [Source:VGNC Symbol;Acc:VGNC:26901]	0.298	0.00179315
ENSBTAG00000008575	CGNL1	cingulin like 1 [Source:VGNC Symbol;Acc:VGNC:27259]	0.197	0.00496505
ENSBTAG00000003553	ZFP36L2	ZFP36 ring finger protein like 2 [Source:VGNC Symbol;Acc:VGNC:54514]	0.44	0.000165933
ENSBTAG00000011765	GABARAPL1	GABA type A receptor associated protein like 1 [Source:VGNC Symbol;Acc:VGNC:56201]	0.406	5.19275e-06
ENSBTAG00000001229	SLC25A22	solute carrier family 25 member 22 [Source:VGNC Symbol;Acc:VGNC:34750]	0.478	0.00230552
ENSBTAG00000004009	PMM1	phosphomannomutase 1 [Source:VGNC Symbol;Acc:VGNC:33072]	0.324	7.44077e-05
ENSBTAG00000000604	GPNMB	glycoprotein nmb [Source:VGNC Symbol;Acc:VGNC:29541]	0.245	1.92967e-06
ENSBTAG00000010509	CDK3	cyclin dependent kinase 3 [Source:VGNC Symbol;Acc:VGNC:55794]	0.328	0.0100582
ENSBTAG00000000240	AKAP7	A-kinase anchoring protein 7 [Source:VGNC Symbol;Acc:VGNC:25788]	0.264	0.00117151
ENSBTAG00000020707	ADGRG6	adhesion G protein-coupled receptor G6 [Source:VGNC Symbol;Acc:VGNC:25669]	0.487	0.0207467
ENSBTAG00000001511	BCL6	BCL6 transcription repressor [Source:VGNC Symbol;Acc:VGNC:58471]	0.358	0.000104572
ENSBTAG00000006984	CD55	CD55 molecule (Cromer blood group) [Source:NCBI gene;Acc:518609]	0.332	9.73631e-05
ENSBTAG00000003667	TLN2	talin 2 [Source:VGNC Symbol;Acc:VGNC:35898]	0.134	4.75435e-07
ENSBTAG00000025226	IGIP	IgA inducing protein [Source:VGNC Symbol;Acc:VGNC:55213]	0.322	0.00170936
ENSBTAG00000002170	NOVA1	NOVA alternative splicing regulator 1 [Source:NCBI gene;Acc:533792]	0.304	0.00348014
ENSBTAG00000037649	VIPR2	vasoactive intestinal peptide receptor 2 [Source:VGNC Symbol;Acc:VGNC:36800]	0.177	0.00239661
ENSBTAG00000032774	ADIRF	adipogenesis regulatory factor [Source:VGNC Symbol;Acc:VGNC:25680]	0.453	0.00481081
ENSBTAG00000020979	NGFR	nerve growth factor receptor [Source:VGNC Symbol;Acc:VGNC:32062]	0.298	0.00755904
ENSBTAG00000011325	KHK	ketohexokinase [Source:VGNC Symbol;Acc:VGNC:30543]	0.289	0.00361045
ENSBTAG00000007362	XPC	XPC complex subunit, DNA damage recognition and repair factor [Source:VGNC Symbol;Acc:VGNC:36993]	0.385	9.1014e-06
ENSBTAG00000021202	ACOT7	acyl-CoA thioesterase 7 [Source:NCBI gene;Acc:514788]	0.486	0.000868903
ENSBTAG00000033680	CEP112	centrosomal protein 112 [Source:VGNC Symbol;Acc:VGNC:27190]	0.346	0.000272661
ENSBTAG00000014272	MMUT	methylmalonyl-CoA mutase [Source:VGNC Symbol;Acc:VGNC:31764]	0.359	5.27002e-06
ENSBTAG00000009475	PLXDC2	plexin domain containing 2 [Source:VGNC Symbol;Acc:VGNC:33058]	0.251	1.95671e-05
ENSBTAG00000014432	HNMT	histamine N-methyltransferase [Source:VGNC Symbol;Acc:VGNC:29893]	0.497	0.0115634
ENSBTAG00000012937	ACAD8	acyl-CoA dehydrogenase family member 8 [Source:VGNC Symbol;Acc:VGNC:25522]	0.183	0.00015394
ENSBTAG00000013926	FCGRT	Fc fragment of IgG receptor and transporter [Source:VGNC Symbol;Acc:VGNC:28934]	0.429	0.000363589
ENSBTAG00000045857	MCRIP2	MAPK regulated corepressor interacting protein 2 [Source:NCBI gene;Acc:618020]	0.183	0.000185288
ENSBTAG00000014372	SMARCD3	SWI/SNF related, matrix associated, actin dependent regulator of chromatin, subfamily d, member 3 [Source:VGNC Symbol;Acc:VGNC:34995]	0.309	0.000524822
ENSBTAG00000017869	CAV1	caveolin 1 [Source:VGNC Symbol;Acc:VGNC:26799]	0.482	3.00273e-05
ENSBTAG00000013530	DDAH2	dimethylarginine dimethylaminohydrolase 2 [Source:VGNC Symbol;Acc:VGNC:27940]	0.39	0.000171716
ENSBTAG00000039682	MTUS1	microtubule associated scaffold protein 1 [Source:VGNC Symbol;Acc:VGNC:31756]	0.307	2.3908e-05
ENSBTAG00000017816	FXYD1	FXYD domain containing ion transport regulator 1 [Source:VGNC Symbol;Acc:VGNC:29156]	0.453	0.0119562
ENSBTAG00000022635	LAMB2	laminin, beta 2 (laminin S) [Source:NCBI gene;Acc:520167]	0.386	0.000266356
ENSBTAG00000040169		zinc finger protein LOC509810 [Source:NCBI gene;Acc:509810]	0.346	0.00138477
ENSBTAG00000020084	LONRF1	LON peptidase N-terminal domain and ring finger 1 [Source:VGNC Symbol;Acc:VGNC:30949]	0.324	2.40159e-05
ENSBTAG00000019315	PLA2G7	phospholipase A2 group VII [Source:VGNC Symbol;Acc:VGNC:32965]	0.219	0.000135629
ENSBTAG00000000074	NFIA	nuclear factor I A [Source:VGNC Symbol;Acc:VGNC:32038]	0.322	2.04215e-07
ENSBTAG00000017704	ABCG2	ATP binding cassette subfamily G member 2 [Source:VGNC Symbol;Acc:VGNC:53683]	0.364	0.00105986
ENSBTAG00000011345	SFMBT1	Scm like with four mbt domains 1 [Source:VGNC Symbol;Acc:VGNC:34515]	0.404	9.38797e-06
ENSBTAG00000005733	CHD6	chromodomain helicase DNA binding protein 6 [Source:VGNC Symbol;Acc:VGNC:27281]	0.294	1.76949e-06
ENSBTAG00000001193	UNC93B1	unc-93 homolog B1, TLR signaling regulator [Source:VGNC Symbol;Acc:VGNC:49587]	0.465	0.00154755
ENSBTAG00000002586	TCF12	transcription factor 12 [Source:VGNC Symbol;Acc:VGNC:35686]	0.432	0.000335383
ENSBTAG00000012584	GJB3	gap junction protein beta 3 [Source:VGNC Symbol;Acc:VGNC:29378]	0.402	0.000385698
ENSBTAG00000007809	PPP1R36	protein phosphatase 1 regulatory subunit 36 [Source:VGNC Symbol;Acc:VGNC:33240]	0.342	0.00061699
ENSBTAG00000011224	CITED2	Cbp/p300 interacting transactivator with Glu/Asp rich carboxy-terminal domain 2 [Source:VGNC Symbol;Acc:VGNC:27377]	0.329	7.25749e-06
ENSBTAG00000016243	RBL2	RB transcriptional corepressor like 2 [Source:VGNC Symbol;Acc:VGNC:33782]	0.439	0.000169245
ENSBTAG00000003358	MCFD2	multiple coagulation factor deficiency 2 [Source:VGNC Symbol;Acc:VGNC:31304]	0.367	4.49893e-07
ENSBTAG00000002025	AMIGO2	adhesion molecule with Ig like domain 2 [Source:VGNC Symbol;Acc:VGNC:25866]	0.276	0.00304125
ENSBTAG00000038141	ADGRG1	adhesion G protein-coupled receptor G1 [Source:NCBI gene;Acc:509703]	0.333	3.80683e-07
ENSBTAG00000015354	ZDHHC9	zinc finger DHHC-type containing 9 [Source:VGNC Symbol;Acc:VGNC:37146]	0.313	4.35675e-07
ENSBTAG00000017450	KLHL24	kelch like family member 24 [Source:VGNC Symbol;Acc:VGNC:30652]	0.387	5.77314e-07
ENSBTAG00000017832	PDK3	pyruvate dehydrogenase kinase 3 [Source:VGNC Symbol;Acc:VGNC:32705]	0.332	2.29771e-06
ENSBTAG00000005089	RHBDD2	rhomboid domain containing 2 [Source:VGNC Symbol;Acc:VGNC:33931]	0.4	0.000167926
ENSBTAG00000015450	CPEB3	cytoplasmic polyadenylation element binding protein 3 [Source:VGNC Symbol;Acc:VGNC:27649]	0.326	5.18632e-06
ENSBTAG00000017710	ECHS1	enoyl-CoA hydratase, short chain 1 [Source:VGNC Symbol;Acc:VGNC:28308]	0.411	1.26363e-06
ENSBTAG00000009568	KANK2	KN motif and ankyrin repeat domains 2 [Source:VGNC Symbol;Acc:VGNC:30390]	0.464	0.00040646
ENSBTAG00000010484	LRRN4CL	LRRN4 C-terminal like [Source:VGNC Symbol;Acc:VGNC:31042]	0.42	0.000216371
ENSBTAG00000000925	GLT8D2	glycosyltransferase 8 domain containing 2 [Source:VGNC Symbol;Acc:VGNC:29424]	0.342	0.0030022
ENSBTAG00000016211	GCDH	glutaryl-CoA dehydrogenase [Source:VGNC Symbol;Acc:VGNC:29282]	0.324	0.000137882
ENSBTAG00000013311	GSPT2	G1 to S phase transition 2 [Source:NCBI gene;Acc:538724]	0.414	0.0153337
ENSBTAG00000021487	CIART	circadian associated repressor of transcription [Source:VGNC Symbol;Acc:VGNC:27358]	0.163	1.21985e-06
[truncated: 77 more rows]

## Sheet: DOWN_overlapacuteandchronic(M3)
Ensembl ID	symbol	description	FC	PAdj
[truncated: 775 more rows]

## Sheet: DOWN_overlapacuteandchronic(M4)
Ensembl ID	symbol	description	FC	PAdj
[truncated: 775 more rows]

## Sheet: UP_uniqueforacute(M1)
Ensembl ID	symbol	description	FC	PAdj
[truncated: 299 more rows]

[truncated: 7 more sheets: UP_uniqueforacute(M2), UP_uniqueforchronic(M3), UP_uniqueforchronic(M4), DOWN_uniqueforacute(M1), DOWN_uniqueforacute(M2), DOWN_uniqueforchronic(M3), DOWN_uniqueforchronic(M4)]
