# Supplementary material for: Continuous activation of the IL-17F driven inflammatory pathway in acute and chronic digital dermatitis lesions in dairy cattle
Source: Sci Rep. 2022 Aug 18;12:14070. doi: 10.1038/s41598-022-17111-4 (PMC9388621; doi:10.1038/s41598-022-17111-4)
Supplement: Supplementary file 5 — Supplementary Information 5. [file 41598_2022_17111_MOESM5_ESM.xlsx]

## Sheet: Legend
Supplementary file 5
Supplementary file 5 lists the up-and downregulated DEGs unique to either the core of the acute (M1, M2) or chronic stages (M3, M4) and unique for the M4.1 stage.
The tables contain the Ensembl ID, gene symbol, description, fold change (FC) and the adjusted P-value.
Supplementary file 5 respectively contains the following datasets.
upregulated genesets
core genes uniquely belonging to the acute stages (M1 data): UP_Uniqueacute(M1)
core genes uniquely belonging to the acute stages (M2 data): UP_Uniqueacute(M2)
core genes uniquely belonging to the chronic stages (M3 data): UP_Uniquechronic(M3)
core genes uniquely belonging to the chronic stages (M4 data): UP_Uniquechronic(M4)
genes uniquely belonging to the M4.1 stage: UP_Uniquechronic(M4.1)
downregulated genesets
core genes uniquely belonging to the acute stages (M1 data): DOWN_Uniqueacute(M1)
core genes uniquely belonging to the acute stages (M2 data): DOWN_Uniqueacute(M2)
core genes uniquely belonging to the chronic stages (M3 data): DOWN_Uniquechronic(M3)
core genes uniquely belonging to the chronic stages (M4 data): DOWN_Uniquechronic(M4)
genes uniquely belonging to the M4.1 stage: DOWN_Uniquechronic(M4.1)

## Sheet: UP_Uniqueacute(M1)
ID	symbol	description	FC	PAdj
ENSBTAG00000033441	SHCBP1	SHC binding and spindle associated 1 [Source:VGNC Symbol;Acc:VGNC:34592]	15.325	0.000306865
ENSBTAG00000015505	FADS2	fatty acid desaturase 2 [Source:VGNC Symbol;Acc:VGNC:28702]	14.341	0.00126997
ENSBTAG00000017446	E2F8	E2F transcription factor 8 [Source:VGNC Symbol;Acc:VGNC:28292]	11.05	0.000278436
ENSBTAG00000017162	STK39	serine/threonine kinase 39 [Source:VGNC Symbol;Acc:VGNC:56152]	7.665	0.00134582
ENSBTAG00000026080		leukocyte associated immunoglobulin like receptor 1 [Source:NCBI gene;Acc:615295]	6.676	0.0025346
ENSBTAG00000042482			6.117	0.0281588
ENSBTAG00000019496	CDKN3	cyclin dependent kinase inhibitor 3 [Source:VGNC Symbol;Acc:VGNC:27148]	5.957	0.00111404
ENSBTAG00000007335	TPD52	tumor protein D52 [Source:NCBI gene;Acc:540235]	5.34	0.00198808
ENSBTAG00000004729	PKMYT1	protein kinase, membrane associated tyrosine/threonine 1 [Source:VGNC Symbol;Acc:VGNC:32944]	4.136	0.00404931
ENSBTAG00000046373			3.527	0.00552642
ENSBTAG00000015311	PTPRR	protein tyrosine phosphatase receptor type R [Source:VGNC Symbol;Acc:VGNC:33557]	3.516	0.0351676
ENSBTAG00000003838			3.452	0.00649666
ENSBTAG00000008844	EXTL3	exostosin like glycosyltransferase 3 [Source:VGNC Symbol;Acc:VGNC:28669]	3.318	0.0154114
ENSBTAG00000047441		60 kDa heat shock protein, mitochondrial [Source:UniProtKB/Swiss-Prot;Acc:P31081]	3.292	0.00509875
ENSBTAG00000010548	LRRC6	leucine rich repeat containing 6 [Source:VGNC Symbol;Acc:VGNC:53865]	3.271	0.032562
ENSBTAG00000033412	B3GLCT	beta 3-glucosyltransferase [Source:HGNC Symbol;Acc:HGNC:20207]	3.147	0.00640548
ENSBTAG00000016297	CCNYL1	cyclin Y like 1 [Source:VGNC Symbol;Acc:VGNC:55332]	3.144	0.015971
ENSBTAG00000053398	KNL1	kinetochore scaffold 1 [Source:NCBI gene;Acc:787969]	2.981	0.00494311
ENSBTAG00000001066	PILRA	paired immunoglobin like type 2 receptor alpha [Source:NCBI gene;Acc:100137734]	2.971	0.0324579
ENSBTAG00000018775	TPX2	TPX2 microtubule nucleation factor [Source:VGNC Symbol;Acc:VGNC:36266]	2.878	0.000644419
ENSBTAG00000012260	MTRF1	mitochondrial translation release factor 1 [Source:VGNC Symbol;Acc:VGNC:31750]	2.878	0.00692611
ENSBTAG00000009877	MCMBP	minichromosome maintenance complex binding protein [Source:VGNC Symbol;Acc:VGNC:31316]	2.848	0.00361044
ENSBTAG00000017459	DUSP18	dual specificity phosphatase 18 [Source:VGNC Symbol;Acc:VGNC:50047]	2.787	0.00447441
ENSBTAG00000015316	NPM1	nucleophosmin 1 [Source:NCBI gene;Acc:614028]	2.752	0.000556561
ENSBTAG00000001478	DESI2	desumoylating isopeptidase 2 [Source:VGNC Symbol;Acc:VGNC:28015]	2.663	0.0224771
ENSBTAG00000019262	TOP2A	DNA topoisomerase II alpha [Source:VGNC Symbol;Acc:VGNC:49583]	2.634	0.00201549
ENSBTAG00000013573	BIRC5	baculoviral IAP repeat containing 5 [Source:VGNC Symbol;Acc:VGNC:26501]	2.629	0.000984866
ENSBTAG00000017457	STK10	serine/threonine kinase 10 [Source:VGNC Symbol;Acc:VGNC:35384]	2.627	0.0163593
ENSBTAG00000050549	KLHL11	kelch like family member 11 [Source:NCBI gene;Acc:538695]	2.617	0.0261165
ENSBTAG00000002096	FCGR3A	Fc fragment of IgG, low affinity IIIa, receptor (CD16a) [Source:NCBI gene;Acc:281766]	2.603	0.0399654
ENSBTAG00000006551	ESCO2	establishment of sister chromatid cohesion N-acetyltransferase 2 [Source:VGNC Symbol;Acc:VGNC:59196]	2.59	0.00713973
ENSBTAG00000021673	NDC80	NDC80 kinetochore complex component [Source:VGNC Symbol;Acc:VGNC:31931]	2.587	0.00132812
ENSBTAG00000012925	NCAPH	non-SMC condensin I complex subunit H [Source:VGNC Symbol;Acc:VGNC:31905]	2.58	0.000451527
ENSBTAG00000026356	DGAT1	diacylglycerol O-acyltransferase 1 [Source:VGNC Symbol;Acc:VGNC:28020]	2.568	0.0026479
ENSBTAG00000013662	COL8A1	collagen type VIII alpha 1 chain [Source:VGNC Symbol;Acc:VGNC:27574]	2.532	0.0333177
ENSBTAG00000018806	PSRC1	proline and serine rich coiled-coil 1 [Source:VGNC Symbol;Acc:VGNC:33484]	2.51	0.00388968
ENSBTAG00000007784	NAA50	N(alpha)-acetyltransferase 50, NatE catalytic subunit [Source:VGNC Symbol;Acc:VGNC:53590]	2.445	1.52818e-05
ENSBTAG00000000644	S100A5	S100 calcium binding protein A5 [Source:VGNC Symbol;Acc:VGNC:34245]	2.425	0.0384602
ENSBTAG00000013421	PRMT3	protein arginine methyltransferase 3 [Source:VGNC Symbol;Acc:VGNC:33349]	2.416	0.000566797
ENSBTAG00000008821	SEPHS1	selenophosphate synthetase 1 [Source:VGNC Symbol;Acc:VGNC:34448]	2.414	0.000562537
ENSBTAG00000031919	SLC35E3	solute carrier family 35 member E3 [Source:VGNC Symbol;Acc:VGNC:34831]	2.366	0.000113318
ENSBTAG00000016347			2.303	4.88938e-06
ENSBTAG00000011338	NREP	neuronal regeneration related protein [Source:NCBI gene;Acc:100125763]	2.301	0.0264608
ENSBTAG00000007860	ASPM	abnormal spindle microtubule assembly [Source:NCBI gene;Acc:534849]	2.298	0.00662397
ENSBTAG00000000639	APRT	adenine phosphoribosyltransferase [Source:VGNC Symbol;Acc:VGNC:26042]	2.277	0.00103062
ENSBTAG00000001518	ISG20L2	interferon stimulated exonuclease gene 20 like 2 [Source:VGNC Symbol;Acc:VGNC:30295]	2.24	0.000227633
ENSBTAG00000010604	PNO1	partner of NOB1 homolog [Source:VGNC Symbol;Acc:VGNC:33088]	2.224	0.00270117
ENSBTAG00000004111	LRRC45	leucine rich repeat containing 45 [Source:VGNC Symbol;Acc:VGNC:31017]	2.212	0.015951
ENSBTAG00000010774	NUSAP1	nucleolar and spindle associated protein 1 [Source:VGNC Symbol;Acc:VGNC:32370]	2.209	0.00115746
ENSBTAG00000003644	HSPBP1	HSPA (Hsp70) binding protein 1 [Source:NCBI gene;Acc:512757]	2.127	0.026052
ENSBTAG00000010451	PA2G4	proliferation-associated 2G4 [Source:VGNC Symbol;Acc:VGNC:82306]	2.126	5.66731e-05
ENSBTAG00000014380	MCM2	minichromosome maintenance complex component 2 [Source:VGNC Symbol;Acc:VGNC:31308]	2.121	0.00214932
ENSBTAG00000006414	NUTF2	nuclear transport factor 2 [Source:VGNC Symbol;Acc:VGNC:32371]	2.111	1.48835e-05
ENSBTAG00000006491	AGL	amylo-alpha-1, 6-glucosidase, 4-alpha-glucanotransferase [Source:VGNC Symbol;Acc:VGNC:25729]	2.099	0.00315706
ENSBTAG00000033217	TPM3	tropomyosin 3 [Source:VGNC Symbol;Acc:VGNC:36253]	2.093	1.85829e-05
ENSBTAG00000004849	IGSF3	immunoglobulin superfamily member 3 [Source:VGNC Symbol;Acc:VGNC:30094]	2.092	2.65508e-05
ENSBTAG00000035907	DDX3X	DEAD-box helicase 3 X-linked [Source:VGNC Symbol;Acc:VGNC:56526]	2.086	3.25993e-05
ENSBTAG00000054868	LAGE3	L antigen family member 3 [Source:NCBI gene;Acc:782436]	2.062	0.00176628
ENSBTAG00000000607	ABCF2	ATP binding cassette subfamily F member 2 [Source:VGNC Symbol;Acc:VGNC:25481]	2.062	0.00179915
ENSBTAG00000019680	ZYG11B	zyg-11 family member B, cell cycle regulator [Source:VGNC Symbol;Acc:VGNC:37394]	2.057	0.011508
ENSBTAG00000007387	ENY2	ENY2 transcription and export complex 2 subunit [Source:VGNC Symbol;Acc:VGNC:28514]	2.037	2.42984e-05
ENSBTAG00000000375	SSRP1	structure specific recognition protein 1 [Source:VGNC Symbol;Acc:VGNC:35323]	2.018	0.000132372

## Sheet: UP_Uniqueacute(M2)
ID	symbol	description	FC	PAdj
ENSBTAG00000033441	SHCBP1	SHC binding and spindle associated 1 [Source:VGNC Symbol;Acc:VGNC:34592]	12.401	0.000704151
ENSBTAG00000015505	FADS2	fatty acid desaturase 2 [Source:VGNC Symbol;Acc:VGNC:28702]	17.48	0.00033154
ENSBTAG00000017446	E2F8	E2F transcription factor 8 [Source:VGNC Symbol;Acc:VGNC:28292]	8.57	0.00049216
ENSBTAG00000017162	STK39	serine/threonine kinase 39 [Source:VGNC Symbol;Acc:VGNC:56152]	4.508	0.0105085
ENSBTAG00000026080		leukocyte associated immunoglobulin like receptor 1 [Source:NCBI gene;Acc:615295]	4.526	0.0192228
ENSBTAG00000042482			5.92	0.00442041
ENSBTAG00000019496	CDKN3	cyclin dependent kinase inhibitor 3 [Source:VGNC Symbol;Acc:VGNC:27148]	5.513	0.00194051
ENSBTAG00000007335	TPD52	tumor protein D52 [Source:NCBI gene;Acc:540235]	3.182	0.0166434
ENSBTAG00000004729	PKMYT1	protein kinase, membrane associated tyrosine/threonine 1 [Source:VGNC Symbol;Acc:VGNC:32944]	4.159	0.00820723
ENSBTAG00000046373			3.235	0.000445902
ENSBTAG00000015311	PTPRR	protein tyrosine phosphatase receptor type R [Source:VGNC Symbol;Acc:VGNC:33557]	4.547	0.00304758
ENSBTAG00000003838			3.033	0.00571942
ENSBTAG00000008844	EXTL3	exostosin like glycosyltransferase 3 [Source:VGNC Symbol;Acc:VGNC:28669]	2.724	0.0389373
ENSBTAG00000047441		60 kDa heat shock protein, mitochondrial [Source:UniProtKB/Swiss-Prot;Acc:P31081]	2.943	0.015427
ENSBTAG00000010548	LRRC6	leucine rich repeat containing 6 [Source:VGNC Symbol;Acc:VGNC:53865]	3.935	0.00582238
ENSBTAG00000033412	B3GLCT	beta 3-glucosyltransferase [Source:HGNC Symbol;Acc:HGNC:20207]	2.219	0.0448746
ENSBTAG00000016297	CCNYL1	cyclin Y like 1 [Source:VGNC Symbol;Acc:VGNC:55332]	3.053	0.00657529
ENSBTAG00000053398	KNL1	kinetochore scaffold 1 [Source:NCBI gene;Acc:787969]	3.069	0.00123479
ENSBTAG00000001066	PILRA	paired immunoglobin like type 2 receptor alpha [Source:NCBI gene;Acc:100137734]	3.756	0.00477142
ENSBTAG00000018775	TPX2	TPX2 microtubule nucleation factor [Source:VGNC Symbol;Acc:VGNC:36266]	2.363	0.000244558
ENSBTAG00000012260	MTRF1	mitochondrial translation release factor 1 [Source:VGNC Symbol;Acc:VGNC:31750]	2.024	0.0225309
ENSBTAG00000009877	MCMBP	minichromosome maintenance complex binding protein [Source:VGNC Symbol;Acc:VGNC:31316]	2.669	0.00784039
ENSBTAG00000017459	DUSP18	dual specificity phosphatase 18 [Source:VGNC Symbol;Acc:VGNC:50047]	2.72	0.00718637
ENSBTAG00000015316	NPM1	nucleophosmin 1 [Source:NCBI gene;Acc:614028]	2.332	0.000558157
ENSBTAG00000001478	DESI2	desumoylating isopeptidase 2 [Source:VGNC Symbol;Acc:VGNC:28015]	2.099	0.0420175
ENSBTAG00000019262	TOP2A	DNA topoisomerase II alpha [Source:VGNC Symbol;Acc:VGNC:49583]	2.026	0.00852431
ENSBTAG00000013573	BIRC5	baculoviral IAP repeat containing 5 [Source:VGNC Symbol;Acc:VGNC:26501]	2.427	0.000332064
ENSBTAG00000017457	STK10	serine/threonine kinase 10 [Source:VGNC Symbol;Acc:VGNC:35384]	2.471	0.0185929
ENSBTAG00000050549	KLHL11	kelch like family member 11 [Source:NCBI gene;Acc:538695]	2.103	0.0430127
ENSBTAG00000002096	FCGR3A	Fc fragment of IgG, low affinity IIIa, receptor (CD16a) [Source:NCBI gene;Acc:281766]	3.207	0.0170465
ENSBTAG00000006551	ESCO2	establishment of sister chromatid cohesion N-acetyltransferase 2 [Source:VGNC Symbol;Acc:VGNC:59196]	2.388	0.0102063
ENSBTAG00000021673	NDC80	NDC80 kinetochore complex component [Source:VGNC Symbol;Acc:VGNC:31931]	2.51	0.000440959
ENSBTAG00000012925	NCAPH	non-SMC condensin I complex subunit H [Source:VGNC Symbol;Acc:VGNC:31905]	2.255	0.00278487
ENSBTAG00000026356	DGAT1	diacylglycerol O-acyltransferase 1 [Source:VGNC Symbol;Acc:VGNC:28020]	2.471	0.00128244
ENSBTAG00000013662	COL8A1	collagen type VIII alpha 1 chain [Source:VGNC Symbol;Acc:VGNC:27574]	3.086	0.00729965
ENSBTAG00000018806	PSRC1	proline and serine rich coiled-coil 1 [Source:VGNC Symbol;Acc:VGNC:33484]	2.34	0.00348079
ENSBTAG00000007784	NAA50	N(alpha)-acetyltransferase 50, NatE catalytic subunit [Source:VGNC Symbol;Acc:VGNC:53590]	2.101	9.73631e-05
ENSBTAG00000000644	S100A5	S100 calcium binding protein A5 [Source:VGNC Symbol;Acc:VGNC:34245]	2.216	0.0365767
ENSBTAG00000013421	PRMT3	protein arginine methyltransferase 3 [Source:VGNC Symbol;Acc:VGNC:33349]	2.408	0.000997705
ENSBTAG00000008821	SEPHS1	selenophosphate synthetase 1 [Source:VGNC Symbol;Acc:VGNC:34448]	2.231	0.00131587
ENSBTAG00000031919	SLC35E3	solute carrier family 35 member E3 [Source:VGNC Symbol;Acc:VGNC:34831]	2.25	0.00073385
ENSBTAG00000016347			2.034	2.03058e-06
ENSBTAG00000011338	NREP	neuronal regeneration related protein [Source:NCBI gene;Acc:100125763]	2.416	0.00380601
ENSBTAG00000007860	ASPM	abnormal spindle microtubule assembly [Source:NCBI gene;Acc:534849]	2.084	0.00733129
ENSBTAG00000000639	APRT	adenine phosphoribosyltransferase [Source:VGNC Symbol;Acc:VGNC:26042]	2.038	0.000296636
ENSBTAG00000001518	ISG20L2	interferon stimulated exonuclease gene 20 like 2 [Source:VGNC Symbol;Acc:VGNC:30295]	2.152	0.000124703
ENSBTAG00000010604	PNO1	partner of NOB1 homolog [Source:VGNC Symbol;Acc:VGNC:33088]	2.117	0.00281453
ENSBTAG00000004111	LRRC45	leucine rich repeat containing 45 [Source:VGNC Symbol;Acc:VGNC:31017]	2.08	0.0138093
ENSBTAG00000010774	NUSAP1	nucleolar and spindle associated protein 1 [Source:VGNC Symbol;Acc:VGNC:32370]	2.12	0.00145242
ENSBTAG00000003644	HSPBP1	HSPA (Hsp70) binding protein 1 [Source:NCBI gene;Acc:512757]	2.087	0.0281277
ENSBTAG00000010451	PA2G4	proliferation-associated 2G4 [Source:VGNC Symbol;Acc:VGNC:82306]	2.041	4.6937e-06
ENSBTAG00000014380	MCM2	minichromosome maintenance complex component 2 [Source:VGNC Symbol;Acc:VGNC:31308]	2.061	0.0012611
ENSBTAG00000006414	NUTF2	nuclear transport factor 2 [Source:VGNC Symbol;Acc:VGNC:32371]	2.157	7.3792e-06
ENSBTAG00000006491	AGL	amylo-alpha-1, 6-glucosidase, 4-alpha-glucanotransferase [Source:VGNC Symbol;Acc:VGNC:25729]	2.2	0.0019708
ENSBTAG00000033217	TPM3	tropomyosin 3 [Source:VGNC Symbol;Acc:VGNC:36253]	2.1	6.55976e-07
ENSBTAG00000004849	IGSF3	immunoglobulin superfamily member 3 [Source:VGNC Symbol;Acc:VGNC:30094]	2.085	3.21007e-05
ENSBTAG00000035907	DDX3X	DEAD-box helicase 3 X-linked [Source:VGNC Symbol;Acc:VGNC:56526]	2.055	0.0001468
ENSBTAG00000054868	LAGE3	L antigen family member 3 [Source:NCBI gene;Acc:782436]	2.147	0.000477013
ENSBTAG00000000607	ABCF2	ATP binding cassette subfamily F member 2 [Source:VGNC Symbol;Acc:VGNC:25481]	2.023	0.000453002
ENSBTAG00000019680	ZYG11B	zyg-11 family member B, cell cycle regulator [Source:VGNC Symbol;Acc:VGNC:37394]	2.107	0.00673002
ENSBTAG00000007387	ENY2	ENY2 transcription and export complex 2 subunit [Source:VGNC Symbol;Acc:VGNC:28514]	2.031	2.0585e-05
ENSBTAG00000000375	SSRP1	structure specific recognition protein 1 [Source:VGNC Symbol;Acc:VGNC:35323]	2.134	1.20894e-05

## Sheet: UP_Uniquechronic(M3)
ID	symbol	description	FC	PAdj
ENSBTAG00000002087	IL36A	interleukin 36 alpha [Source:VGNC Symbol;Acc:VGNC:59221]	271.105	8.71635e-06
ENSBTAG00000012780	LPO	lactoperoxidase [Source:VGNC Symbol;Acc:VGNC:30970]	184.571	0.00112344
ENSBTAG00000026813	AQP5	aquaporin 5 [Source:VGNC Symbol;Acc:VGNC:26048]	133.761	0.000225552
ENSBTAG00000055167			128.373	0.000493224
ENSBTAG00000016209	SLURP1	secreted LY6/PLAUR domain containing 1 [Source:VGNC Symbol;Acc:VGNC:34972]	70.139	0.0261202
ENSBTAG00000024437			28.676	0.0135551
ENSBTAG00000052012		serpin B4-like [Source:NCBI gene;Acc:112445470]	27.55	0.0193502
ENSBTAG00000013578	CHI3L2	chitinase 3 like 2 [Source:VGNC Symbol;Acc:VGNC:27291]	21.879	0.0309427
ENSBTAG00000002085	IL36G	interleukin 36 gamma [Source:VGNC Symbol;Acc:VGNC:30158]	15.967	0.0156902
ENSBTAG00000045757	TNNC1	troponin C1, slow skeletal and cardiac type [Source:VGNC Symbol;Acc:VGNC:36189]	15.068	0.00200117
ENSBTAG00000021106	CASP14	caspase 14 [Source:VGNC Symbol;Acc:VGNC:26779]	12.721	0.0116101
ENSBTAG00000013250	PCSK1N	proprotein convertase subtilisin/kexin type 1 inhibitor [Source:VGNC Symbol;Acc:VGNC:32647]	8.313	0.00210033
ENSBTAG00000053991			7.978	0.00481172
ENSBTAG00000054931	CACNG4	calcium voltage-gated channel auxiliary subunit gamma 4 [Source:NCBI gene;Acc:519331]	7.375	0.0190435
ENSBTAG00000021516	GSTA1	glutathione S-transferase alpha 1 [Source:NCBI gene;Acc:777644]	7.008	0.0133953
ENSBTAG00000040394	PRSS27	serine protease 27 [Source:VGNC Symbol;Acc:VGNC:33417]	6.789	0.039701
ENSBTAG00000020344	SLC44A3	solute carrier family 44 member 3 [Source:VGNC Symbol;Acc:VGNC:34877]	6.446	0.0477669
ENSBTAG00000039046	CD24	CD24 molecule [Source:VGNC Symbol;Acc:VGNC:27014]	5.763	0.0188626
ENSBTAG00000030624	WFDC5	WAP four-disulfide core domain 5 [Source:VGNC Symbol;Acc:VGNC:57035]	5.706	0.0211993
ENSBTAG00000006831	C8H9orf85	chromosome 8 C9orf85 homolog [Source:NCBI gene;Acc:614778]	5.031	0.013397
ENSBTAG00000040078	FLVCR2	feline leukemia virus subgroup C cellular receptor family, member 2 [Source:NCBI gene;Acc:507318]	5.016	0.00804097
ENSBTAG00000039861	OAS1Y	2',5'-oligoadenylate synthetase 1, 40/46kDa [Source:NCBI gene;Acc:654488]	4.942	0.0373324
ENSBTAG00000039504	WFDC18	extracellular proteinase inhibitor [Source:NCBI gene;Acc:100336022]	4.648	0.0349385
ENSBTAG00000052465		CD24 molecule [Source:NCBI gene;Acc:767920]	4.535	0.0285272
ENSBTAG00000021494	EN1	engrailed homeobox 1 [Source:VGNC Symbol;Acc:VGNC:28487]	3.998	0.0404656
ENSBTAG00000014981	OTUB2	OTU deubiquitinase, ubiquitin aldehyde binding 2 [Source:VGNC Symbol;Acc:VGNC:32492]	3.913	0.00522735
ENSBTAG00000025531	PSORS1C2	psoriasis susceptibility 1 candidate 2 [Source:NCBI gene;Acc:788684]	3.828	0.0384643
ENSBTAG00000003977	SLC52A3	solute carrier family 52 member 3 [Source:VGNC Symbol;Acc:VGNC:34902]	3.817	0.00943443
ENSBTAG00000009382	KLK13	kallikrein related peptidase 13 [Source:VGNC Symbol;Acc:VGNC:30675]	3.532	0.0499396
ENSBTAG00000006388	FBXO45	F-box protein 45 [Source:VGNC Symbol;Acc:VGNC:28915]	3.468	0.00515463
ENSBTAG00000001112	SMOX	spermine oxidase [Source:VGNC Symbol;Acc:VGNC:35028]	3.381	0.025034
ENSBTAG00000015182	STARD10	StAR related lipid transfer domain containing 10 [Source:VGNC Symbol;Acc:VGNC:35361]	3.349	0.00284224
ENSBTAG00000051116	C6orf132	chromosome 23 C6orf132 homolog [Source:NCBI gene;Acc:100295626]	3.255	0.00023671
ENSBTAG00000009294	DEGS2	delta 4-desaturase, sphingolipid 2 [Source:VGNC Symbol;Acc:VGNC:27991]	3.193	0.0130454
ENSBTAG00000011586	HABP4	hyaluronan binding protein 4 [Source:VGNC Symbol;Acc:VGNC:29736]	3.078	0.0109847
ENSBTAG00000020087	CAMK2A	calcium/calmodulin dependent protein kinase II alpha [Source:VGNC Symbol;Acc:VGNC:26721]	3.059	0.00683908
ENSBTAG00000001042	MXD1	MAX dimerization protein 1 [Source:VGNC Symbol;Acc:VGNC:31771]	2.894	0.00838197
ENSBTAG00000039731	RND3	Rho family GTPase 3 [Source:VGNC Symbol;Acc:VGNC:34006]	2.892	0.00169964
ENSBTAG00000020642	ZDHHC13	zinc finger DHHC-type containing 13 [Source:VGNC Symbol;Acc:VGNC:37128]	2.873	0.00416913
ENSBTAG00000010909	SLC30A1	solute carrier family 30 member 1 [Source:VGNC Symbol;Acc:VGNC:34805]	2.829	0.00190115
ENSBTAG00000035230	TOR1AIP2	torsin 1A interacting protein 2 [Source:VGNC Symbol;Acc:VGNC:36225]	2.745	0.0119831
ENSBTAG00000002336	RCOR1	REST corepressor 1 [Source:VGNC Symbol;Acc:VGNC:33834]	2.744	0.0315635
ENSBTAG00000010397	B3GNT5	UDP-GlcNAc:betaGal beta-1,3-N-acetylglucosaminyltransferase 5 [Source:VGNC Symbol;Acc:VGNC:26381]	2.741	0.000770398
ENSBTAG00000008024	UCHL3	ubiquitin C-terminal hydrolase L3 [Source:VGNC Symbol;Acc:VGNC:36632]	2.712	0.0049646
ENSBTAG00000008609	SEPTIN8	septin 8 [Source:VGNC Symbol;Acc:VGNC:34458]	2.687	0.000226589
ENSBTAG00000021082	TMEM125	transmembrane protein 125 [Source:VGNC Symbol;Acc:VGNC:35958]	2.662	0.00662483
ENSBTAG00000003152	IFI27	putative ISG12(a) protein [Source:NCBI gene;Acc:507138]	2.645	0.0130171
ENSBTAG00000031332	RBKS	ribokinase [Source:VGNC Symbol;Acc:VGNC:33780]	2.57	0.0347442
ENSBTAG00000002682	MARK4	microtubule affinity regulating kinase 4 [Source:VGNC Symbol;Acc:VGNC:52203]	2.553	0.0228289
ENSBTAG00000010987	NFKBIZ	NFKB inhibitor zeta [Source:VGNC Symbol;Acc:VGNC:32050]	2.547	0.0268017
ENSBTAG00000014150	C11H9orf16	chromosome 11 C9orf16 homolog [Source:VGNC Symbol;Acc:VGNC:59208]	2.546	0.000386482
ENSBTAG00000003410	EFL1	elongation factor like GTPase 1 [Source:VGNC Symbol;Acc:VGNC:28354]	2.529	0.00202343
ENSBTAG00000047531	ARHGAP4	Rho GTPase activating protein 4 [Source:VGNC Symbol;Acc:VGNC:26095]	2.528	0.032932
ENSBTAG00000010169	SUCO	SUN domain containing ossification factor [Source:VGNC Symbol;Acc:VGNC:35459]	2.505	5.89614e-05
ENSBTAG00000018829	SPRYD7	SPRY domain containing 7 [Source:VGNC Symbol;Acc:VGNC:35247]	2.475	0.00020699
ENSBTAG00000011912	SLC25A25	solute carrier family 25 member 25 [Source:VGNC Symbol;Acc:VGNC:34751]	2.473	0.000249984
ENSBTAG00000010427	RASSF5	Ras association domain family member 5 [Source:VGNC Symbol;Acc:VGNC:33761]	2.469	0.000261204
ENSBTAG00000003115	KBTBD2	kelch repeat and BTB domain containing 2 [Source:VGNC Symbol;Acc:VGNC:30415]	2.459	0.00634791
ENSBTAG00000005795	DHX32	DEAH-box helicase 32 (putative) [Source:VGNC Symbol;Acc:VGNC:56178]	2.441	0.000184169
ENSBTAG00000001303	HSPB8	heat shock protein family B (small) member 8 [Source:VGNC Symbol;Acc:VGNC:53907]	2.435	0.0292754
ENSBTAG00000005206	TMEM14A	transmembrane protein 14A [Source:VGNC Symbol;Acc:VGNC:35979]	2.43	0.000210455
ENSBTAG00000000754	PPP2R5A	protein phosphatase 2 regulatory subunit B'alpha [Source:VGNC Symbol;Acc:VGNC:33260]	2.397	2.37938e-05
ENSBTAG00000052963			2.392	0.0457897
ENSBTAG00000008340	ATOX1	antioxidant 1 copper chaperone [Source:VGNC Symbol;Acc:VGNC:26273]	2.391	0.00189964
ENSBTAG00000011613	PLS3	plastin 3 [Source:VGNC Symbol;Acc:VGNC:33052]	2.376	0.000164479
ENSBTAG00000010718	RALGPS2	Ral GEF with PH domain and SH3 binding motif 2 [Source:VGNC Symbol;Acc:VGNC:33705]	2.368	0.00191712
ENSBTAG00000035182	SERPINB13	serpin family B member 13 [Source:VGNC Symbol;Acc:VGNC:34472]	2.366	0.0451869
ENSBTAG00000003705	FAM83G	family with sequence similarity 83 member G [Source:VGNC Symbol;Acc:VGNC:28838]	2.36	3.50927e-05
ENSBTAG00000010007	MAPK13	mitogen-activated protein kinase 13 [Source:VGNC Symbol;Acc:VGNC:50213]	2.337	0.00062368
ENSBTAG00000010120	HERC3	HECT and RLD domain containing E3 ubiquitin protein ligase 3 [Source:VGNC Symbol;Acc:VGNC:50190]	2.319	0.000349398
ENSBTAG00000015163	TM4SF1	transmembrane 4 L six family member 1 [Source:VGNC Symbol;Acc:VGNC:35903]	2.316	0.00296078
ENSBTAG00000001721	GYG1	glycogenin 1 [Source:VGNC Symbol;Acc:VGNC:29728]	2.315	3.45325e-05
ENSBTAG00000015238	DSC3	desmocollin 3 [Source:VGNC Symbol;Acc:VGNC:28214]	2.313	0.000304024
ENSBTAG00000020384	WDR47	WD repeat domain 47 [Source:VGNC Symbol;Acc:VGNC:36903]	2.309	0.000716806
ENSBTAG00000010888	VSIR	V-set immunoregulatory receptor [Source:VGNC Symbol;Acc:VGNC:50150]	2.307	0.000771319
ENSBTAG00000001207	SERPINB8	serpin peptidase inhibitor, clade B (ovalbumin), member 8 [Source:NCBI gene;Acc:513825]	2.296	0.00592563
ENSBTAG00000018077	LYPD3	LY6/PLAUR domain containing 3 [Source:VGNC Symbol;Acc:VGNC:31101]	2.286	0.000561842
ENSBTAG00000020097	PERP	p53 apoptosis effector related to PMP22 [Source:NCBI gene;Acc:509485]	2.268	4.20009e-05
ENSBTAG00000006724	PPP1R2	protein phosphatase 1 regulatory inhibitor subunit 2 [Source:NCBI gene;Acc:532726]	2.259	0.00035172
ENSBTAG00000012858	NT5C2	5'-nucleotidase, cytosolic II [Source:VGNC Symbol;Acc:VGNC:32291]	2.259	0.000779704
ENSBTAG00000014699	FAM81A	family with sequence similarity 81 member A [Source:VGNC Symbol;Acc:VGNC:28830]	2.258	0.0154827
ENSBTAG00000006140	PEX11A	peroxisomal biogenesis factor 11 alpha [Source:NCBI gene;Acc:515608]	2.255	0.000773308
ENSBTAG00000007833	PIAS2	protein inhibitor of activated STAT 2 [Source:NCBI gene;Acc:533403]	2.249	0.00797923
ENSBTAG00000014249	IVNS1ABP	influenza virus NS1A binding protein [Source:NCBI gene;Acc:514940]	2.245	0.000198821
ENSBTAG00000000243	HEBP2	heme binding protein 2 [Source:VGNC Symbol;Acc:VGNC:29798]	2.239	0.000108293
ENSBTAG00000004787	METRNL	meteorin like, glial cell differentiation regulator [Source:VGNC Symbol;Acc:VGNC:31399]	2.23	0.00566037
ENSBTAG00000018130	MAP2	microtubule associated protein 2 [Source:VGNC Symbol;Acc:VGNC:31182]	2.222	0.00405263
ENSBTAG00000013831	DSG1	desmoglein 1 [Source:VGNC Symbol;Acc:VGNC:28220]	2.201	0.002326
ENSBTAG00000000524	CSTB	cystatin B (stefin B) [Source:NCBI gene;Acc:512805]	2.195	0.0134549
ENSBTAG00000024803	ENDOD1	endonuclease domain containing 1 [Source:VGNC Symbol;Acc:VGNC:28490]	2.191	0.00037014
ENSBTAG00000001489	TUBA1A	tubulin, alpha 1a [Source:NCBI gene;Acc:404053]	2.19	5.3299e-05
ENSBTAG00000006197	ZDHHC21	zinc finger DHHC-type containing 21 [Source:VGNC Symbol;Acc:VGNC:37137]	2.182	0.00138478
ENSBTAG00000025496	SORD	sorbitol dehydrogenase [Source:VGNC Symbol;Acc:VGNC:35131]	2.181	0.00127581
ENSBTAG00000013723	MRPS25	mitochondrial ribosomal protein S25 [Source:VGNC Symbol;Acc:VGNC:31665]	2.165	0.0376057
ENSBTAG00000004651	NME1	non-metastatic cells 1, protein (NM23A) expressed in [Source:NCBI gene;Acc:404189]	2.154	0.000394615
ENSBTAG00000008331	TMEM54	transmembrane protein 54 [Source:VGNC Symbol;Acc:VGNC:36097]	2.151	0.0415932
ENSBTAG00000011798	STK38L	serine/threonine kinase 38 like [Source:VGNC Symbol;Acc:VGNC:35400]	2.15	0.00318614
ENSBTAG00000015979	SEZ6	seizure related 6 homolog [Source:VGNC Symbol;Acc:VGNC:34502]	2.148	0.000182047
ENSBTAG00000011913	CKAP4	cytoskeleton associated protein 4 [Source:VGNC Symbol;Acc:VGNC:27382]	2.145	0.00197764
ENSBTAG00000019373	CAPRIN2	caprin family member 2 [Source:VGNC Symbol;Acc:VGNC:26752]	2.144	0.03844
ENSBTAG00000006573	KLHL18	kelch like family member 18 [Source:VGNC Symbol;Acc:VGNC:30647]	2.133	0.0082528
ENSBTAG00000004279	RHOA	ras homolog family member A [Source:VGNC Symbol;Acc:VGNC:33943]	2.13	1.72707e-05
ENSBTAG00000037726	PLCD1	phospholipase C delta 1 [Source:VGNC Symbol;Acc:VGNC:32984]	2.13	0.00127132
ENSBTAG00000013444	ETV2	ETS variant 2 [Source:VGNC Symbol;Acc:VGNC:28629]	2.115	0.0127332
ENSBTAG00000018646	ATP6V1B2	ATPase H+ transporting V1 subunit B2 [Source:VGNC Symbol;Acc:VGNC:26318]	2.108	0.000204212
ENSBTAG00000022147	EPS8L2	EPS8 like 2 [Source:VGNC Symbol;Acc:VGNC:58372]	2.108	0.0111803
ENSBTAG00000006910	ASRGL1	asparaginase and isoaspartyl peptidase 1 [Source:VGNC Symbol;Acc:VGNC:26223]	2.105	0.000965299
ENSBTAG00000048152	TUBG1	tubulin gamma 1 [Source:VGNC Symbol;Acc:VGNC:49987]	2.099	0.000164479
ENSBTAG00000010799	MYL6	myosin light chain 6 [Source:VGNC Symbol;Acc:VGNC:50223]	2.095	1.99347e-05
ENSBTAG00000007367	AIMP2	aminoacyl tRNA synthetase complex interacting multifunctional protein 2 [Source:VGNC Symbol;Acc:VGNC:25766]	2.092	0.000639787
ENSBTAG00000038079	C16H1orf21	chromosome 16 C1orf21 homolog [Source:NCBI gene;Acc:781721]	2.089	0.000417576
ENSBTAG00000003068	MSMO1	methylsterol monooxygenase 1 [Source:VGNC Symbol;Acc:VGNC:31701]	2.087	0.000108529
ENSBTAG00000012744	UBE2M	ubiquitin conjugating enzyme E2 M [Source:VGNC Symbol;Acc:VGNC:36589]	2.073	0.0160243
ENSBTAG00000012962	SARS1	seryl-tRNA synthetase 1 [Source:VGNC Symbol;Acc:VGNC:34291]	2.067	0.000124887
ENSBTAG00000013363	CAP1	cyclase associated actin cytoskeleton regulatory protein 1 [Source:VGNC Symbol;Acc:VGNC:26737]	2.064	1.93588e-05
ENSBTAG00000016058	FAM83B	family with sequence similarity 83 member B [Source:VGNC Symbol;Acc:VGNC:28833]	2.061	2.84393e-05
ENSBTAG00000001101	IFNLR1	interferon lambda receptor 1 [Source:VGNC Symbol;Acc:VGNC:30061]	2.053	0.0383538
ENSBTAG00000013773	PKP4	plakophilin 4 [Source:VGNC Symbol;Acc:VGNC:32952]	2.052	0.000233554
ENSBTAG00000008649	ETV3	ETS variant 3 [Source:VGNC Symbol;Acc:VGNC:50176]	2.051	0.00823472
ENSBTAG00000018590	STRN	striatin [Source:VGNC Symbol;Acc:VGNC:35424]	2.047	0.00439746
ENSBTAG00000005313	EPHB3	EPH receptor B3 [Source:VGNC Symbol;Acc:VGNC:28539]	2.031	0.000750473
ENSBTAG00000002070	KLC3	kinesin light chain 3 [Source:VGNC Symbol;Acc:VGNC:30624]	2.028	0.0071157
ENSBTAG00000009351	ATXN10	ataxin 10 [Source:VGNC Symbol;Acc:VGNC:26338]	2.023	0.00046885
ENSBTAG00000002591	GLTP	glycolipid transfer protein [Source:VGNC Symbol;Acc:VGNC:50097]	2.023	0.000921283
ENSBTAG00000008600	TRAF3IP2	TRAF3 interacting protein 2 [Source:VGNC Symbol;Acc:VGNC:36274]	2.02	0.00068662
ENSBTAG00000017633	EIF1AX	eukaryotic translation initiation factor 1A X-linked [Source:VGNC Symbol;Acc:VGNC:56706]	2.014	0.000313572
ENSBTAG00000016445	YME1L1	YME1 like 1 ATPase [Source:VGNC Symbol;Acc:VGNC:37032]	2.009	7.54272e-05
ENSBTAG00000015100	ATP6V0E1	ATPase H+ transporting V0 subunit e1 [Source:VGNC Symbol;Acc:VGNC:26314]	2.007	0.000561656
ENSBTAG00000019989	PXK	PX domain containing serine/threonine kinase like [Source:VGNC Symbol;Acc:VGNC:33583]	2.004	0.000144925
ENSBTAG00000015278	ARPC5L	actin related protein 2/3 complex subunit 5 like [Source:VGNC Symbol;Acc:VGNC:26166]	2.004	0.000251654
ENSBTAG00000014922	SHB	SH2 domain containing adaptor protein B [Source:VGNC Symbol;Acc:VGNC:34588]	2	0.0274439

## Sheet: UP_Uniquechronic(M4)
ID	symbol	description	FC	PAdj
ENSBTAG00000002087	IL36A	interleukin 36 alpha [Source:VGNC Symbol;Acc:VGNC:59221]	303.527	8.27811e-06
ENSBTAG00000012780	LPO	lactoperoxidase [Source:VGNC Symbol;Acc:VGNC:30970]	265.849	5.82558e-06
ENSBTAG00000026813	AQP5	aquaporin 5 [Source:VGNC Symbol;Acc:VGNC:26048]	373.151	8.96268e-06
ENSBTAG00000055167			284.973	0.000141651
ENSBTAG00000016209	SLURP1	secreted LY6/PLAUR domain containing 1 [Source:VGNC Symbol;Acc:VGNC:34972]	73.267	0.00172704
ENSBTAG00000024437			51.532	0.00136737
ENSBTAG00000052012		serpin B4-like [Source:NCBI gene;Acc:112445470]	17.777	0.0427858
ENSBTAG00000013578	CHI3L2	chitinase 3 like 2 [Source:VGNC Symbol;Acc:VGNC:27291]	12.983	0.0187937
ENSBTAG00000002085	IL36G	interleukin 36 gamma [Source:VGNC Symbol;Acc:VGNC:30158]	20.178	0.00351855
ENSBTAG00000045757	TNNC1	troponin C1, slow skeletal and cardiac type [Source:VGNC Symbol;Acc:VGNC:36189]	28.551	0.000935942
ENSBTAG00000021106	CASP14	caspase 14 [Source:VGNC Symbol;Acc:VGNC:26779]	21.275	0.00136581
ENSBTAG00000013250	PCSK1N	proprotein convertase subtilisin/kexin type 1 inhibitor [Source:VGNC Symbol;Acc:VGNC:32647]	6.709	0.0025526
ENSBTAG00000053991			8.877	3.94435e-06
ENSBTAG00000054931	CACNG4	calcium voltage-gated channel auxiliary subunit gamma 4 [Source:NCBI gene;Acc:519331]	8.1	0.0361655
ENSBTAG00000021516	GSTA1	glutathione S-transferase alpha 1 [Source:NCBI gene;Acc:777644]	14.712	0.00432058
ENSBTAG00000040394	PRSS27	serine protease 27 [Source:VGNC Symbol;Acc:VGNC:33417]	13.736	0.00475174
ENSBTAG00000020344	SLC44A3	solute carrier family 44 member 3 [Source:VGNC Symbol;Acc:VGNC:34877]	11.767	0.00072689
ENSBTAG00000039046	CD24	CD24 molecule [Source:VGNC Symbol;Acc:VGNC:27014]	9.105	0.00394031
ENSBTAG00000030624	WFDC5	WAP four-disulfide core domain 5 [Source:VGNC Symbol;Acc:VGNC:57035]	7.309	0.000655874
ENSBTAG00000006831	C8H9orf85	chromosome 8 C9orf85 homolog [Source:NCBI gene;Acc:614778]	4.156	0.0327095
ENSBTAG00000040078	FLVCR2	feline leukemia virus subgroup C cellular receptor family, member 2 [Source:NCBI gene;Acc:507318]	7.78	0.00145676
ENSBTAG00000039861	OAS1Y	2',5'-oligoadenylate synthetase 1, 40/46kDa [Source:NCBI gene;Acc:654488]	9.269	0.0495159
ENSBTAG00000039504	WFDC18	extracellular proteinase inhibitor [Source:NCBI gene;Acc:100336022]	4.641	0.00072689
ENSBTAG00000052465		CD24 molecule [Source:NCBI gene;Acc:767920]	10.552	0.0016498
ENSBTAG00000021494	EN1	engrailed homeobox 1 [Source:VGNC Symbol;Acc:VGNC:28487]	5.063	0.0214883
ENSBTAG00000014981	OTUB2	OTU deubiquitinase, ubiquitin aldehyde binding 2 [Source:VGNC Symbol;Acc:VGNC:32492]	7.409	0.000268533
ENSBTAG00000025531	PSORS1C2	psoriasis susceptibility 1 candidate 2 [Source:NCBI gene;Acc:788684]	4.109	0.00135496
ENSBTAG00000003977	SLC52A3	solute carrier family 52 member 3 [Source:VGNC Symbol;Acc:VGNC:34902]	3.56	0.00939551
ENSBTAG00000009382	KLK13	kallikrein related peptidase 13 [Source:VGNC Symbol;Acc:VGNC:30675]	3.93	0.0382732
ENSBTAG00000006388	FBXO45	F-box protein 45 [Source:VGNC Symbol;Acc:VGNC:28915]	5.142	0.0013973
ENSBTAG00000001112	SMOX	spermine oxidase [Source:VGNC Symbol;Acc:VGNC:35028]	3.941	0.000484582
ENSBTAG00000015182	STARD10	StAR related lipid transfer domain containing 10 [Source:VGNC Symbol;Acc:VGNC:35361]	2.489	0.00601868
ENSBTAG00000051116	C6orf132	chromosome 23 C6orf132 homolog [Source:NCBI gene;Acc:100295626]	3.695	8.86857e-08
ENSBTAG00000009294	DEGS2	delta 4-desaturase, sphingolipid 2 [Source:VGNC Symbol;Acc:VGNC:27991]	4.828	0.00119743
ENSBTAG00000011586	HABP4	hyaluronan binding protein 4 [Source:VGNC Symbol;Acc:VGNC:29736]	3.712	0.000304923
ENSBTAG00000020087	CAMK2A	calcium/calmodulin dependent protein kinase II alpha [Source:VGNC Symbol;Acc:VGNC:26721]	3.036	0.0107097
ENSBTAG00000001042	MXD1	MAX dimerization protein 1 [Source:VGNC Symbol;Acc:VGNC:31771]	3.59	0.000435131
ENSBTAG00000039731	RND3	Rho family GTPase 3 [Source:VGNC Symbol;Acc:VGNC:34006]	3.945	0.0023241
ENSBTAG00000020642	ZDHHC13	zinc finger DHHC-type containing 13 [Source:VGNC Symbol;Acc:VGNC:37128]	3.929	0.00073896
ENSBTAG00000010909	SLC30A1	solute carrier family 30 member 1 [Source:VGNC Symbol;Acc:VGNC:34805]	2.354	0.00574087
ENSBTAG00000035230	TOR1AIP2	torsin 1A interacting protein 2 [Source:VGNC Symbol;Acc:VGNC:36225]	2.761	0.00925861
ENSBTAG00000002336	RCOR1	REST corepressor 1 [Source:VGNC Symbol;Acc:VGNC:33834]	3.971	0.00225536
ENSBTAG00000010397	B3GNT5	UDP-GlcNAc:betaGal beta-1,3-N-acetylglucosaminyltransferase 5 [Source:VGNC Symbol;Acc:VGNC:26381]	3.285	0.000105133
ENSBTAG00000008024	UCHL3	ubiquitin C-terminal hydrolase L3 [Source:VGNC Symbol;Acc:VGNC:36632]	3.882	1.27286e-05
ENSBTAG00000008609	SEPTIN8	septin 8 [Source:VGNC Symbol;Acc:VGNC:34458]	3.972	9.38034e-06
ENSBTAG00000021082	TMEM125	transmembrane protein 125 [Source:VGNC Symbol;Acc:VGNC:35958]	4.001	0.000122274
ENSBTAG00000003152	IFI27	putative ISG12(a) protein [Source:NCBI gene;Acc:507138]	6.052	0.0141242
ENSBTAG00000031332	RBKS	ribokinase [Source:VGNC Symbol;Acc:VGNC:33780]	2.494	0.0288264
ENSBTAG00000002682	MARK4	microtubule affinity regulating kinase 4 [Source:VGNC Symbol;Acc:VGNC:52203]	4.051	0.00113104
ENSBTAG00000010987	NFKBIZ	NFKB inhibitor zeta [Source:VGNC Symbol;Acc:VGNC:32050]	2.526	0.0309814
ENSBTAG00000014150	C11H9orf16	chromosome 11 C9orf16 homolog [Source:VGNC Symbol;Acc:VGNC:59208]	2.869	4.42421e-06
ENSBTAG00000003410	EFL1	elongation factor like GTPase 1 [Source:VGNC Symbol;Acc:VGNC:28354]	2.465	0.00124313
ENSBTAG00000047531	ARHGAP4	Rho GTPase activating protein 4 [Source:VGNC Symbol;Acc:VGNC:26095]	2.835	0.0270711
ENSBTAG00000010169	SUCO	SUN domain containing ossification factor [Source:VGNC Symbol;Acc:VGNC:35459]	2.523	8.91595e-07
ENSBTAG00000018829	SPRYD7	SPRY domain containing 7 [Source:VGNC Symbol;Acc:VGNC:35247]	2.014	0.000973109
ENSBTAG00000011912	SLC25A25	solute carrier family 25 member 25 [Source:VGNC Symbol;Acc:VGNC:34751]	2.409	0.000145262
ENSBTAG00000010427	RASSF5	Ras association domain family member 5 [Source:VGNC Symbol;Acc:VGNC:33761]	2.897	5.10217e-06
ENSBTAG00000003115	KBTBD2	kelch repeat and BTB domain containing 2 [Source:VGNC Symbol;Acc:VGNC:30415]	2.702	0.0029324
ENSBTAG00000005795	DHX32	DEAH-box helicase 32 (putative) [Source:VGNC Symbol;Acc:VGNC:56178]	2.649	0.000108635
ENSBTAG00000001303	HSPB8	heat shock protein family B (small) member 8 [Source:VGNC Symbol;Acc:VGNC:53907]	4.421	0.00257733
ENSBTAG00000005206	TMEM14A	transmembrane protein 14A [Source:VGNC Symbol;Acc:VGNC:35979]	2.637	0.000227335
ENSBTAG00000000754	PPP2R5A	protein phosphatase 2 regulatory subunit B'alpha [Source:VGNC Symbol;Acc:VGNC:33260]	2.666	5.98083e-07
ENSBTAG00000052963			2.423	0.0131477
ENSBTAG00000008340	ATOX1	antioxidant 1 copper chaperone [Source:VGNC Symbol;Acc:VGNC:26273]	2.578	0.000179387
ENSBTAG00000011613	PLS3	plastin 3 [Source:VGNC Symbol;Acc:VGNC:33052]	2.736	1.32734e-05
ENSBTAG00000010718	RALGPS2	Ral GEF with PH domain and SH3 binding motif 2 [Source:VGNC Symbol;Acc:VGNC:33705]	3.162	9.99541e-05
ENSBTAG00000035182	SERPINB13	serpin family B member 13 [Source:VGNC Symbol;Acc:VGNC:34472]	3.025	0.00131467
ENSBTAG00000003705	FAM83G	family with sequence similarity 83 member G [Source:VGNC Symbol;Acc:VGNC:28838]	2.733	2.79547e-05
ENSBTAG00000010007	MAPK13	mitogen-activated protein kinase 13 [Source:VGNC Symbol;Acc:VGNC:50213]	3.28	0.000144686
ENSBTAG00000010120	HERC3	HECT and RLD domain containing E3 ubiquitin protein ligase 3 [Source:VGNC Symbol;Acc:VGNC:50190]	3.039	4.33581e-07
ENSBTAG00000015163	TM4SF1	transmembrane 4 L six family member 1 [Source:VGNC Symbol;Acc:VGNC:35903]	2.468	6.66868e-05
ENSBTAG00000001721	GYG1	glycogenin 1 [Source:VGNC Symbol;Acc:VGNC:29728]	2.718	9.71343e-06
ENSBTAG00000015238	DSC3	desmocollin 3 [Source:VGNC Symbol;Acc:VGNC:28214]	2.792	8.5518e-06
ENSBTAG00000020384	WDR47	WD repeat domain 47 [Source:VGNC Symbol;Acc:VGNC:36903]	2.876	9.89533e-06
ENSBTAG00000010888	VSIR	V-set immunoregulatory receptor [Source:VGNC Symbol;Acc:VGNC:50150]	2.767	1.60875e-05
ENSBTAG00000001207	SERPINB8	serpin peptidase inhibitor, clade B (ovalbumin), member 8 [Source:NCBI gene;Acc:513825]	3.266	0.00288793
ENSBTAG00000018077	LYPD3	LY6/PLAUR domain containing 3 [Source:VGNC Symbol;Acc:VGNC:31101]	2.661	8.25421e-06
ENSBTAG00000020097	PERP	p53 apoptosis effector related to PMP22 [Source:NCBI gene;Acc:509485]	2.807	4.91205e-06
ENSBTAG00000006724	PPP1R2	protein phosphatase 1 regulatory inhibitor subunit 2 [Source:NCBI gene;Acc:532726]	2.423	4.83816e-05
ENSBTAG00000012858	NT5C2	5'-nucleotidase, cytosolic II [Source:VGNC Symbol;Acc:VGNC:32291]	2.784	7.86996e-06
ENSBTAG00000014699	FAM81A	family with sequence similarity 81 member A [Source:VGNC Symbol;Acc:VGNC:28830]	2.443	0.00373529
ENSBTAG00000006140	PEX11A	peroxisomal biogenesis factor 11 alpha [Source:NCBI gene;Acc:515608]	2.069	0.000624441
ENSBTAG00000007833	PIAS2	protein inhibitor of activated STAT 2 [Source:NCBI gene;Acc:533403]	2.212	0.00700136
ENSBTAG00000014249	IVNS1ABP	influenza virus NS1A binding protein [Source:NCBI gene;Acc:514940]	2.574	8.37306e-06
ENSBTAG00000000243	HEBP2	heme binding protein 2 [Source:VGNC Symbol;Acc:VGNC:29798]	2.03	8.02695e-05
ENSBTAG00000004787	METRNL	meteorin like, glial cell differentiation regulator [Source:VGNC Symbol;Acc:VGNC:31399]	3.053	9.87335e-05
ENSBTAG00000018130	MAP2	microtubule associated protein 2 [Source:VGNC Symbol;Acc:VGNC:31182]	3.789	7.66496e-07
ENSBTAG00000013831	DSG1	desmoglein 1 [Source:VGNC Symbol;Acc:VGNC:28220]	3.322	5.91042e-05
ENSBTAG00000000524	CSTB	cystatin B (stefin B) [Source:NCBI gene;Acc:512805]	2.504	0.000717656
ENSBTAG00000024803	ENDOD1	endonuclease domain containing 1 [Source:VGNC Symbol;Acc:VGNC:28490]	2.027	0.000115153
ENSBTAG00000001489	TUBA1A	tubulin, alpha 1a [Source:NCBI gene;Acc:404053]	2.331	4.63351e-05
ENSBTAG00000006197	ZDHHC21	zinc finger DHHC-type containing 21 [Source:VGNC Symbol;Acc:VGNC:37137]	2.567	0.000143688
ENSBTAG00000025496	SORD	sorbitol dehydrogenase [Source:VGNC Symbol;Acc:VGNC:35131]	2.173	0.000262273
ENSBTAG00000013723	MRPS25	mitochondrial ribosomal protein S25 [Source:VGNC Symbol;Acc:VGNC:31665]	2.692	0.0304791
ENSBTAG00000004651	NME1	non-metastatic cells 1, protein (NM23A) expressed in [Source:NCBI gene;Acc:404189]	2.146	0.000124287
ENSBTAG00000008331	TMEM54	transmembrane protein 54 [Source:VGNC Symbol;Acc:VGNC:36097]	2.292	0.000815073
ENSBTAG00000011798	STK38L	serine/threonine kinase 38 like [Source:VGNC Symbol;Acc:VGNC:35400]	2.594	0.00261369
ENSBTAG00000015979	SEZ6	seizure related 6 homolog [Source:VGNC Symbol;Acc:VGNC:34502]	2.29	4.23492e-05
ENSBTAG00000011913	CKAP4	cytoskeleton associated protein 4 [Source:VGNC Symbol;Acc:VGNC:27382]	2.499	0.000238926
ENSBTAG00000019373	CAPRIN2	caprin family member 2 [Source:VGNC Symbol;Acc:VGNC:26752]	3.011	0.000272702
ENSBTAG00000006573	KLHL18	kelch like family member 18 [Source:VGNC Symbol;Acc:VGNC:30647]	2.445	0.000670865
ENSBTAG00000004279	RHOA	ras homolog family member A [Source:VGNC Symbol;Acc:VGNC:33943]	2.078	1.76204e-05
ENSBTAG00000037726	PLCD1	phospholipase C delta 1 [Source:VGNC Symbol;Acc:VGNC:32984]	2.663	0.000367697
ENSBTAG00000013444	ETV2	ETS variant 2 [Source:VGNC Symbol;Acc:VGNC:28629]	2.156	0.0027381
ENSBTAG00000018646	ATP6V1B2	ATPase H+ transporting V1 subunit B2 [Source:VGNC Symbol;Acc:VGNC:26318]	2.292	3.85752e-05
ENSBTAG00000022147	EPS8L2	EPS8 like 2 [Source:VGNC Symbol;Acc:VGNC:58372]	3.141	0.000137668
ENSBTAG00000006910	ASRGL1	asparaginase and isoaspartyl peptidase 1 [Source:VGNC Symbol;Acc:VGNC:26223]	2.268	2.3283e-05
ENSBTAG00000048152	TUBG1	tubulin gamma 1 [Source:VGNC Symbol;Acc:VGNC:49987]	2.13	5.78703e-05
ENSBTAG00000010799	MYL6	myosin light chain 6 [Source:VGNC Symbol;Acc:VGNC:50223]	2.613	8.34161e-07
ENSBTAG00000007367	AIMP2	aminoacyl tRNA synthetase complex interacting multifunctional protein 2 [Source:VGNC Symbol;Acc:VGNC:25766]	2.063	0.000293362
ENSBTAG00000038079	C16H1orf21	chromosome 16 C1orf21 homolog [Source:NCBI gene;Acc:781721]	2.572	1.27979e-05
ENSBTAG00000003068	MSMO1	methylsterol monooxygenase 1 [Source:VGNC Symbol;Acc:VGNC:31701]	2.095	1.61846e-05
ENSBTAG00000012744	UBE2M	ubiquitin conjugating enzyme E2 M [Source:VGNC Symbol;Acc:VGNC:36589]	2.036	0.00202131
ENSBTAG00000012962	SARS1	seryl-tRNA synthetase 1 [Source:VGNC Symbol;Acc:VGNC:34291]	2.222	2.2185e-05
ENSBTAG00000013363	CAP1	cyclase associated actin cytoskeleton regulatory protein 1 [Source:VGNC Symbol;Acc:VGNC:26737]	2.004	0.000101444
ENSBTAG00000016058	FAM83B	family with sequence similarity 83 member B [Source:VGNC Symbol;Acc:VGNC:28833]	2.435	1.44419e-05
ENSBTAG00000001101	IFNLR1	interferon lambda receptor 1 [Source:VGNC Symbol;Acc:VGNC:30061]	2.018	0.0186115
ENSBTAG00000013773	PKP4	plakophilin 4 [Source:VGNC Symbol;Acc:VGNC:32952]	2.115	0.000101444
ENSBTAG00000008649	ETV3	ETS variant 3 [Source:VGNC Symbol;Acc:VGNC:50176]	2.325	0.00500173
ENSBTAG00000018590	STRN	striatin [Source:VGNC Symbol;Acc:VGNC:35424]	2.48	0.000118151
ENSBTAG00000005313	EPHB3	EPH receptor B3 [Source:VGNC Symbol;Acc:VGNC:28539]	2.702	1.61846e-05
ENSBTAG00000002070	KLC3	kinesin light chain 3 [Source:VGNC Symbol;Acc:VGNC:30624]	2.665	0.000383513
ENSBTAG00000009351	ATXN10	ataxin 10 [Source:VGNC Symbol;Acc:VGNC:26338]	2.213	2.90356e-05
ENSBTAG00000002591	GLTP	glycolipid transfer protein [Source:VGNC Symbol;Acc:VGNC:50097]	2.325	0.00667006
ENSBTAG00000008600	TRAF3IP2	TRAF3 interacting protein 2 [Source:VGNC Symbol;Acc:VGNC:36274]	2.329	2.15623e-05
ENSBTAG00000017633	EIF1AX	eukaryotic translation initiation factor 1A X-linked [Source:VGNC Symbol;Acc:VGNC:56706]	2.185	1.50586e-05
ENSBTAG00000016445	YME1L1	YME1 like 1 ATPase [Source:VGNC Symbol;Acc:VGNC:37032]	2.181	1.05571e-05
ENSBTAG00000015100	ATP6V0E1	ATPase H+ transporting V0 subunit e1 [Source:VGNC Symbol;Acc:VGNC:26314]	2.067	1.64525e-05
ENSBTAG00000019989	PXK	PX domain containing serine/threonine kinase like [Source:VGNC Symbol;Acc:VGNC:33583]	2.421	1.71465e-05
ENSBTAG00000015278	ARPC5L	actin related protein 2/3 complex subunit 5 like [Source:VGNC Symbol;Acc:VGNC:26166]	2.178	1.25173e-05
ENSBTAG00000014922	SHB	SH2 domain containing adaptor protein B [Source:VGNC Symbol;Acc:VGNC:34588]	2.644	0.00085001

## Sheet: UP_UniqueM4.1
ID	symbol	description	FC	PAdj
ENSBTAG00000017593	TREM1	triggering receptor expressed on myeloid cells 1 [Source:VGNC Symbol;Acc:VGNC:36298]	97.075	0.000360079
ENSBTAG00000054540			80.338	0.000741871
ENSBTAG00000014555	CASS4	Cas scaffold protein family member 4 [Source:VGNC Symbol;Acc:VGNC:26789]	24.493	0.000242604
ENSBTAG00000006894	NOS2	nitric oxide synthase 2 [Source:VGNC Symbol;Acc:VGNC:32173]	23.534	0.000139246
ENSBTAG00000001562	NFE2	nuclear factor, erythroid 2 [Source:VGNC Symbol;Acc:VGNC:32034]	23.449	0.000390693
ENSBTAG00000026753	CXCR1	chemokine (C-X-C motif) receptor 1 [Source:NCBI gene;Acc:281863]	22.723	1.8922e-05
ENSBTAG00000048135			18.899	0.0276397
ENSBTAG00000001824	SLC2A6	solute carrier family 2 member 6 [Source:VGNC Symbol;Acc:VGNC:34802]	15.66	0.000370335
ENSBTAG00000038337	MZB1	marginal zone B and B1 cell specific protein [Source:VGNC Symbol;Acc:VGNC:31849]	13.142	0.0177505
ENSBTAG00000048999	TRIM6	tripartite motif containing 6 [Source:NCBI gene;Acc:514492]	12.394	0.000594492
ENSBTAG00000020159	NKAIN1	sodium/potassium transporting ATPase interacting 1 [Source:VGNC Symbol;Acc:VGNC:32091]	12.243	0.00537262
ENSBTAG00000050062			11.611	0.0396078
ENSBTAG00000002981	PIMREG	PICALM interacting mitotic regulator [Source:VGNC Symbol;Acc:VGNC:32902]	10.42	0.00079704
ENSBTAG00000034680	FAM131C	family with sequence similarity 131 member C [Source:VGNC Symbol;Acc:VGNC:28729]	9.814	0.00140934
ENSBTAG00000053951	SPX	spexin hormone [Source:NCBI gene;Acc:509493]	9.693	0.00506917
ENSBTAG00000002240	GPR18	G protein-coupled receptor 18 [Source:VGNC Symbol;Acc:VGNC:29574]	9.474	0.00828336
ENSBTAG00000025250	CCL3	chemokine (C-C motif) ligand 3 [Source:NCBI gene;Acc:282170]	9.364	0.00637826
ENSBTAG00000055240			9.192	0.0334646
ENSBTAG00000042135			8.533	0.0147381
ENSBTAG00000042836	SNORA48	small nucleolar RNA, H/ACA box 48 [Source:HGNC Symbol;Acc:HGNC:32641]	8.533	0.0147381
ENSBTAG00000050094			8.533	0.0147381
ENSBTAG00000033523			8.097	0.00269614
ENSBTAG00000016835	IL17F	interleukin 17F [Source:VGNC Symbol;Acc:VGNC:30121]	8.047	0.0127423
ENSBTAG00000016944	ADORA2A	adenosine A2a receptor [Source:VGNC Symbol;Acc:VGNC:25687]	7.867	0.00411835
ENSBTAG00000050726	CD300H	CMRF35-like molecule 2 [Source:NCBI gene;Acc:614141]	7.798	0.00598139
ENSBTAG00000050723			7.709	0.0477869
ENSBTAG00000004150	NRG1	neuregulin 1 [Source:VGNC Symbol;Acc:VGNC:32261]	6.943	0.00130877
ENSBTAG00000002788	RAB27B	RAB27B, member RAS oncogene family [Source:VGNC Symbol;Acc:VGNC:33634]	6.731	0.00866168
ENSBTAG00000012073	VOPP1	VOPP1 WW domain binding protein [Source:VGNC Symbol;Acc:VGNC:49588]	5.704	0.00647746
ENSBTAG00000000707	CCN4	cellular communication network factor 4 [Source:VGNC Symbol;Acc:VGNC:36944]	5.597	0.0190728
ENSBTAG00000015366	SFRP4	secreted frizzled related protein 4 [Source:VGNC Symbol;Acc:VGNC:34522]	5.246	0.032015
ENSBTAG00000051981		tyrosine-protein phosphatase non-receptor type substrate 1-like [Source:NCBI gene;Acc:104973826]	5.231	0.0468109
ENSBTAG00000018869	IGSF6	immunoglobulin superfamily member 6 [Source:VGNC Symbol;Acc:VGNC:30095]	5.181	0.00402813
ENSBTAG00000047412	TNFSF18	TNF superfamily member 18 [Source:VGNC Symbol;Acc:VGNC:36175]	5.029	0.00602118
ENSBTAG00000004720	SULF1	sulfatase 1 [Source:VGNC Symbol;Acc:VGNC:53880]	4.986	0.0442501
ENSBTAG00000012944	USP35	ubiquitin specific peptidase 35 [Source:VGNC Symbol;Acc:VGNC:36725]	4.874	0.00213741
ENSBTAG00000033803	FABP7	fatty acid binding protein 7 [Source:VGNC Symbol;Acc:VGNC:28699]	4.71	0.0448742
ENSBTAG00000014725	CD27	CD27 molecule [Source:VGNC Symbol;Acc:VGNC:27018]	4.63	0.0393294
ENSBTAG00000001823	STC2	stanniocalcin 2 [Source:VGNC Symbol;Acc:VGNC:35378]	4.58	0.0379129
ENSBTAG00000020652	TSSK3	testis specific serine kinase 3 [Source:VGNC Symbol;Acc:VGNC:50015]	4.546	0.00358613
ENSBTAG00000040244	APOL3	apolipoprotein L, 3 [Source:NCBI gene;Acc:505078]	4.489	0.00806519
ENSBTAG00000013498	HTR2A	5-hydroxytryptamine receptor 2A [Source:VGNC Symbol;Acc:VGNC:29996]	4.447	0.0286899
ENSBTAG00000039709	PARPBP	PARP1 binding protein [Source:VGNC Symbol;Acc:VGNC:32588]	4.38	0.0348485
ENSBTAG00000050877			4.245	0.028538
ENSBTAG00000017007	TRIB3	tribbles pseudokinase 3 [Source:VGNC Symbol;Acc:VGNC:36310]	4.21	0.00282694
ENSBTAG00000050630	DEFB13	Beta-defensin 13 [Source:NCBI gene;Acc:404107]	4.205	0.0155228
ENSBTAG00000053649	CCL5	C-C motif chemokine ligand 5 [Source:NCBI gene;Acc:327712]	4.184	0.031829
ENSBTAG00000004052	EPGN	epithelial mitogen [Source:VGNC Symbol;Acc:VGNC:53711]	4.152	0.023414
ENSBTAG00000006490	BOLA-DOA	major histocompatibility complex, class II, DO alpha [Source:NCBI gene;Acc:525727]	4.119	0.0371754
ENSBTAG00000007444	MAP3K7CL	MAP3K7 C-terminal like [Source:VGNC Symbol;Acc:VGNC:31201]	4.066	0.00259572
ENSBTAG00000018563	SFRP2	secreted frizzled related protein 2 [Source:VGNC Symbol;Acc:VGNC:34521]	4.023	0.00023534
ENSBTAG00000011814	CENPP	centromere protein P [Source:VGNC Symbol;Acc:VGNC:59195]	3.887	0.0207791
ENSBTAG00000014237	CYTH4	cytohesin 4 [Source:VGNC Symbol;Acc:VGNC:49055]	3.758	0.0134079
ENSBTAG00000009848	GPR171	G protein-coupled receptor 171 [Source:VGNC Symbol;Acc:VGNC:29569]	3.741	0.0149732
ENSBTAG00000000900	LRRC8C	leucine rich repeat containing 8 VRAC subunit C [Source:VGNC Symbol;Acc:VGNC:31031]	3.727	0.0276397
ENSBTAG00000012467	MASP1	mannan binding lectin serine peptidase 1 [Source:VGNC Symbol;Acc:VGNC:31255]	3.678	0.000185682
ENSBTAG00000011465	MYBPH	myosin binding protein H [Source:VGNC Symbol;Acc:VGNC:31782]	3.588	0.0266812
ENSBTAG00000009459	MTCL1	microtubule crosslinking factor 1 [Source:VGNC Symbol;Acc:VGNC:31718]	3.557	0.0132872
ENSBTAG00000043551			3.406	0.0271228
ENSBTAG00000000575	TNC	Bos taurus tenascin C (TNC), mRNA. [Source:RefSeq mRNA;Acc:NM_001372074]	3.391	0.0139847
ENSBTAG00000003130	CHRNA3	cholinergic receptor nicotinic alpha 3 subunit [Source:VGNC Symbol;Acc:VGNC:27325]	3.384	0.0142379
ENSBTAG00000000812	CD300A	CD300a molecule [Source:NCBI gene;Acc:516915]	3.344	0.0282155
ENSBTAG00000016103	CBFB	core-binding factor subunit beta [Source:VGNC Symbol;Acc:VGNC:26807]	3.305	0.0304266
ENSBTAG00000020755	SELP	selectin P [Source:VGNC Symbol;Acc:VGNC:34424]	3.234	0.00450728
ENSBTAG00000009950	PAX3	paired box 3 [Source:VGNC Symbol;Acc:VGNC:32597]	3.198	0.0211204
ENSBTAG00000037902	FAM229A	family with sequence similarity 229 member A [Source:VGNC Symbol;Acc:VGNC:28803]	3.174	0.0125363
ENSBTAG00000014028	PSTK	phosphoseryl-tRNA kinase [Source:VGNC Symbol;Acc:VGNC:33485]	3.099	0.0252848
ENSBTAG00000054095	GMFB	glia maturation factor beta [Source:NCBI gene;Acc:615255]	3.098	0.0318681
ENSBTAG00000020745	HIVEP3	HIVEP zinc finger 3 [Source:NCBI gene;Acc:509866]	3.092	0.000895912
ENSBTAG00000004565			3.085	0.00801755
ENSBTAG00000021217	COL11A1	collagen type XI alpha 1 chain [Source:VGNC Symbol;Acc:VGNC:50080]	3.076	0.0175015
ENSBTAG00000001662	EHD3	EH domain containing 3 [Source:VGNC Symbol;Acc:VGNC:28373]	3.061	0.00169261
ENSBTAG00000002512	HAUS1	HAUS augmin like complex subunit 1 [Source:VGNC Symbol;Acc:VGNC:29757]	3.058	0.0171199
ENSBTAG00000010276	RECQL4	RecQ like helicase 4 [Source:VGNC Symbol;Acc:VGNC:33849]	3.006	0.0103424
ENSBTAG00000007888	EFR3B	EFR3 homolog B [Source:VGNC Symbol;Acc:VGNC:28362]	2.986	0.0278783
ENSBTAG00000008182	FOSB	FosB proto-oncogene, AP-1 transcription factor subunit [Source:VGNC Symbol;Acc:VGNC:29074]	2.981	0.0417008
ENSBTAG00000027407	TNFRSF6B	TNF receptor superfamily member 6b [Source:VGNC Symbol;Acc:VGNC:36169]	2.949	0.0472511
ENSBTAG00000012401			2.917	0.00278378
ENSBTAG00000013070	EAF2	ELL associated factor 2 [Source:VGNC Symbol;Acc:VGNC:28295]	2.903	0.00841963
ENSBTAG00000018975	KCNT1	potassium sodium-activated channel subfamily T member 1 [Source:VGNC Symbol;Acc:VGNC:30494]	2.878	0.00842205
ENSBTAG00000015649	TMEM156	transmembrane protein 156 [Source:VGNC Symbol;Acc:VGNC:35983]	2.874	0.0139435
ENSBTAG00000001687	STC1	stanniocalcin 1 [Source:VGNC Symbol;Acc:VGNC:35377]	2.866	0.00308194
ENSBTAG00000017071	C1QTNF3	C1q and TNF related 3 [Source:NCBI gene;Acc:531659]	2.852	0.0403401
ENSBTAG00000021977	PRRC1	proline rich coiled-coil 1 [Source:VGNC Symbol;Acc:VGNC:33403]	2.809	0.0159809
ENSBTAG00000000345	CLDN15	claudin 15 [Source:VGNC Symbol;Acc:VGNC:27405]	2.806	0.0306166
ENSBTAG00000005825	NEIL3	nei like DNA glycosylase 3 [Source:VGNC Symbol;Acc:VGNC:31990]	2.77	0.0149484
ENSBTAG00000004378	IL23A	interleukin 23 subunit alpha [Source:VGNC Symbol;Acc:VGNC:30146]	2.762	0.0445096
ENSBTAG00000019399	CNKSR1	connector enhancer of kinase suppressor of Ras 1 [Source:NCBI gene;Acc:617552]	2.757	0.00544001
ENSBTAG00000014730	NCAPD2	non-SMC condensin I complex subunit D2 [Source:VGNC Symbol;Acc:VGNC:31901]	2.756	0.000823216
ENSBTAG00000003788	RCC1	regulator of chromosome condensation 1 [Source:VGNC Symbol;Acc:VGNC:33825]	2.747	0.0396203
ENSBTAG00000045862	FERMT3	fermitin family member 3 [Source:NCBI gene;Acc:525159]	2.707	0.0428947
ENSBTAG00000019345	RFK	riboflavin kinase [Source:VGNC Symbol;Acc:VGNC:33891]	2.688	0.00449676
ENSBTAG00000000460	SYTL2	synaptotagmin like 2 [Source:NCBI gene;Acc:614406]	2.65	0.000873358
ENSBTAG00000004261	SPON2	spondin 2 [Source:VGNC Symbol;Acc:VGNC:35228]	2.638	0.012561
ENSBTAG00000012113	HCCS	holocytochrome c synthase [Source:VGNC Symbol;Acc:VGNC:29770]	2.628	0.0117454
ENSBTAG00000017112	CDYL2	chromodomain Y like 2 [Source:VGNC Symbol;Acc:VGNC:27160]	2.62	0.0307426
ENSBTAG00000014494	RNASET2	ribonuclease T2 [Source:NCBI gene;Acc:508245]	2.607	5.12118e-05
ENSBTAG00000033197	EPDR1	ependymin related 1 [Source:VGNC Symbol;Acc:VGNC:28530]	2.587	0.00216439
ENSBTAG00000047998	COL5A1	collagen type V alpha 1 chain [Source:VGNC Symbol;Acc:VGNC:58369]	2.587	0.00753277
ENSBTAG00000012164	CP	ceruloplasmin [Source:VGNC Symbol;Acc:VGNC:27641]	2.574	0.00134885
ENSBTAG00000000064	FEN1	flap structure-specific endonuclease 1 [Source:VGNC Symbol;Acc:VGNC:28947]	2.553	0.000391409
ENSBTAG00000006404	CENPT	centromere protein T [Source:VGNC Symbol;Acc:VGNC:27185]	2.553	0.0300455
ENSBTAG00000008401	PFKFB3	6-phosphofructo-2-kinase/fructose-2,6-biphosphatase 3 [Source:VGNC Symbol;Acc:VGNC:32771]	2.552	0.0387926
ENSBTAG00000015810	C15H11orf34	chromosome 15 open reading frame, human C11orf34 [Source:NCBI gene;Acc:505518]	2.538	0.000139365
ENSBTAG00000019550	TBC1D2	TBC1 domain family member 2 [Source:VGNC Symbol;Acc:VGNC:35633]	2.507	0.00663984
ENSBTAG00000016661	USP18	ubiquitin specific peptidase 18 [Source:NCBI gene;Acc:515202]	2.499	0.00943841
ENSBTAG00000012186	DKKL1	dickkopf like acrosomal protein 1 [Source:VGNC Symbol;Acc:VGNC:28083]	2.483	0.0113559
ENSBTAG00000004556	SLC2A3	solute carrier family 2 member 3 [Source:NCBI gene;Acc:282358]	2.471	0.0152065
ENSBTAG00000010384	CDC6	cell division cycle 6 [Source:VGNC Symbol;Acc:VGNC:27081]	2.468	0.0471749
ENSBTAG00000046533	RAB31	RAB31, member RAS oncogene family [Source:VGNC Symbol;Acc:VGNC:33640]	2.458	0.00855111
ENSBTAG00000034147	OLFML2B	olfactomedin like 2B [Source:VGNC Symbol;Acc:VGNC:32423]	2.441	0.0017033
ENSBTAG00000017077	CTSV	cathepsin V [Source:NCBI gene;Acc:281108]	2.438	0.000274294
ENSBTAG00000007895	SLC20A1	solute carrier family 20 member 1 [Source:VGNC Symbol;Acc:VGNC:34717]	2.437	0.000106092
ENSBTAG00000002126	PFKFB2	6-phosphofructo-2-kinase/fructose-2,6-biphosphatase 2 [Source:VGNC Symbol;Acc:VGNC:32770]	2.435	0.00272894
ENSBTAG00000014246	CENPH	centromere protein H [Source:VGNC Symbol;Acc:VGNC:27177]	2.433	0.0482629
ENSBTAG00000014737	VEGFC	vascular endothelial growth factor C [Source:VGNC Symbol;Acc:VGNC:36785]	2.42	0.0076711
ENSBTAG00000008471	MX2	MX dynamin like GTPase 2 [Source:VGNC Symbol;Acc:VGNC:50221]	2.414	0.0202987
ENSBTAG00000003989	GSTO1	glutathione S-transferase omega 1 [Source:NCBI gene;Acc:505642]	2.411	0.00115668
ENSBTAG00000032092	CDH11	cadherin 11 [Source:VGNC Symbol;Acc:VGNC:27092]	2.397	0.00324033
ENSBTAG00000020108	LETM1	leucine zipper and EF-hand containing transmembrane protein 1 [Source:VGNC Symbol;Acc:VGNC:30846]	2.397	0.00562189
ENSBTAG00000001793	HSD11B1L	hydroxysteroid 11-beta dehydrogenase 1 like [Source:VGNC Symbol;Acc:VGNC:29966]	2.396	0.0402776
ENSBTAG00000011880	CHAF1B	chromatin assembly factor 1 subunit B [Source:VGNC Symbol;Acc:VGNC:27267]	2.392	0.0234731
ENSBTAG00000009991	CANT1	calcium activated nucleotidase 1 [Source:VGNC Symbol;Acc:VGNC:26735]	2.39	0.000823591
ENSBTAG00000019225	SLC39A14	solute carrier family 39 member 14 [Source:VGNC Symbol;Acc:VGNC:34862]	2.382	0.00112269
ENSBTAG00000013899	LARP4B	La ribonucleoprotein 4B [Source:VGNC Symbol;Acc:VGNC:30792]	2.382	0.00933658
ENSBTAG00000031849	TMEM119	transmembrane protein 119 [Source:VGNC Symbol;Acc:VGNC:35955]	2.375	0.00051682
ENSBTAG00000020286	GAREM1	GRB2 associated regulator of MAPK1 subtype 1 [Source:VGNC Symbol;Acc:VGNC:29252]	2.374	0.00753912
ENSBTAG00000050986	PXDN	peroxidasin [Source:NCBI gene;Acc:515860]	2.365	0.00166829
ENSBTAG00000018186	PDXK	pyridoxal kinase [Source:VGNC Symbol;Acc:VGNC:50243]	2.359	0.00186367
ENSBTAG00000018294	DNASE1L3	deoxyribonuclease 1 like 3 [Source:VGNC Symbol;Acc:VGNC:28135]	2.355	0.0462013
ENSBTAG00000020596	TMEM126B	transmembrane protein 126B [Source:VGNC Symbol;Acc:VGNC:35959]	2.353	0.000595538
ENSBTAG00000020444	MAST2	microtubule associated serine/threonine kinase 2 [Source:VGNC Symbol;Acc:VGNC:31258]	2.344	0.00547662
ENSBTAG00000014095	HAUS7	HAUS augmin like complex subunit 7 [Source:VGNC Symbol;Acc:VGNC:29762]	2.343	0.0463459
ENSBTAG00000006025	AHSA2	activator of HSP90 ATPase homolog 2 [Source:NCBI gene;Acc:531017]	2.334	0.0331617
ENSBTAG00000051080		uncharacterized LOC112443502 [Source:NCBI gene;Acc:112443502]	2.313	0.00729541
ENSBTAG00000011094			2.313	0.040075
ENSBTAG00000015463	TTI2	TELO2 interacting protein 2 [Source:VGNC Symbol;Acc:VGNC:36486]	2.305	0.0397781
ENSBTAG00000042880			2.298	0.00126441
ENSBTAG00000007922	RNF24	ring finger protein 24 [Source:VGNC Symbol;Acc:VGNC:34059]	2.293	0.0048391
ENSBTAG00000013196	STK17B	serine/threonine kinase 17b [Source:VGNC Symbol;Acc:VGNC:35388]	2.286	0.0224513
ENSBTAG00000038477	GGCX	gamma-glutamyl carboxylase [Source:VGNC Symbol;Acc:VGNC:29339]	2.281	0.000535674
ENSBTAG00000002341	ETS1	ETS proto-oncogene 1, transcription factor [Source:VGNC Symbol;Acc:VGNC:28626]	2.268	0.000461125
ENSBTAG00000013392	PLD2	phospholipase D2 [Source:VGNC Symbol;Acc:VGNC:32996]	2.268	0.000547336
ENSBTAG00000014906	VCAN	versican [Source:VGNC Symbol;Acc:VGNC:36778]	2.262	0.0199137
ENSBTAG00000000782	KDR	kinase insert domain receptor [Source:VGNC Symbol;Acc:VGNC:30535]	2.256	0.00133599
ENSBTAG00000015172	MCM6	minichromosome maintenance complex component 6 [Source:VGNC Symbol;Acc:VGNC:31312]	2.25	0.000464098
ENSBTAG00000014017	PCGF3	polycomb group ring finger 3 [Source:NCBI gene;Acc:615967]	2.247	0.000368088
ENSBTAG00000012464	AFAP1	actin filament associated protein 1 [Source:VGNC Symbol;Acc:VGNC:25706]	2.245	0.000479392
ENSBTAG00000020714	DDX19B	DEAD (Asp-Glu-Ala-As) box polypeptide 19B [Source:NCBI gene;Acc:517438]	2.245	0.0180851
ENSBTAG00000049323			2.245	0.0319875
ENSBTAG00000048916	LIPG	lipase G, endothelial type [Source:NCBI gene;Acc:509808]	2.245	0.0396054
ENSBTAG00000003362	HSP90B1	heat shock protein 90 beta family member 1 [Source:VGNC Symbol;Acc:VGNC:49984]	2.243	0.000123848
ENSBTAG00000014211	FOXP4	forkhead box P4 [Source:VGNC Symbol;Acc:VGNC:29103]	2.243	0.000177776
ENSBTAG00000008766	SLC9A1	solute carrier family 9 member A1 [Source:NCBI gene;Acc:317654]	2.238	6.9414e-05
ENSBTAG00000012816			2.237	0.0331794
ENSBTAG00000002651	PKP2	plakophilin 2 [Source:VGNC Symbol;Acc:VGNC:32950]	2.227	0.0276397
ENSBTAG00000007773	VCAM1	vascular cell adhesion molecule 1 [Source:NCBI gene;Acc:282118]	2.215	0.00645042
ENSBTAG00000000917	BMP1	bone morphogenetic protein 1 [Source:VGNC Symbol;Acc:VGNC:26514]	2.212	0.0132856
ENSBTAG00000011702	ENTPD3	ectonucleoside triphosphate diphosphohydrolase 3 [Source:VGNC Symbol;Acc:VGNC:28510]	2.211	0.00899378
ENSBTAG00000011083	POLD1	DNA polymerase delta 1, catalytic subunit [Source:VGNC Symbol;Acc:VGNC:33113]	2.209	0.0473221
ENSBTAG00000015878	RHNO1	RAD9-HUS1-RAD1 interacting nuclear orphan 1 [Source:VGNC Symbol;Acc:VGNC:33941]	2.204	0.00135369
ENSBTAG00000011600	MAP3K8	mitogen-activated protein kinase kinase kinase 8 [Source:VGNC Symbol;Acc:VGNC:31202]	2.2	0.00184373
ENSBTAG00000009886	KDELR3	KDEL endoplasmic reticulum protein retention receptor 3 [Source:VGNC Symbol;Acc:VGNC:30520]	2.192	0.000602966
ENSBTAG00000008293	GPCPD1	glycerophosphocholine phosphodiesterase 1 [Source:VGNC Symbol;Acc:VGNC:29528]	2.185	0.00442581
ENSBTAG00000043994	GRK6	G protein-coupled receptor kinase 6 [Source:VGNC Symbol;Acc:VGNC:29657]	2.184	0.00698241
ENSBTAG00000020780	SBNO2	strawberry notch homolog 2 [Source:VGNC Symbol;Acc:VGNC:34309]	2.18	0.000198006
ENSBTAG00000015609	PREX1	phosphatidylinositol-3,4,5-trisphosphate dependent Rac exchange factor 1 [Source:VGNC Symbol;Acc:VGNC:57017]	2.174	0.00552877
ENSBTAG00000002714	GNAI1	G protein subunit alpha i1 [Source:VGNC Symbol;Acc:VGNC:29449]	2.169	0.00718409
ENSBTAG00000000317	MAPK8IP1	mitogen-activated protein kinase 8 interacting protein 1 [Source:VGNC Symbol;Acc:VGNC:31224]	2.166	0.0340054
ENSBTAG00000002658	STAM	signal transducing adaptor molecule [Source:VGNC Symbol;Acc:VGNC:35355]	2.165	0.00561126
ENSBTAG00000000571	ARHGAP27	Rho GTPase activating protein 27 [Source:VGNC Symbol;Acc:VGNC:26085]	2.161	0.000167909
ENSBTAG00000016465	DHCR7	7-dehydrocholesterol reductase [Source:VGNC Symbol;Acc:VGNC:28034]	2.16	0.000143851
ENSBTAG00000007626	IL2RG	interleukin 2 receptor subunit gamma [Source:VGNC Symbol;Acc:VGNC:30153]	2.158	0.00636892
ENSBTAG00000010503	TIMM9	translocase of inner mitochondrial membrane 9 [Source:VGNC Symbol;Acc:VGNC:55149]	2.156	0.00474008
ENSBTAG00000018422	RIPK3	receptor interacting serine/threonine kinase 3 [Source:VGNC Symbol;Acc:VGNC:52818]	2.155	0.00941526
ENSBTAG00000001449	SRA1	steroid receptor RNA activator 1 [Source:VGNC Symbol;Acc:VGNC:35266]	2.153	0.0011164
ENSBTAG00000007323	CPSF6	cleavage and polyadenylation specific factor 6 [Source:VGNC Symbol;Acc:VGNC:27674]	2.15	0.00789427
ENSBTAG00000007430	MYBBP1A	MYB binding protein 1a [Source:VGNC Symbol;Acc:VGNC:31777]	2.148	0.00157793
ENSBTAG00000015301	MRPS10	mitochondrial ribosomal protein S10 [Source:VGNC Symbol;Acc:VGNC:31654]	2.135	0.00112269
ENSBTAG00000022314	EMD	emerin [Source:VGNC Symbol;Acc:VGNC:28469]	2.133	0.000571959
ENSBTAG00000017747	PLSCR3	phospholipid scramblase 3 [Source:VGNC Symbol;Acc:VGNC:55863]	2.131	0.000196412
ENSBTAG00000016656	PARP14	poly(ADP-ribose) polymerase family member 14 [Source:NCBI gene;Acc:540789]	2.13	0.000602161
ENSBTAG00000013955	TRAPPC9	trafficking protein particle complex 9 [Source:VGNC Symbol;Acc:VGNC:36294]	2.129	0.00841572
ENSBTAG00000010785	FAS	Fas cell surface death receptor [Source:VGNC Symbol;Acc:VGNC:28869]	2.121	0.0146144
ENSBTAG00000016481	CALU	calumenin [Source:VGNC Symbol;Acc:VGNC:26717]	2.12	0.000270513
ENSBTAG00000049163	TSPAN9	tetraspanin 9 [Source:NCBI gene;Acc:540132]	2.118	0.0020823
ENSBTAG00000022004	FLNB	filamin B [Source:VGNC Symbol;Acc:VGNC:29034]	2.115	0.000186937
ENSBTAG00000008719	PRKCD	protein kinase C delta [Source:VGNC Symbol;Acc:VGNC:33329]	2.113	0.00345669
ENSBTAG00000016805	SGMS2	sphingomyelin synthase 2 [Source:VGNC Symbol;Acc:VGNC:34544]	2.113	0.0146046
ENSBTAG00000011590	GLIPR1	GLI pathogenesis related 1 [Source:VGNC Symbol;Acc:VGNC:29402]	2.11	0.0412729
ENSBTAG00000009181	INPP5A	inositol polyphosphate-5-phosphatase A [Source:VGNC Symbol;Acc:VGNC:30210]	2.108	0.000617289
ENSBTAG00000021182	DOCK4	dedicator of cytokinesis 4 [Source:VGNC Symbol;Acc:VGNC:28158]	2.1	0.0152907
ENSBTAG00000021802	MIEN1	migration and invasion enhancer 1 [Source:VGNC Symbol;Acc:VGNC:31468]	2.096	5.53303e-05
ENSBTAG00000016265	DNAJA1	DnaJ heat shock protein family (Hsp40) member A1 [Source:VGNC Symbol;Acc:VGNC:56944]	2.096	0.000248179
ENSBTAG00000004036	GJC1	gap junction protein gamma 1 [Source:VGNC Symbol;Acc:VGNC:29382]	2.095	0.00525598
ENSBTAG00000000699	AOPEP	aminopeptidase O (putative) [Source:NCBI gene;Acc:531757]	2.09	0.000152941
ENSBTAG00000053374	NUS1	NUS1 dehydrodolichyl diphosphate synthase subunit [Source:NCBI gene;Acc:100849670]	2.089	0.000160854
ENSBTAG00000004781	POLR3B	RNA polymerase III subunit B [Source:VGNC Symbol;Acc:VGNC:33146]	2.086	0.0022488
ENSBTAG00000001697	TRA2B	transformer 2 beta homolog [Source:VGNC Symbol;Acc:VGNC:36268]	2.086	0.00318192
ENSBTAG00000022292	TIMM8A	translocase of inner mitochondrial membrane 8A [Source:VGNC Symbol;Acc:VGNC:49578]	2.085	0.000328056
ENSBTAG00000021424	CSK	C-terminal Src kinase [Source:VGNC Symbol;Acc:VGNC:27761]	2.083	0.000509816
ENSBTAG00000008913	TMEM98	transmembrane protein 98 [Source:VGNC Symbol;Acc:VGNC:36130]	2.082	0.0258909
ENSBTAG00000017027	MMACHC	metabolism of cobalamin associated C [Source:VGNC Symbol;Acc:VGNC:57129]	2.082	0.0491946
ENSBTAG00000000417	MRPL12	mitochondrial ribosomal protein L12 [Source:NCBI gene;Acc:399560]	2.081	0.0214607
ENSBTAG00000027654	EIF4EBP1	eukaryotic translation initiation factor 4E binding protein 1 [Source:VGNC Symbol;Acc:VGNC:28412]	2.078	0.0208337
ENSBTAG00000004549	UPRT	uracil phosphoribosyltransferase homolog [Source:VGNC Symbol;Acc:VGNC:36690]	2.074	0.00239131
ENSBTAG00000002435	PTPRE	protein tyrosine phosphatase receptor type E [Source:VGNC Symbol;Acc:VGNC:33549]	2.073	0.0118439
ENSBTAG00000015751	MEOX1	mesenchyme homeobox 1 [Source:VGNC Symbol;Acc:VGNC:31386]	2.067	0.0109489
ENSBTAG00000027843	TCEAL8	transcription elongation factor A like 8 [Source:VGNC Symbol;Acc:VGNC:35683]	2.066	0.000179245
ENSBTAG00000003100	SMTN	smoothelin [Source:VGNC Symbol;Acc:VGNC:35036]	2.066	0.00111151
ENSBTAG00000011883	ARL1	ADP ribosylation factor like GTPase 1 [Source:VGNC Symbol;Acc:VGNC:26135]	2.063	0.000504626
ENSBTAG00000014526	MOB3A	MOB kinase activator 3A [Source:VGNC Symbol;Acc:VGNC:31544]	2.061	0.000299563
ENSBTAG00000013016	GNAI3	G protein subunit alpha i3 [Source:VGNC Symbol;Acc:VGNC:29451]	2.056	4.35048e-06
ENSBTAG00000022242	DPP3	dipeptidyl peptidase 3 [Source:VGNC Symbol;Acc:VGNC:28187]	2.055	1.27716e-05
ENSBTAG00000006132	DENND3	DENN domain containing 3 [Source:VGNC Symbol;Acc:VGNC:27998]	2.055	0.0175651
ENSBTAG00000018784	CTSZ	cathepsin Z [Source:VGNC Symbol;Acc:VGNC:27820]	2.051	0.025164
ENSBTAG00000008257			2.05	0.00874929
ENSBTAG00000005694	TMED10	transmembrane p24 trafficking protein 10 [Source:VGNC Symbol;Acc:VGNC:35935]	2.049	1.36617e-05
ENSBTAG00000000080	GRWD1	glutamate rich WD repeat containing 1 [Source:VGNC Symbol;Acc:VGNC:29669]	2.046	0.00335891
ENSBTAG00000055252	UBE2E1	ubiquitin conjugating enzyme E2 E1 [Source:NCBI gene;Acc:615599]	2.04	1.59579e-05
ENSBTAG00000010937	APOO	apolipoprotein O [Source:VGNC Symbol;Acc:VGNC:26035]	2.04	0.000766081
ENSBTAG00000014588	RSL1D1	ribosomal L1 domain containing 1 [Source:VGNC Symbol;Acc:VGNC:34180]	2.039	0.000261736
ENSBTAG00000015910	ITGB1	integrin subunit beta 1 [Source:VGNC Symbol;Acc:VGNC:30324]	2.039	0.00205899
ENSBTAG00000007960	TOP1	DNA topoisomerase I [Source:VGNC Symbol;Acc:VGNC:49136]	2.037	0.00043949
ENSBTAG00000049723		density-regulated protein [Source:NCBI gene;Acc:112441457]	2.037	0.00363463
ENSBTAG00000010193	RAB7A	RAB7A, member RAS oncogene family [Source:VGNC Symbol;Acc:VGNC:33660]	2.036	0.00016634
ENSBTAG00000021927	AATF	apoptosis antagonizing transcription factor [Source:VGNC Symbol;Acc:VGNC:25452]	2.035	0.0147679
ENSBTAG00000017680	NOS3	nitric oxide synthase 3 [Source:VGNC Symbol;Acc:VGNC:32174]	2.032	0.0452947
ENSBTAG00000001637	FUNDC1	FUN14 domain containing 1 [Source:VGNC Symbol;Acc:VGNC:29143]	2.03	0.000173534
ENSBTAG00000018295	SEC23B	SEC23 homolog B, COPII coat complex component [Source:VGNC Symbol;Acc:VGNC:34411]	2.029	0.000230734
ENSBTAG00000016085	IRAK1	interleukin 1 receptor associated kinase 1 [Source:VGNC Symbol;Acc:VGNC:30264]	2.028	0.000480291
ENSBTAG00000005477	LAPTM5	lysosomal protein transmembrane 5 [Source:VGNC Symbol;Acc:VGNC:30788]	2.028	0.0493332
ENSBTAG00000000712	FBXW2	F-box and WD repeat domain containing 2 [Source:VGNC Symbol;Acc:VGNC:28923]	2.027	0.000132479
ENSBTAG00000000686	NANP	N-acetylneuraminic acid phosphatase [Source:VGNC Symbol;Acc:VGNC:31877]	2.024	0.00352316
ENSBTAG00000008873	NCBP2	nuclear cap binding protein subunit 2 [Source:VGNC Symbol;Acc:VGNC:31908]	2.024	0.00646789
ENSBTAG00000021125	NUP160	nucleoporin 160 [Source:VGNC Symbol;Acc:VGNC:32353]	2.021	0.00395384
ENSBTAG00000011079	C18H19orf48	chromosome 18 C19orf48 homolog [Source:NCBI gene;Acc:516719]	2.021	0.0295353
ENSBTAG00000011182	PDLIM1	PDZ and LIM domain 1 [Source:VGNC Symbol;Acc:VGNC:32707]	2.009	2.32244e-05
ENSBTAG00000000700	PARVA	parvin alpha [Source:VGNC Symbol;Acc:VGNC:32589]	2.009	0.000134179
ENSBTAG00000010322	HYOU1	hypoxia up-regulated 1 [Source:VGNC Symbol;Acc:VGNC:50032]	2.008	0.00390141
ENSBTAG00000001027	SERPINH1	serpin family H member 1 [Source:VGNC Symbol;Acc:VGNC:34480]	2.007	0.00194765
ENSBTAG00000005205	DSE	dermatan sulfate epimerase [Source:VGNC Symbol;Acc:VGNC:53789]	2.007	0.00670411
ENSBTAG00000017455	ADAM9	ADAM metallopeptidase domain 9 [Source:VGNC Symbol;Acc:VGNC:25613]	2.006	0.00417551
ENSBTAG00000019120	WDHD1	WD repeat and HMG-box DNA binding protein 1 [Source:VGNC Symbol;Acc:VGNC:36878]	2.002	0.0467986
ENSBTAG00000000357	PRAG1	PEAK1 related, kinase-activating pseudokinase 1 [Source:NCBI gene;Acc:533821]	2.001	0.00472633
ENSBTAG00000013235	TINAGL1	tubulointerstitial nephritis antigen like 1 [Source:VGNC Symbol;Acc:VGNC:35875]	2	0.000646399

## Sheet: DOWN_Uniqueacute(M1)
ID	symbol	description	FC	PAdj
ENSBTAG00000001021	CYP1A1	cytochrome P450, subfamily I (aromatic compound-inducible), polypeptide 1 [Source:NCBI gene;Acc:282870]	0.008	0.0344353
ENSBTAG00000005078	UCHL1	ubiquitin C-terminal hydrolase L1 [Source:VGNC Symbol;Acc:VGNC:36631]	0.037	0.0345639
ENSBTAG00000011730	TCAP	titin-cap [Source:VGNC Symbol;Acc:VGNC:35678]	0.138	0.00831774
ENSBTAG00000048438			0.196	0.00906482
ENSBTAG00000021430	UPK3B	uroplakin 3B [Source:NCBI gene;Acc:282115]	0.204	0.0166236
ENSBTAG00000004459	TMEM45A	transmembrane protein 45A [Source:NCBI gene;Acc:509461]	0.206	0.00458986
ENSBTAG00000016684	ZNF202	zinc finger protein 202 [Source:VGNC Symbol;Acc:VGNC:37223]	0.216	0.0176725
ENSBTAG00000009124	FEZ1	fasciculation and elongation protein zeta 1 [Source:VGNC Symbol;Acc:VGNC:28957]	0.245	0.00694793
ENSBTAG00000044027	ITGBL1	integrin subunit beta like 1 [Source:VGNC Symbol;Acc:VGNC:53818]	0.272	0.0138933
ENSBTAG00000048486	IQANK1	IQ motif and ankyrin repeat containing 1 [Source:NCBI gene;Acc:506831]	0.273	0.031701
ENSBTAG00000001186	SH2D4A	SH2 domain containing 4A [Source:VGNC Symbol;Acc:VGNC:34560]	0.281	0.0181611
ENSBTAG00000017040	LY6E	lymphocyte antigen 6 family member E [Source:VGNC Symbol;Acc:VGNC:31089]	0.288	0.000196926
ENSBTAG00000050790	C3H1orf226	chromosome 3 C1orf226 homolog [Source:NCBI gene;Acc:783439]	0.296	0.00234188
ENSBTAG00000053714			0.296	0.0359958
ENSBTAG00000001966	PDGFRL	platelet derived growth factor receptor like [Source:VGNC Symbol;Acc:VGNC:32694]	0.307	0.00277543
ENSBTAG00000025659	ZNF618	zinc finger protein 618 [Source:VGNC Symbol;Acc:VGNC:37314]	0.317	0.000690207
ENSBTAG00000021902	ALDH5A1	aldehyde dehydrogenase 5 family member A1 [Source:VGNC Symbol;Acc:VGNC:25816]	0.32	0.000733891
ENSBTAG00000009190	SLC2A4	solute carrier family 2 member 4 [Source:VGNC Symbol;Acc:VGNC:34801]	0.337	0.0498534
ENSBTAG00000004757	LTBP4	latent transforming growth factor beta binding protein 4 [Source:VGNC Symbol;Acc:VGNC:31074]	0.339	0.0396163
ENSBTAG00000009737	LTC4S	leukotriene C4 synthase [Source:VGNC Symbol;Acc:VGNC:31076]	0.342	0.0298008
ENSBTAG00000004004	CSDC2	cold shock domain containing C2 [Source:VGNC Symbol;Acc:VGNC:27750]	0.343	0.0383025
ENSBTAG00000021899	PDE9A	phosphodiesterase 9A [Source:VGNC Symbol;Acc:VGNC:32688]	0.344	0.0246399
ENSBTAG00000002880	SORBS1	sorbin and SH3 domain containing 1 [Source:VGNC Symbol;Acc:VGNC:55972]	0.348	0.0105752
ENSBTAG00000033429	FAM229B	family with sequence similarity 229 member B [Source:VGNC Symbol;Acc:VGNC:28804]	0.348	0.0138115
ENSBTAG00000017239	GABBR1	gamma-aminobutyric acid type B receptor subunit 1 [Source:VGNC Symbol;Acc:VGNC:29187]	0.355	0.0081567
ENSBTAG00000011403	RUSC2	RUN and SH3 domain containing 2 [Source:VGNC Symbol;Acc:VGNC:34222]	0.362	0.0140394
ENSBTAG00000002305	PCSK4	proprotein convertase subtilisin/kexin type 4 [Source:VGNC Symbol;Acc:VGNC:55297]	0.375	0.0397936
ENSBTAG00000007461	C20H5orf34	chromosome 20 C5orf34 homolog [Source:VGNC Symbol;Acc:VGNC:52671]	0.377	0.0350414
ENSBTAG00000014270	UNC5B	unc-5 netrin receptor B [Source:VGNC Symbol;Acc:VGNC:36671]	0.386	1.97448e-06
ENSBTAG00000005903	LRP5	LDL receptor related protein 5 [Source:NCBI gene;Acc:534450]	0.387	0.00199668
ENSBTAG00000005628	CD52	CD52 molecule [Source:VGNC Symbol;Acc:VGNC:27038]	0.388	0.00516059
ENSBTAG00000001564	PDE4DIP	phosphodiesterase 4D interacting protein [Source:VGNC Symbol;Acc:VGNC:55072]	0.393	0.0149848
ENSBTAG00000009496	STAT5A	signal transducer and activator of transcription 5A [Source:VGNC Symbol;Acc:VGNC:35372]	0.397	0.00100658
ENSBTAG00000052155			0.397	0.0116262
ENSBTAG00000004791	VPS26C	VPS26 endosomal protein sorting factor C [Source:VGNC Symbol;Acc:VGNC:28218]	0.404	0.00703971
ENSBTAG00000006974	PLEKHA7	pleckstrin homology domain containing A7 [Source:VGNC Symbol;Acc:VGNC:33008]	0.408	0.00710888
ENSBTAG00000011137	MORN4	MORN repeat containing 4 [Source:VGNC Symbol;Acc:VGNC:31561]	0.41	0.0336499
ENSBTAG00000002847	D2HGDH	D-2-hydroxyglutarate dehydrogenase [Source:VGNC Symbol;Acc:VGNC:27861]	0.417	0.00145939
ENSBTAG00000016191	ZNF32	zinc finger protein 32 [Source:VGNC Symbol;Acc:VGNC:37247]	0.419	0.0109028
ENSBTAG00000018438	RRAGD	Ras related GTP binding D [Source:VGNC Symbol;Acc:VGNC:34161]	0.42	0.00126997
ENSBTAG00000005683	ELAC1	elaC ribonuclease Z 1 [Source:NCBI gene;Acc:532568]	0.421	0.000574164
ENSBTAG00000016429	TMEM205	transmembrane protein 205 [Source:VGNC Symbol;Acc:VGNC:36027]	0.429	0.00448539
ENSBTAG00000050459	FAM222A	family with sequence similarity 222 member A [Source:NCBI gene;Acc:617781]	0.43	0.0275287
ENSBTAG00000040390	EBF2	EBF transcription factor 2 [Source:NCBI gene;Acc:519342]	0.431	0.0390277
ENSBTAG00000008040	SPART	spartin [Source:VGNC Symbol;Acc:VGNC:35173]	0.439	6.08952e-05
ENSBTAG00000000049	CCDC77	coiled-coil domain containing 77 [Source:VGNC Symbol;Acc:VGNC:26915]	0.446	0.049611
ENSBTAG00000054879			0.449	0.00574504
ENSBTAG00000008893	ANO10	anoctamin 10 [Source:VGNC Symbol;Acc:VGNC:54405]	0.45	0.00223644
ENSBTAG00000013436	HAUS5	HAUS augmin like complex subunit 5 [Source:VGNC Symbol;Acc:VGNC:29760]	0.454	0.000438431
ENSBTAG00000037383	AKAP13	A-kinase anchoring protein 13 [Source:NCBI gene;Acc:504288]	0.456	1.66891e-05
ENSBTAG00000012987	ULK1	unc-51 like autophagy activating kinase 1 [Source:VGNC Symbol;Acc:VGNC:36658]	0.457	0.000113815
ENSBTAG00000021222	ZNF771	zinc finger protein 771 [Source:VGNC Symbol;Acc:VGNC:37342]	0.461	0.00684899
ENSBTAG00000021935	ELMOD3	ELMO domain containing 3 [Source:VGNC Symbol;Acc:VGNC:28443]	0.464	0.0394306
ENSBTAG00000000434	CRYAB	crystallin alpha B [Source:VGNC Symbol;Acc:VGNC:27732]	0.465	0.0171414
ENSBTAG00000019771	PALM	paralemmin [Source:VGNC Symbol;Acc:VGNC:32558]	0.469	0.00370249
ENSBTAG00000009453	URGCP	upregulator of cell proliferation [Source:NCBI gene;Acc:504226]	0.47	0.00662121
ENSBTAG00000014156	AMN1	antagonist of mitotic exit network 1 homolog [Source:VGNC Symbol;Acc:VGNC:52604]	0.47	0.00789994
ENSBTAG00000013961	MYSM1	Myb like, SWIRM and MPN domains 1 [Source:VGNC Symbol;Acc:VGNC:31847]	0.477	0.000226124
ENSBTAG00000020936	NOD2	nucleotide binding oligomerization domain containing 2 [Source:VGNC Symbol;Acc:VGNC:32151]	0.484	0.000287969
ENSBTAG00000020489	SEMA6A	semaphorin 6A [Source:VGNC Symbol;Acc:VGNC:34441]	0.486	0.0175961
ENSBTAG00000026519	ADAT2	adenosine deaminase tRNA specific 2 [Source:VGNC Symbol;Acc:VGNC:25638]	0.487	0.0031391
ENSBTAG00000016959	LAPTM4B	lysosomal protein transmembrane 4 beta [Source:NCBI gene;Acc:404155]	0.488	4.09409e-05
ENSBTAG00000021798	ERBB2	erb-b2 receptor tyrosine kinase 2 [Source:VGNC Symbol;Acc:VGNC:28563]	0.49	0.00273963
ENSBTAG00000006107	SLF1	SMC5-SMC6 complex localization factor 1 [Source:VGNC Symbol;Acc:VGNC:52883]	0.492	0.00266941
ENSBTAG00000001252	HIVEP1	HIVEP zinc finger 1 [Source:NCBI gene;Acc:529115]	0.493	0.00882379
ENSBTAG00000013579	SARAF	store-operated calcium entry associated regulatory factor [Source:VGNC Symbol;Acc:VGNC:34288]	0.494	8.00117e-05
ENSBTAG00000021192	NOP53	NOP53 ribosome biogenesis factor [Source:VGNC Symbol;Acc:VGNC:32168]	0.498	4.24762e-05
ENSBTAG00000019204	RTN3	reticulon 3 [Source:NCBI gene;Acc:359721]	0.498	4.55294e-05
ENSBTAG00000009990	EPS15L1	epidermal growth factor receptor pathway substrate 15 like 1 [Source:VGNC Symbol;Acc:VGNC:28554]	0.499	0.014587
ENSBTAG00000033423	EFNA3	ephrin A3 [Source:NCBI gene;Acc:540776]	0.5	0.00555897

## Sheet: DOWN_Uniqueacute(M2)
ID	symbol	description	FC	PAdj
ENSBTAG00000001021	CYP1A1	cytochrome P450, subfamily I (aromatic compound-inducible), polypeptide 1 [Source:NCBI gene;Acc:282870]	0.003	0.0238954
ENSBTAG00000005078	UCHL1	ubiquitin C-terminal hydrolase L1 [Source:VGNC Symbol;Acc:VGNC:36631]	0.043	0.0368309
ENSBTAG00000011730	TCAP	titin-cap [Source:VGNC Symbol;Acc:VGNC:35678]	0.298	0.0196708
ENSBTAG00000048438			0.345	0.0335155
ENSBTAG00000021430	UPK3B	uroplakin 3B [Source:NCBI gene;Acc:282115]	0.225	0.00414629
ENSBTAG00000004459	TMEM45A	transmembrane protein 45A [Source:NCBI gene;Acc:509461]	0.342	0.039384
ENSBTAG00000016684	ZNF202	zinc finger protein 202 [Source:VGNC Symbol;Acc:VGNC:37223]	0.328	0.0370232
ENSBTAG00000009124	FEZ1	fasciculation and elongation protein zeta 1 [Source:VGNC Symbol;Acc:VGNC:28957]	0.319	0.0459176
ENSBTAG00000044027	ITGBL1	integrin subunit beta like 1 [Source:VGNC Symbol;Acc:VGNC:53818]	0.17	0.0105855
ENSBTAG00000048486	IQANK1	IQ motif and ankyrin repeat containing 1 [Source:NCBI gene;Acc:506831]	0.219	0.0319962
ENSBTAG00000001186	SH2D4A	SH2 domain containing 4A [Source:VGNC Symbol;Acc:VGNC:34560]	0.3	0.0210016
ENSBTAG00000017040	LY6E	lymphocyte antigen 6 family member E [Source:VGNC Symbol;Acc:VGNC:31089]	0.2	0.000980947
ENSBTAG00000050790	C3H1orf226	chromosome 3 C1orf226 homolog [Source:NCBI gene;Acc:783439]	0.179	0.000177295
ENSBTAG00000053714			0.308	0.0194823
ENSBTAG00000001966	PDGFRL	platelet derived growth factor receptor like [Source:VGNC Symbol;Acc:VGNC:32694]	0.485	0.0480114
ENSBTAG00000025659	ZNF618	zinc finger protein 618 [Source:VGNC Symbol;Acc:VGNC:37314]	0.476	0.0455057
ENSBTAG00000021902	ALDH5A1	aldehyde dehydrogenase 5 family member A1 [Source:VGNC Symbol;Acc:VGNC:25816]	0.408	0.00337181
ENSBTAG00000009190	SLC2A4	solute carrier family 2 member 4 [Source:VGNC Symbol;Acc:VGNC:34801]	0.206	0.00248595
ENSBTAG00000004757	LTBP4	latent transforming growth factor beta binding protein 4 [Source:VGNC Symbol;Acc:VGNC:31074]	0.284	0.0103448
ENSBTAG00000009737	LTC4S	leukotriene C4 synthase [Source:VGNC Symbol;Acc:VGNC:31076]	0.315	0.0113657
ENSBTAG00000004004	CSDC2	cold shock domain containing C2 [Source:VGNC Symbol;Acc:VGNC:27750]	0.327	0.0256306
ENSBTAG00000021899	PDE9A	phosphodiesterase 9A [Source:VGNC Symbol;Acc:VGNC:32688]	0.373	0.0399997
ENSBTAG00000002880	SORBS1	sorbin and SH3 domain containing 1 [Source:VGNC Symbol;Acc:VGNC:55972]	0.364	0.033782
ENSBTAG00000033429	FAM229B	family with sequence similarity 229 member B [Source:VGNC Symbol;Acc:VGNC:28804]	0.341	0.0212059
ENSBTAG00000017239	GABBR1	gamma-aminobutyric acid type B receptor subunit 1 [Source:VGNC Symbol;Acc:VGNC:29187]	0.444	0.0119428
ENSBTAG00000011403	RUSC2	RUN and SH3 domain containing 2 [Source:VGNC Symbol;Acc:VGNC:34222]	0.499	0.0212651
ENSBTAG00000002305	PCSK4	proprotein convertase subtilisin/kexin type 4 [Source:VGNC Symbol;Acc:VGNC:55297]	0.198	0.00905949
ENSBTAG00000007461	C20H5orf34	chromosome 20 C5orf34 homolog [Source:VGNC Symbol;Acc:VGNC:52671]	0.488	0.03383
ENSBTAG00000014270	UNC5B	unc-5 netrin receptor B [Source:VGNC Symbol;Acc:VGNC:36671]	0.398	2.09555e-06
ENSBTAG00000005903	LRP5	LDL receptor related protein 5 [Source:NCBI gene;Acc:534450]	0.47	0.014403
ENSBTAG00000005628	CD52	CD52 molecule [Source:VGNC Symbol;Acc:VGNC:27038]	0.418	0.0319678
ENSBTAG00000001564	PDE4DIP	phosphodiesterase 4D interacting protein [Source:VGNC Symbol;Acc:VGNC:55072]	0.474	0.0330823
ENSBTAG00000009496	STAT5A	signal transducer and activator of transcription 5A [Source:VGNC Symbol;Acc:VGNC:35372]	0.378	0.00262655
ENSBTAG00000052155			0.434	0.00986436
ENSBTAG00000004791	VPS26C	VPS26 endosomal protein sorting factor C [Source:VGNC Symbol;Acc:VGNC:28218]	0.483	0.023016
ENSBTAG00000006974	PLEKHA7	pleckstrin homology domain containing A7 [Source:VGNC Symbol;Acc:VGNC:33008]	0.348	0.000725879
ENSBTAG00000011137	MORN4	MORN repeat containing 4 [Source:VGNC Symbol;Acc:VGNC:31561]	0.418	0.0249629
ENSBTAG00000002847	D2HGDH	D-2-hydroxyglutarate dehydrogenase [Source:VGNC Symbol;Acc:VGNC:27861]	0.457	0.0019841
ENSBTAG00000016191	ZNF32	zinc finger protein 32 [Source:VGNC Symbol;Acc:VGNC:37247]	0.344	0.00463573
ENSBTAG00000018438	RRAGD	Ras related GTP binding D [Source:VGNC Symbol;Acc:VGNC:34161]	0.443	0.000254658
ENSBTAG00000005683	ELAC1	elaC ribonuclease Z 1 [Source:NCBI gene;Acc:532568]	0.424	0.000611435
ENSBTAG00000016429	TMEM205	transmembrane protein 205 [Source:VGNC Symbol;Acc:VGNC:36027]	0.41	0.00120567
ENSBTAG00000050459	FAM222A	family with sequence similarity 222 member A [Source:NCBI gene;Acc:617781]	0.403	0.0032565
ENSBTAG00000040390	EBF2	EBF transcription factor 2 [Source:NCBI gene;Acc:519342]	0.488	0.0305598
ENSBTAG00000008040	SPART	spartin [Source:VGNC Symbol;Acc:VGNC:35173]	0.468	3.46908e-05
ENSBTAG00000000049	CCDC77	coiled-coil domain containing 77 [Source:VGNC Symbol;Acc:VGNC:26915]	0.441	0.0381092
ENSBTAG00000054879			0.43	0.00349215
ENSBTAG00000008893	ANO10	anoctamin 10 [Source:VGNC Symbol;Acc:VGNC:54405]	0.495	0.000930326
ENSBTAG00000013436	HAUS5	HAUS augmin like complex subunit 5 [Source:VGNC Symbol;Acc:VGNC:29760]	0.484	0.000597963
ENSBTAG00000037383	AKAP13	A-kinase anchoring protein 13 [Source:NCBI gene;Acc:504288]	0.475	0.000150393
ENSBTAG00000012987	ULK1	unc-51 like autophagy activating kinase 1 [Source:VGNC Symbol;Acc:VGNC:36658]	0.481	0.000259732
ENSBTAG00000021222	ZNF771	zinc finger protein 771 [Source:VGNC Symbol;Acc:VGNC:37342]	0.458	0.00184536
ENSBTAG00000021935	ELMOD3	ELMO domain containing 3 [Source:VGNC Symbol;Acc:VGNC:28443]	0.496	0.048364
ENSBTAG00000000434	CRYAB	crystallin alpha B [Source:VGNC Symbol;Acc:VGNC:27732]	0.379	1.40823e-05
ENSBTAG00000019771	PALM	paralemmin [Source:VGNC Symbol;Acc:VGNC:32558]	0.396	0.00100517
ENSBTAG00000009453	URGCP	upregulator of cell proliferation [Source:NCBI gene;Acc:504226]	0.494	0.00907459
ENSBTAG00000014156	AMN1	antagonist of mitotic exit network 1 homolog [Source:VGNC Symbol;Acc:VGNC:52604]	0.429	0.00725997
ENSBTAG00000013961	MYSM1	Myb like, SWIRM and MPN domains 1 [Source:VGNC Symbol;Acc:VGNC:31847]	0.481	2.13612e-05
ENSBTAG00000020936	NOD2	nucleotide binding oligomerization domain containing 2 [Source:VGNC Symbol;Acc:VGNC:32151]	0.435	7.85778e-05
ENSBTAG00000020489	SEMA6A	semaphorin 6A [Source:VGNC Symbol;Acc:VGNC:34441]	0.478	0.0158773
ENSBTAG00000026519	ADAT2	adenosine deaminase tRNA specific 2 [Source:VGNC Symbol;Acc:VGNC:25638]	0.454	0.00231168
ENSBTAG00000016959	LAPTM4B	lysosomal protein transmembrane 4 beta [Source:NCBI gene;Acc:404155]	0.466	6.04032e-05
ENSBTAG00000021798	ERBB2	erb-b2 receptor tyrosine kinase 2 [Source:VGNC Symbol;Acc:VGNC:28563]	0.492	0.00340071
ENSBTAG00000006107	SLF1	SMC5-SMC6 complex localization factor 1 [Source:VGNC Symbol;Acc:VGNC:52883]	0.471	0.000863268
ENSBTAG00000001252	HIVEP1	HIVEP zinc finger 1 [Source:NCBI gene;Acc:529115]	0.485	0.000767129
ENSBTAG00000013579	SARAF	store-operated calcium entry associated regulatory factor [Source:VGNC Symbol;Acc:VGNC:34288]	0.486	1.24495e-05
ENSBTAG00000021192	NOP53	NOP53 ribosome biogenesis factor [Source:VGNC Symbol;Acc:VGNC:32168]	0.477	8.64429e-06
ENSBTAG00000019204	RTN3	reticulon 3 [Source:NCBI gene;Acc:359721]	0.495	6.19278e-06
ENSBTAG00000009990	EPS15L1	epidermal growth factor receptor pathway substrate 15 like 1 [Source:VGNC Symbol;Acc:VGNC:28554]	0.49	0.00540688
ENSBTAG00000033423	EFNA3	ephrin A3 [Source:NCBI gene;Acc:540776]	0.494	0.000161788

## Sheet: DOWN_Uniquechronic(M3)
ID	symbol	description	FC	PAdj
ENSBTAG00000050288	U4	U4 spliceosomal RNA [Source:RFAM;Acc:RF00015]	0.091	0.0291059
ENSBTAG00000009876	C4BPA	complement component 4 binding protein alpha [Source:NCBI gene;Acc:281651]	0.099	0.0332075
ENSBTAG00000026181	UGT1A1	UDP glucuronosyltransferase 1 family, polypeptide A6 [Source:NCBI gene;Acc:286792]	0.101	0.00474069
ENSBTAG00000011932	PRG4	proteoglycan 4 [Source:VGNC Symbol;Acc:VGNC:33314]	0.12	0.00303603
ENSBTAG00000008100	GOLGA7B	golgin A7 family member B [Source:VGNC Symbol;Acc:VGNC:29488]	0.122	0.000434407
ENSBTAG00000013980	SOD3	superoxide dismutase 3 [Source:VGNC Symbol;Acc:VGNC:35126]	0.13	0.00323118
ENSBTAG00000050633	PLA2G2F	phospholipase A2 group IIF [Source:NCBI gene;Acc:541294]	0.133	0.0347171
ENSBTAG00000003240	C8H9orf152	chromosome 8 C9orf152 homolog [Source:VGNC Symbol;Acc:VGNC:52739]	0.168	0.00258255
ENSBTAG00000038889	RILP	Rab interacting lysosomal protein [Source:VGNC Symbol;Acc:VGNC:33966]	0.181	0.0060383
ENSBTAG00000049206	U3	Small nucleolar RNA U3 [Source:RFAM;Acc:RF00012]	0.209	0.0127161
ENSBTAG00000050100	U3	Small nucleolar RNA U3 [Source:RFAM;Acc:RF00012]	0.209	0.0127161
ENSBTAG00000051764			0.242	0.0259919
ENSBTAG00000013929	RRAD	RRAD, Ras related glycolysis inhibitor and calcium channel regulator [Source:VGNC Symbol;Acc:VGNC:34158]	0.243	0.00609292
ENSBTAG00000006680	NKIRAS1	NFKB inhibitor interacting Ras like 1 [Source:NCBI gene;Acc:522875]	0.247	0.0128422
ENSBTAG00000008916	CYFIP2	cytoplasmic FMR1 interacting protein 2 [Source:VGNC Symbol;Acc:VGNC:50267]	0.265	0.0400767
ENSBTAG00000006921	ABCA6	ATP binding cassette subfamily A member 6 [Source:VGNC Symbol;Acc:VGNC:25460]	0.271	0.034357
ENSBTAG00000015441	ACTG2	actin gamma 2, smooth muscle [Source:VGNC Symbol;Acc:VGNC:59201]	0.272	0.0117678
ENSBTAG00000006823	CMYA5	cardiomyopathy associated 5 [Source:VGNC Symbol;Acc:VGNC:27491]	0.279	0.00805083
ENSBTAG00000054952			0.288	0.0193531
ENSBTAG00000010822	PLCXD3	phosphatidylinositol specific phospholipase C X domain containing 3 [Source:VGNC Symbol;Acc:VGNC:32994]	0.296	0.0423807
ENSBTAG00000016299	ZNF784	zinc finger protein 784 [Source:VGNC Symbol;Acc:VGNC:37344]	0.299	0.0250712
ENSBTAG00000014944	TBXA2R	thromboxane A2 receptor [Source:VGNC Symbol;Acc:VGNC:35673]	0.307	0.0450642
ENSBTAG00000012212	CYP26B1	cytochrome P450, family 26, subfamily B, polypeptide 1 [Source:NCBI gene;Acc:540868]	0.312	0.000967681
ENSBTAG00000000054	SNAPC4	small nuclear RNA activating complex polypeptide 4 [Source:VGNC Symbol;Acc:VGNC:58415]	0.318	0.0428331
ENSBTAG00000046142	PRKAR1B	protein kinase cAMP-dependent type I regulatory subunit beta [Source:VGNC Symbol;Acc:VGNC:58609]	0.319	0.0142511
ENSBTAG00000024137	PTCH2	patched 2 [Source:VGNC Symbol;Acc:VGNC:33492]	0.319	0.0235657
ENSBTAG00000008105	RBM38	RNA binding motif protein 38 [Source:VGNC Symbol;Acc:VGNC:33798]	0.324	0.0020646
ENSBTAG00000005828	MERTK	MER proto-oncogene, tyrosine kinase [Source:VGNC Symbol;Acc:VGNC:31391]	0.325	0.00571091
ENSBTAG00000018043	LCAT	lecithin-cholesterol acyltransferase [Source:VGNC Symbol;Acc:VGNC:30809]	0.326	0.0160991
ENSBTAG00000008271	MEDAG	mesenteric estrogen dependent adipogenesis [Source:VGNC Symbol;Acc:VGNC:31371]	0.328	0.0158035
ENSBTAG00000005940	PRKAB1	protein kinase AMP-activated non-catalytic subunit beta 1 [Source:VGNC Symbol;Acc:VGNC:33319]	0.334	0.000471611
ENSBTAG00000004281	ACSS1	acyl-CoA synthetase short chain family member 1 [Source:VGNC Symbol;Acc:VGNC:25570]	0.334	0.0338492
ENSBTAG00000048810	ZEB2	zinc finger E-box binding homeobox 2 [Source:NCBI gene;Acc:539873]	0.336	0.0128728
ENSBTAG00000017024	PPARGC1A	PPARG coactivator 1 alpha [Source:VGNC Symbol;Acc:VGNC:33184]	0.336	0.0442792
ENSBTAG00000040298	GSTT1	glutathione S-transferase theta 1 [Source:NCBI gene;Acc:517724]	0.337	0.00886217
ENSBTAG00000051910	FGF10	fibroblast growth factor 10 [Source:NCBI gene;Acc:326285]	0.337	0.0448649
ENSBTAG00000018625	ZNF263	zinc finger protein 263 [Source:VGNC Symbol;Acc:VGNC:37234]	0.338	0.0229107
ENSBTAG00000006253	FLNC	filamin C [Source:VGNC Symbol;Acc:VGNC:29035]	0.34	0.00629348
ENSBTAG00000011833	GRIA3	glutamate ionotropic receptor AMPA type subunit 3 [Source:VGNC Symbol;Acc:VGNC:29640]	0.343	0.0119548
ENSBTAG00000001455	HOXA7	homeobox A7 [Source:VGNC Symbol;Acc:VGNC:29915]	0.343	0.0440486
ENSBTAG00000017540	FAM13C	family with sequence similarity 13 member C [Source:VGNC Symbol;Acc:VGNC:28732]	0.35	0.0117828
ENSBTAG00000017969	CA4	carbonic anhydrase 4 [Source:VGNC Symbol;Acc:VGNC:26654]	0.36	0.0110402
ENSBTAG00000016206	MAOA	monoamine oxidase A [Source:VGNC Symbol;Acc:VGNC:31174]	0.363	0.0085664
ENSBTAG00000000442	RBP4	retinol binding protein 4 [Source:VGNC Symbol;Acc:VGNC:33815]	0.365	0.00771629
ENSBTAG00000000440	HSPB2	heat shock protein family B (small) member 2 [Source:VGNC Symbol;Acc:VGNC:54881]	0.365	0.0088915
ENSBTAG00000017183	PDLIM3	PDZ and LIM domain 3 [Source:VGNC Symbol;Acc:VGNC:32709]	0.371	0.00035172
ENSBTAG00000016197	PHLDB1	pleckstrin homology like domain family B member 1 [Source:VGNC Symbol;Acc:VGNC:32837]	0.375	0.00873331
ENSBTAG00000033319	CD200	CD200 molecule [Source:VGNC Symbol;Acc:VGNC:27010]	0.376	0.00694578
ENSBTAG00000015074	PTGDS	prostaglandin D2 synthase [Source:NCBI gene;Acc:286858]	0.38	0.00312426
ENSBTAG00000006676	FIBIN	fin bud initiation factor homolog (zebrafish) [Source:VGNC Symbol;Acc:VGNC:56527]	0.381	0.0144168
ENSBTAG00000011248	MSANTD2	Myb/SANT DNA binding domain containing 2 [Source:VGNC Symbol;Acc:VGNC:31689]	0.381	0.0145806
ENSBTAG00000051230	SLC43A1	solute carrier family 43 member 1 [Source:NCBI gene;Acc:614153]	0.385	0.0173607
ENSBTAG00000046193			0.386	0.0118346
ENSBTAG00000026172	LRATD2	LRAT domain containing 2 [Source:VGNC Symbol;Acc:VGNC:28841]	0.389	0.000577587
ENSBTAG00000011034	ANGPT2	angiopoietin 2 [Source:VGNC Symbol;Acc:VGNC:25888]	0.391	0.000694314
ENSBTAG00000047524	TMEM200B	transmembrane protein 200B [Source:VGNC Symbol;Acc:VGNC:36022]	0.399	0.0300755
ENSBTAG00000022020	CLDN5	claudin 5 [Source:VGNC Symbol;Acc:VGNC:27417]	0.399	0.0315411
ENSBTAG00000016267	SERPING1	serpin family G member 1 [Source:VGNC Symbol;Acc:VGNC:54891]	0.402	0.0141261
ENSBTAG00000018245	SLC1A3	solute carrier family 1 member 3 [Source:VGNC Symbol;Acc:VGNC:34713]	0.403	0.02624
ENSBTAG00000027916	MALT1	MALT1 paracaspase [Source:VGNC Symbol;Acc:VGNC:31156]	0.406	0.0385643
ENSBTAG00000004238	TACC1	transforming acidic coiled-coil containing protein 1 [Source:VGNC Symbol;Acc:VGNC:35557]	0.409	0.00545707
ENSBTAG00000046367			0.41	0.0197612
ENSBTAG00000001932	CRAT	carnitine O-acetyltransferase [Source:VGNC Symbol;Acc:VGNC:27687]	0.411	0.00251276
ENSBTAG00000031071	ZNF624	zinc finger protein 624 [Source:NCBI gene;Acc:104975043]	0.411	0.0120232
ENSBTAG00000012219	CSPG4	chondroitin sulfate proteoglycan 4 [Source:VGNC Symbol;Acc:VGNC:57158]	0.413	0.0302416
ENSBTAG00000011189	TJAP1	tight junction associated protein 1 [Source:VGNC Symbol;Acc:VGNC:35880]	0.414	0.0036407
ENSBTAG00000003491	SLC25A23	solute carrier family 25 member 23 [Source:VGNC Symbol;Acc:VGNC:55309]	0.415	0.049405
ENSBTAG00000008545	ATF3	activating transcription factor 3 [Source:VGNC Symbol;Acc:VGNC:26241]	0.417	0.00901555
ENSBTAG00000003604	ADAMTSL4	ADAMTS like 4 [Source:VGNC Symbol;Acc:VGNC:25632]	0.418	5.06848e-05
ENSBTAG00000013774	CCDC9B	coiled-coil domain containing 9B [Source:VGNC Symbol;Acc:VGNC:55108]	0.421	0.00702688
ENSBTAG00000018003	ARHGEF25	Rho guanine nucleotide exchange factor 25 [Source:VGNC Symbol;Acc:VGNC:26112]	0.421	0.0167588
ENSBTAG00000005691	FGF2	fibroblast growth factor 2 [Source:NCBI gene;Acc:281161]	0.425	0.000357673
ENSBTAG00000009020	CRIM1	cysteine rich transmembrane BMP regulator 1 [Source:VGNC Symbol;Acc:VGNC:27710]	0.426	0.000206218
ENSBTAG00000012032	PDE4A	phosphodiesterase 4A [Source:VGNC Symbol;Acc:VGNC:55071]	0.426	0.0125027
ENSBTAG00000012193	TTC28	tetratricopeptide repeat domain 28 [Source:VGNC Symbol;Acc:VGNC:36467]	0.428	0.00489503
ENSBTAG00000003220	ACKR1	atypical chemokine receptor 1 [Source:VGNC Symbol;Acc:VGNC:58436]	0.428	0.0415271
ENSBTAG00000021289	POGZ	pogo transposable element derived with ZNF domain [Source:VGNC Symbol;Acc:VGNC:33109]	0.43	2.35218e-05
ENSBTAG00000010286	NPAT	nuclear protein, coactivator of histone transcription [Source:VGNC Symbol;Acc:VGNC:50617]	0.43	0.00868426
ENSBTAG00000002938	CPED1	cadherin like and PC-esterase domain containing 1 [Source:VGNC Symbol;Acc:VGNC:27651]	0.433	0.0441078
ENSBTAG00000047545	RTL5	retrotransposon Gag like 5 [Source:VGNC Symbol;Acc:VGNC:34200]	0.434	0.0018787
ENSBTAG00000019070	PMP22	peripheral myelin protein 22 [Source:VGNC Symbol;Acc:VGNC:33074]	0.434	0.011478
ENSBTAG00000004291	SEPTIN6	septin 6 [Source:VGNC Symbol;Acc:VGNC:34457]	0.436	0.00120807
ENSBTAG00000003265	ADD3	adducin 3 [Source:VGNC Symbol;Acc:VGNC:25655]	0.439	0.000312624
ENSBTAG00000015549	PCDH18	protocadherin 18 [Source:VGNC Symbol;Acc:VGNC:32619]	0.443	0.0292332
ENSBTAG00000010362	NOSTRIN	nitric oxide synthase trafficking [Source:VGNC Symbol;Acc:VGNC:32176]	0.443	0.0402896
ENSBTAG00000005412	NEDD4L	NEDD4 like E3 ubiquitin protein ligase [Source:VGNC Symbol;Acc:VGNC:31983]	0.443	0.0477515
ENSBTAG00000020178	ARSK	arylsulfatase family member K [Source:VGNC Symbol;Acc:VGNC:26179]	0.45	0.025288
ENSBTAG00000006995	SPTBN1	spectrin beta, non-erythrocytic 1 [Source:VGNC Symbol;Acc:VGNC:35253]	0.451	1.57231e-05
ENSBTAG00000009987	ITGB3	integrin subunit beta 3 [Source:NCBI gene;Acc:282642]	0.451	0.0196344
ENSBTAG00000000559	PLTP	phospholipid transfer protein [Source:VGNC Symbol;Acc:VGNC:33055]	0.452	0.00837387
ENSBTAG00000000377	BMX	BMX non-receptor tyrosine kinase [Source:VGNC Symbol;Acc:VGNC:26529]	0.452	0.0224512
ENSBTAG00000016932	SENP7	SUMO specific peptidase 7 [Source:VGNC Symbol;Acc:VGNC:52825]	0.454	0.00304786
ENSBTAG00000046140	NPDC1	neural proliferation, differentiation and control 1 [Source:VGNC Symbol;Acc:VGNC:55066]	0.457	0.00146525
ENSBTAG00000021023	ZMYM4	zinc finger MYM-type containing 4 [Source:VGNC Symbol;Acc:VGNC:37200]	0.457	0.0203917
ENSBTAG00000009451	JDP2	Jun dimerization protein 2 [Source:VGNC Symbol;Acc:VGNC:30374]	0.458	0.0327594
ENSBTAG00000019470	NEK6	NIMA related kinase 6 [Source:VGNC Symbol;Acc:VGNC:31997]	0.459	0.000734568
ENSBTAG00000001142	GNE	glucosamine (UDP-N-acetyl)-2-epimerase/N-acetylmannosamine kinase [Source:VGNC Symbol;Acc:VGNC:56970]	0.459	0.00930094
ENSBTAG00000020914	CPNE8	copine 8 [Source:VGNC Symbol;Acc:VGNC:27664]	0.46	0.00103074
ENSBTAG00000017037	PKN1	protein kinase N1 [Source:VGNC Symbol;Acc:VGNC:32945]	0.46	0.0335805
ENSBTAG00000012408	RAB27A	RAB27A, member RAS oncogene family [Source:NCBI gene;Acc:618035]	0.462	0.000999181
ENSBTAG00000008717	SERPINE2	serpin family E member 2 [Source:VGNC Symbol;Acc:VGNC:56144]	0.462	0.00205442
ENSBTAG00000005990	S1PR1	sphingosine-1-phosphate receptor 1 [Source:VGNC Symbol;Acc:VGNC:34252]	0.465	0.0221688
ENSBTAG00000016484	ATP11C	ATPase phospholipid transporting 11C [Source:VGNC Symbol;Acc:VGNC:26275]	0.466	0.00917993
ENSBTAG00000018373	DPYSL2	dihydropyrimidinase like 2 [Source:VGNC Symbol;Acc:VGNC:28195]	0.467	0.00102808
ENSBTAG00000015426	PDLIM4	PDZ and LIM domain 4 [Source:VGNC Symbol;Acc:VGNC:32710]	0.468	0.00123561
ENSBTAG00000016878	WDR59	WD repeat domain 59 [Source:VGNC Symbol;Acc:VGNC:36907]	0.471	0.0349385
ENSBTAG00000006307	HSD17B11	hydroxysteroid 17-beta dehydrogenase 11 [Source:VGNC Symbol;Acc:VGNC:29970]	0.472	0.016769
ENSBTAG00000030881	TMEM260	transmembrane protein 260 [Source:VGNC Symbol;Acc:VGNC:36069]	0.473	0.0426887
ENSBTAG00000046724	CBX6	chromobox 6 [Source:VGNC Symbol;Acc:VGNC:26819]	0.476	0.00094872
ENSBTAG00000023472	PPP1R14A	protein phosphatase 1 regulatory inhibitor subunit 14A [Source:VGNC Symbol;Acc:VGNC:33226]	0.476	0.00320603
ENSBTAG00000002490	CHPT1	choline phosphotransferase 1 [Source:VGNC Symbol;Acc:VGNC:27314]	0.479	0.0480031
ENSBTAG00000003474	RAB15	RAB15, member RAS oncogene family [Source:VGNC Symbol;Acc:VGNC:33623]	0.48	0.0315885
ENSBTAG00000006588	CBY1	chibby family member 1, beta catenin antagonist [Source:VGNC Symbol;Acc:VGNC:26822]	0.481	0.00015213
ENSBTAG00000021062	SMARCD2	SWI/SNF related, matrix associated, actin dependent regulator of chromatin, subfamily d, member 2 [Source:VGNC Symbol;Acc:VGNC:34994]	0.481	0.000434407
ENSBTAG00000001634	PHF1	PHD finger protein 1 [Source:VGNC Symbol;Acc:VGNC:32812]	0.481	0.00717631
ENSBTAG00000009305	ANKRD27	ankyrin repeat domain 27 [Source:VGNC Symbol;Acc:VGNC:25919]	0.483	0.000878272
ENSBTAG00000014913	SRD5A3	steroid 5 alpha-reductase 3 [Source:VGNC Symbol;Acc:VGNC:35273]	0.483	0.00157165
ENSBTAG00000016147	CETN4	centrin 4 [Source:NCBI gene;Acc:505789]	0.484	0.0106848
ENSBTAG00000005574	CLU	clusterin [Source:NCBI gene;Acc:280750]	0.484	0.0110064
ENSBTAG00000014567	MYLK	myosin light chain kinase [Source:NCBI gene;Acc:338037]	0.485	0.000313572
ENSBTAG00000021574	TCF7L2	transcription factor 7 like 2 [Source:VGNC Symbol;Acc:VGNC:55976]	0.485	0.000344043
ENSBTAG00000030172	PRPSAP1	phosphoribosyl pyrophosphate synthetase associated protein 1 [Source:VGNC Symbol;Acc:VGNC:33386]	0.485	0.00394469
ENSBTAG00000009362	SYNE1	spectrin repeat containing nuclear envelope protein 1 [Source:VGNC Symbol;Acc:VGNC:57362]	0.485	0.0102955
ENSBTAG00000037581	MZF1	myeloid zinc finger 1 [Source:VGNC Symbol;Acc:VGNC:31850]	0.488	0.0466633
ENSBTAG00000010673	EFNA4	ephrin A4 [Source:VGNC Symbol;Acc:VGNC:28357]	0.489	0.0113421
ENSBTAG00000019409	GNPTAB	N-acetylglucosamine-1-phosphate transferase subunits alpha and beta [Source:VGNC Symbol;Acc:VGNC:29479]	0.49	0.00207433
ENSBTAG00000019480	PDE6D	phosphodiesterase 6D [Source:VGNC Symbol;Acc:VGNC:32682]	0.493	0.0354401
ENSBTAG00000045822	C15H11orf96	chromosome 15 C11orf96 homolog [Source:NCBI gene;Acc:100270684]	0.494	0.00554736
ENSBTAG00000014676	SHROOM1	shroom family member 1 [Source:VGNC Symbol;Acc:VGNC:34608]	0.494	0.034002
ENSBTAG00000002554	TCAF1	TRPM8 channel associated factor 1 [Source:VGNC Symbol;Acc:VGNC:35676]	0.495	0.00498096
ENSBTAG00000020436	KIF27	kinesin family member 27 [Source:VGNC Symbol;Acc:VGNC:30598]	0.496	0.0498316
ENSBTAG00000016331	ROGDI	rogdi atypical leucine zipper [Source:VGNC Symbol;Acc:VGNC:34083]	0.498	0.0403248

## Sheet: DOWN_Uniquechronic(M4)
ID	symbol	description	FC	PAdj
ENSBTAG00000050288	U4	U4 spliceosomal RNA [Source:RFAM;Acc:RF00015]	0.039	0.012164
ENSBTAG00000009876	C4BPA	complement component 4 binding protein alpha [Source:NCBI gene;Acc:281651]	0.004	0.0354755
ENSBTAG00000026181	UGT1A1	UDP glucuronosyltransferase 1 family, polypeptide A6 [Source:NCBI gene;Acc:286792]	0.176	0.00929158
ENSBTAG00000011932	PRG4	proteoglycan 4 [Source:VGNC Symbol;Acc:VGNC:33314]	0.008	0.00058339
ENSBTAG00000008100	GOLGA7B	golgin A7 family member B [Source:VGNC Symbol;Acc:VGNC:29488]	0.223	0.00766367
ENSBTAG00000013980	SOD3	superoxide dismutase 3 [Source:VGNC Symbol;Acc:VGNC:35126]	0.3	0.0108739
ENSBTAG00000050633	PLA2G2F	phospholipase A2 group IIF [Source:NCBI gene;Acc:541294]	0.032	0.000276101
ENSBTAG00000003240	C8H9orf152	chromosome 8 C9orf152 homolog [Source:VGNC Symbol;Acc:VGNC:52739]	0.137	0.00343172
ENSBTAG00000038889	RILP	Rab interacting lysosomal protein [Source:VGNC Symbol;Acc:VGNC:33966]	0.238	0.0209958
ENSBTAG00000049206	U3	Small nucleolar RNA U3 [Source:RFAM;Acc:RF00012]	0.315	0.0473453
ENSBTAG00000050100	U3	Small nucleolar RNA U3 [Source:RFAM;Acc:RF00012]	0.315	0.0473453
ENSBTAG00000051764			0.296	0.0325822
ENSBTAG00000013929	RRAD	RRAD, Ras related glycolysis inhibitor and calcium channel regulator [Source:VGNC Symbol;Acc:VGNC:34158]	0.089	0.000246149
ENSBTAG00000006680	NKIRAS1	NFKB inhibitor interacting Ras like 1 [Source:NCBI gene;Acc:522875]	0.347	0.0296278
ENSBTAG00000008916	CYFIP2	cytoplasmic FMR1 interacting protein 2 [Source:VGNC Symbol;Acc:VGNC:50267]	0.261	0.013402
ENSBTAG00000006921	ABCA6	ATP binding cassette subfamily A member 6 [Source:VGNC Symbol;Acc:VGNC:25460]	0.256	0.00707076
ENSBTAG00000015441	ACTG2	actin gamma 2, smooth muscle [Source:VGNC Symbol;Acc:VGNC:59201]	0.196	0.00178138
ENSBTAG00000006823	CMYA5	cardiomyopathy associated 5 [Source:VGNC Symbol;Acc:VGNC:27491]	0.338	0.019722
ENSBTAG00000054952			0.246	0.0146214
ENSBTAG00000010822	PLCXD3	phosphatidylinositol specific phospholipase C X domain containing 3 [Source:VGNC Symbol;Acc:VGNC:32994]	0.143	0.0060437
ENSBTAG00000016299	ZNF784	zinc finger protein 784 [Source:VGNC Symbol;Acc:VGNC:37344]	0.404	0.0438104
ENSBTAG00000014944	TBXA2R	thromboxane A2 receptor [Source:VGNC Symbol;Acc:VGNC:35673]	0.42	0.0368021
ENSBTAG00000012212	CYP26B1	cytochrome P450, family 26, subfamily B, polypeptide 1 [Source:NCBI gene;Acc:540868]	0.258	1.94993e-05
ENSBTAG00000000054	SNAPC4	small nuclear RNA activating complex polypeptide 4 [Source:VGNC Symbol;Acc:VGNC:58415]	0.316	0.0245197
ENSBTAG00000046142	PRKAR1B	protein kinase cAMP-dependent type I regulatory subunit beta [Source:VGNC Symbol;Acc:VGNC:58609]	0.36	0.00139055
ENSBTAG00000024137	PTCH2	patched 2 [Source:VGNC Symbol;Acc:VGNC:33492]	0.205	0.00471565
ENSBTAG00000008105	RBM38	RNA binding motif protein 38 [Source:VGNC Symbol;Acc:VGNC:33798]	0.178	5.58607e-05
ENSBTAG00000005828	MERTK	MER proto-oncogene, tyrosine kinase [Source:VGNC Symbol;Acc:VGNC:31391]	0.304	0.000538111
ENSBTAG00000018043	LCAT	lecithin-cholesterol acyltransferase [Source:VGNC Symbol;Acc:VGNC:30809]	0.402	0.0202788
ENSBTAG00000008271	MEDAG	mesenteric estrogen dependent adipogenesis [Source:VGNC Symbol;Acc:VGNC:31371]	0.285	0.00961761
ENSBTAG00000005940	PRKAB1	protein kinase AMP-activated non-catalytic subunit beta 1 [Source:VGNC Symbol;Acc:VGNC:33319]	0.456	0.00791132
ENSBTAG00000004281	ACSS1	acyl-CoA synthetase short chain family member 1 [Source:VGNC Symbol;Acc:VGNC:25570]	0.198	0.00509063
ENSBTAG00000048810	ZEB2	zinc finger E-box binding homeobox 2 [Source:NCBI gene;Acc:539873]	0.227	0.000954707
ENSBTAG00000017024	PPARGC1A	PPARG coactivator 1 alpha [Source:VGNC Symbol;Acc:VGNC:33184]	0.113	0.00269125
ENSBTAG00000040298	GSTT1	glutathione S-transferase theta 1 [Source:NCBI gene;Acc:517724]	0.248	0.00131467
ENSBTAG00000051910	FGF10	fibroblast growth factor 10 [Source:NCBI gene;Acc:326285]	0.091	8.4022e-06
ENSBTAG00000018625	ZNF263	zinc finger protein 263 [Source:VGNC Symbol;Acc:VGNC:37234]	0.319	0.0166956
ENSBTAG00000006253	FLNC	filamin C [Source:VGNC Symbol;Acc:VGNC:29035]	0.395	0.0140242
ENSBTAG00000011833	GRIA3	glutamate ionotropic receptor AMPA type subunit 3 [Source:VGNC Symbol;Acc:VGNC:29640]	0.263	0.0079296
ENSBTAG00000001455	HOXA7	homeobox A7 [Source:VGNC Symbol;Acc:VGNC:29915]	0.312	0.0211336
ENSBTAG00000017540	FAM13C	family with sequence similarity 13 member C [Source:VGNC Symbol;Acc:VGNC:28732]	0.438	0.0343323
ENSBTAG00000017969	CA4	carbonic anhydrase 4 [Source:VGNC Symbol;Acc:VGNC:26654]	0.289	0.00591826
ENSBTAG00000016206	MAOA	monoamine oxidase A [Source:VGNC Symbol;Acc:VGNC:31174]	0.385	0.00761413
ENSBTAG00000000442	RBP4	retinol binding protein 4 [Source:VGNC Symbol;Acc:VGNC:33815]	0.252	0.000203294
ENSBTAG00000000440	HSPB2	heat shock protein family B (small) member 2 [Source:VGNC Symbol;Acc:VGNC:54881]	0.466	0.0424978
ENSBTAG00000017183	PDLIM3	PDZ and LIM domain 3 [Source:VGNC Symbol;Acc:VGNC:32709]	0.346	0.000162205
ENSBTAG00000016197	PHLDB1	pleckstrin homology like domain family B member 1 [Source:VGNC Symbol;Acc:VGNC:32837]	0.294	6.68888e-05
ENSBTAG00000033319	CD200	CD200 molecule [Source:VGNC Symbol;Acc:VGNC:27010]	0.169	0.000208762
ENSBTAG00000015074	PTGDS	prostaglandin D2 synthase [Source:NCBI gene;Acc:286858]	0.253	0.000429573
ENSBTAG00000006676	FIBIN	fin bud initiation factor homolog (zebrafish) [Source:VGNC Symbol;Acc:VGNC:56527]	0.193	8.2874e-05
ENSBTAG00000011248	MSANTD2	Myb/SANT DNA binding domain containing 2 [Source:VGNC Symbol;Acc:VGNC:31689]	0.275	0.00307154
ENSBTAG00000051230	SLC43A1	solute carrier family 43 member 1 [Source:NCBI gene;Acc:614153]	0.334	0.000347397
ENSBTAG00000046193			0.266	0.000972824
ENSBTAG00000026172	LRATD2	LRAT domain containing 2 [Source:VGNC Symbol;Acc:VGNC:28841]	0.363	1.60625e-05
ENSBTAG00000011034	ANGPT2	angiopoietin 2 [Source:VGNC Symbol;Acc:VGNC:25888]	0.418	0.000689832
ENSBTAG00000047524	TMEM200B	transmembrane protein 200B [Source:VGNC Symbol;Acc:VGNC:36022]	0.269	0.000939253
ENSBTAG00000022020	CLDN5	claudin 5 [Source:VGNC Symbol;Acc:VGNC:27417]	0.243	0.00264284
ENSBTAG00000016267	SERPING1	serpin family G member 1 [Source:VGNC Symbol;Acc:VGNC:54891]	0.271	0.00223102
ENSBTAG00000018245	SLC1A3	solute carrier family 1 member 3 [Source:VGNC Symbol;Acc:VGNC:34713]	0.414	0.0211247
ENSBTAG00000027916	MALT1	MALT1 paracaspase [Source:VGNC Symbol;Acc:VGNC:31156]	0.499	0.0432219
ENSBTAG00000004238	TACC1	transforming acidic coiled-coil containing protein 1 [Source:VGNC Symbol;Acc:VGNC:35557]	0.45	0.00175077
ENSBTAG00000046367			0.45	0.0237866
ENSBTAG00000001932	CRAT	carnitine O-acetyltransferase [Source:VGNC Symbol;Acc:VGNC:27687]	0.335	0.000135389
ENSBTAG00000031071	ZNF624	zinc finger protein 624 [Source:NCBI gene;Acc:104975043]	0.3	0.00554292
ENSBTAG00000012219	CSPG4	chondroitin sulfate proteoglycan 4 [Source:VGNC Symbol;Acc:VGNC:57158]	0.429	0.00432467
ENSBTAG00000011189	TJAP1	tight junction associated protein 1 [Source:VGNC Symbol;Acc:VGNC:35880]	0.47	0.00569162
ENSBTAG00000003491	SLC25A23	solute carrier family 25 member 23 [Source:VGNC Symbol;Acc:VGNC:55309]	0.338	0.0149396
ENSBTAG00000008545	ATF3	activating transcription factor 3 [Source:VGNC Symbol;Acc:VGNC:26241]	0.399	0.00363873
ENSBTAG00000003604	ADAMTSL4	ADAMTS like 4 [Source:VGNC Symbol;Acc:VGNC:25632]	0.362	1.32949e-05
ENSBTAG00000013774	CCDC9B	coiled-coil domain containing 9B [Source:VGNC Symbol;Acc:VGNC:55108]	0.42	0.00131467
ENSBTAG00000018003	ARHGEF25	Rho guanine nucleotide exchange factor 25 [Source:VGNC Symbol;Acc:VGNC:26112]	0.366	0.0016498
ENSBTAG00000005691	FGF2	fibroblast growth factor 2 [Source:NCBI gene;Acc:281161]	0.323	4.00113e-05
ENSBTAG00000009020	CRIM1	cysteine rich transmembrane BMP regulator 1 [Source:VGNC Symbol;Acc:VGNC:27710]	0.352	1.18086e-05
ENSBTAG00000012032	PDE4A	phosphodiesterase 4A [Source:VGNC Symbol;Acc:VGNC:55071]	0.409	0.0080819
ENSBTAG00000012193	TTC28	tetratricopeptide repeat domain 28 [Source:VGNC Symbol;Acc:VGNC:36467]	0.339	0.000137668
ENSBTAG00000003220	ACKR1	atypical chemokine receptor 1 [Source:VGNC Symbol;Acc:VGNC:58436]	0.371	0.00118117
ENSBTAG00000021289	POGZ	pogo transposable element derived with ZNF domain [Source:VGNC Symbol;Acc:VGNC:33109]	0.469	1.96041e-05
ENSBTAG00000010286	NPAT	nuclear protein, coactivator of histone transcription [Source:VGNC Symbol;Acc:VGNC:50617]	0.345	0.00412007
ENSBTAG00000002938	CPED1	cadherin like and PC-esterase domain containing 1 [Source:VGNC Symbol;Acc:VGNC:27651]	0.351	0.0436197
ENSBTAG00000047545	RTL5	retrotransposon Gag like 5 [Source:VGNC Symbol;Acc:VGNC:34200]	0.415	0.000171473
ENSBTAG00000019070	PMP22	peripheral myelin protein 22 [Source:VGNC Symbol;Acc:VGNC:33074]	0.427	0.0371385
ENSBTAG00000004291	SEPTIN6	septin 6 [Source:VGNC Symbol;Acc:VGNC:34457]	0.309	0.000131894
ENSBTAG00000003265	ADD3	adducin 3 [Source:VGNC Symbol;Acc:VGNC:25655]	0.359	1.98723e-05
ENSBTAG00000015549	PCDH18	protocadherin 18 [Source:VGNC Symbol;Acc:VGNC:32619]	0.216	0.000345896
ENSBTAG00000010362	NOSTRIN	nitric oxide synthase trafficking [Source:VGNC Symbol;Acc:VGNC:32176]	0.348	0.0147021
ENSBTAG00000005412	NEDD4L	NEDD4 like E3 ubiquitin protein ligase [Source:VGNC Symbol;Acc:VGNC:31983]	0.339	0.000374175
ENSBTAG00000020178	ARSK	arylsulfatase family member K [Source:VGNC Symbol;Acc:VGNC:26179]	0.342	0.00390823
ENSBTAG00000006995	SPTBN1	spectrin beta, non-erythrocytic 1 [Source:VGNC Symbol;Acc:VGNC:35253]	0.385	8.98543e-07
ENSBTAG00000009987	ITGB3	integrin subunit beta 3 [Source:NCBI gene;Acc:282642]	0.278	0.00409643
ENSBTAG00000000559	PLTP	phospholipid transfer protein [Source:VGNC Symbol;Acc:VGNC:33055]	0.328	0.00157116
ENSBTAG00000000377	BMX	BMX non-receptor tyrosine kinase [Source:VGNC Symbol;Acc:VGNC:26529]	0.258	0.00271078
ENSBTAG00000016932	SENP7	SUMO specific peptidase 7 [Source:VGNC Symbol;Acc:VGNC:52825]	0.44	0.00128272
ENSBTAG00000046140	NPDC1	neural proliferation, differentiation and control 1 [Source:VGNC Symbol;Acc:VGNC:55066]	0.371	0.000222496
ENSBTAG00000021023	ZMYM4	zinc finger MYM-type containing 4 [Source:VGNC Symbol;Acc:VGNC:37200]	0.431	0.00740229
ENSBTAG00000009451	JDP2	Jun dimerization protein 2 [Source:VGNC Symbol;Acc:VGNC:30374]	0.325	0.00100686
ENSBTAG00000019470	NEK6	NIMA related kinase 6 [Source:VGNC Symbol;Acc:VGNC:31997]	0.403	7.50233e-05
ENSBTAG00000001142	GNE	glucosamine (UDP-N-acetyl)-2-epimerase/N-acetylmannosamine kinase [Source:VGNC Symbol;Acc:VGNC:56970]	0.383	0.00152995
ENSBTAG00000020914	CPNE8	copine 8 [Source:VGNC Symbol;Acc:VGNC:27664]	0.475	0.00138998
ENSBTAG00000017037	PKN1	protein kinase N1 [Source:VGNC Symbol;Acc:VGNC:32945]	0.343	0.0117972
ENSBTAG00000012408	RAB27A	RAB27A, member RAS oncogene family [Source:NCBI gene;Acc:618035]	0.274	4.63533e-06
ENSBTAG00000008717	SERPINE2	serpin family E member 2 [Source:VGNC Symbol;Acc:VGNC:56144]	0.296	8.86857e-08
ENSBTAG00000005990	S1PR1	sphingosine-1-phosphate receptor 1 [Source:VGNC Symbol;Acc:VGNC:34252]	0.361	0.00107898
ENSBTAG00000016484	ATP11C	ATPase phospholipid transporting 11C [Source:VGNC Symbol;Acc:VGNC:26275]	0.361	3.8761e-05
ENSBTAG00000018373	DPYSL2	dihydropyrimidinase like 2 [Source:VGNC Symbol;Acc:VGNC:28195]	0.377	6.18679e-06
ENSBTAG00000015426	PDLIM4	PDZ and LIM domain 4 [Source:VGNC Symbol;Acc:VGNC:32710]	0.424	0.000104705
ENSBTAG00000016878	WDR59	WD repeat domain 59 [Source:VGNC Symbol;Acc:VGNC:36907]	0.485	0.0321464
ENSBTAG00000006307	HSD17B11	hydroxysteroid 17-beta dehydrogenase 11 [Source:VGNC Symbol;Acc:VGNC:29970]	0.496	0.00420267
ENSBTAG00000030881	TMEM260	transmembrane protein 260 [Source:VGNC Symbol;Acc:VGNC:36069]	0.489	0.0268641
ENSBTAG00000046724	CBX6	chromobox 6 [Source:VGNC Symbol;Acc:VGNC:26819]	0.444	0.000456561
ENSBTAG00000023472	PPP1R14A	protein phosphatase 1 regulatory inhibitor subunit 14A [Source:VGNC Symbol;Acc:VGNC:33226]	0.386	0.00133089
ENSBTAG00000002490	CHPT1	choline phosphotransferase 1 [Source:VGNC Symbol;Acc:VGNC:27314]	0.328	0.0166676
ENSBTAG00000003474	RAB15	RAB15, member RAS oncogene family [Source:VGNC Symbol;Acc:VGNC:33623]	0.461	0.0147925
ENSBTAG00000006588	CBY1	chibby family member 1, beta catenin antagonist [Source:VGNC Symbol;Acc:VGNC:26822]	0.499	7.95031e-05
ENSBTAG00000021062	SMARCD2	SWI/SNF related, matrix associated, actin dependent regulator of chromatin, subfamily d, member 2 [Source:VGNC Symbol;Acc:VGNC:34994]	0.45	4.13509e-05
ENSBTAG00000001634	PHF1	PHD finger protein 1 [Source:VGNC Symbol;Acc:VGNC:32812]	0.476	0.00487985
ENSBTAG00000009305	ANKRD27	ankyrin repeat domain 27 [Source:VGNC Symbol;Acc:VGNC:25919]	0.483	0.00225007
ENSBTAG00000014913	SRD5A3	steroid 5 alpha-reductase 3 [Source:VGNC Symbol;Acc:VGNC:35273]	0.48	0.00184142
ENSBTAG00000016147	CETN4	centrin 4 [Source:NCBI gene;Acc:505789]	0.378	0.000797158
ENSBTAG00000005574	CLU	clusterin [Source:NCBI gene;Acc:280750]	0.275	3.94435e-06
ENSBTAG00000014567	MYLK	myosin light chain kinase [Source:NCBI gene;Acc:338037]	0.361	2.34134e-05
ENSBTAG00000021574	TCF7L2	transcription factor 7 like 2 [Source:VGNC Symbol;Acc:VGNC:55976]	0.483	1.34464e-05
ENSBTAG00000030172	PRPSAP1	phosphoribosyl pyrophosphate synthetase associated protein 1 [Source:VGNC Symbol;Acc:VGNC:33386]	0.492	0.00152407
ENSBTAG00000009362	SYNE1	spectrin repeat containing nuclear envelope protein 1 [Source:VGNC Symbol;Acc:VGNC:57362]	0.313	8.64061e-05
ENSBTAG00000037581	MZF1	myeloid zinc finger 1 [Source:VGNC Symbol;Acc:VGNC:31850]	0.401	0.00583986
ENSBTAG00000010673	EFNA4	ephrin A4 [Source:VGNC Symbol;Acc:VGNC:28357]	0.476	0.0037528
ENSBTAG00000019409	GNPTAB	N-acetylglucosamine-1-phosphate transferase subunits alpha and beta [Source:VGNC Symbol;Acc:VGNC:29479]	0.371	1.73778e-05
ENSBTAG00000019480	PDE6D	phosphodiesterase 6D [Source:VGNC Symbol;Acc:VGNC:32682]	0.267	0.00110496
ENSBTAG00000045822	C15H11orf96	chromosome 15 C11orf96 homolog [Source:NCBI gene;Acc:100270684]	0.379	0.0318312
ENSBTAG00000014676	SHROOM1	shroom family member 1 [Source:VGNC Symbol;Acc:VGNC:34608]	0.386	0.0180777
ENSBTAG00000002554	TCAF1	TRPM8 channel associated factor 1 [Source:VGNC Symbol;Acc:VGNC:35676]	0.449	0.000229071
ENSBTAG00000020436	KIF27	kinesin family member 27 [Source:VGNC Symbol;Acc:VGNC:30598]	0.375	0.0102535
ENSBTAG00000016331	ROGDI	rogdi atypical leucine zipper [Source:VGNC Symbol;Acc:VGNC:34083]	0.494	0.0128851

[truncated: 1 more sheets: DOWN_UniqueM4.1]
